# Supplementary material for: Hypoxia Contributes to Poor Prognosis in Primary IDH-wt GBM by Inducing Tumor Cells MES-Like Transformation Trend and Inhibiting Immune Cells Activity
Source: Front Oncol. 2021 Dec 8;11:782043. doi: 10.3389/fonc.2021.782043 (PMC8694101; doi:10.3389/fonc.2021.782043)
Supplement: Supplementary Table 1 — The expression rank of transcription factors in tumor cells under hypoxia condition identified by LISA. [file Table_1.xlsx]

## Sheet: Sheet1
Exported data
Transcription Factor	rank	1st Sample p-value	2nd Sample p-value	3rd Sample p-value	4th Sample p-value	5th Sample p-value
HIF1A	1	6.67E-31	1.21E-23	8.34E-19	3.42E-16	6.04E-16
TP53	2	2.07E-27	9.72E-23	2.68E-07	2.98E-06	3.21E-06
JUND	3	1.12E-18	8.19E-11	4.28E-09	2.61E-08	3.65E-08
EPAS1	4	1.17E-18	3.71E-12	1.47E-11	2.23E-08	1.79E-04
MED1	5	2.20E-16	1.17E-10	1.24E-10	5.70E-09	3.82E-07
TAL1	6	2.60E-16	1.62E-10	1.99E-10	2.05E-06	8.13E-06
SPI1	7	8.18E-16	3.21E-14	1.66E-12	1.24E-11	1.25E-11
CREBBP	8	1.81E-15	4.61E-05	2.55E-04	6.47E-04	9.27E-04
USP7	9	2.72E-15	1.15E-12
FOSL2	10	2.77E-15	2.38E-14	5.33E-14	7.39E-13	9.81E-13
DAXX	11	9.38E-15	5.96E-12
JUN	12	1.04E-14	1.13E-14	1.17E-14	1.73E-11	1.88E-11
FOS	13	2.61E-14	7.77E-13	2.02E-12	4.85E-12	9.89E-12
RXRA	14	9.57E-14	1.19E-03	1.37E-03	4.41E-03	2.35E-02
ATF3	15	1.03E-13	3.97E-11	4.93E-08	4.45E-05	7.57E-05
MYC	16	1.30E-13	1.17E-10	1.88E-09	2.45E-09	3.46E-09
GATA3	17	1.61E-13	4.02E-08	4.54E-07	4.60E-07	1.75E-06
NFIC	18	7.50E-13	1.33E-05	4.27E-01	5.91E-01
BRD4	19	8.60E-13	8.68E-13	1.13E-11	2.44E-11	3.09E-11
TCF12	20	1.23E-12	7.74E-07	1.62E-05	1.89E-05	4.39E-04
REST	21	2.58E-12	5.25E-07	1.00E-04	2.22E-04	5.08E-04
TFAP2C	22	3.14E-12	1.91E-08	2.37E-07	1.15E-06	1.15E-06
NKX2-1	23	4.55E-12	1.72E-06	2.08E-05	6.97E-04	3.88E-03
STAT3	24	5.39E-12	7.74E-12	8.06E-11	9.59E-10	1.45E-06
TEAD4	25	5.44E-12	4.53E-08	1.77E-06	2.13E-05	6.19E-05
NFKB2	26	6.00E-12	1.96E-10	3.13E-01
ARNT	27	1.30E-11	3.82E-06	4.13E-01	5.86E-01	6.02E-01
MAX	28	1.65E-11	8.25E-11	1.29E-10	1.62E-09	1.62E-09
SMAD3	29	2.73E-11	7.38E-11	1.47E-07	5.19E-07	4.98E-06
FOSL1	30	3.16E-11	4.96E-11	8.38E-10	1.19E-06	3.41E-05
KLF11	31	3.18E-11	2.32E-10	2.41E-09	1.40E-05	2.96E-01
KLF9	32	4.75E-11	1.10E-05	1.99E-05	2.05E-05	4.01E-04
TCF21	33	5.55E-11	1.19E-09	1.67E-08	3.85E-05
TEAD1	34	6.53E-11	1.63E-08	3.37E-08	5.94E-07	9.72E-05
TCF7L2	35	9.28E-11	9.20E-07	3.58E-05	5.56E-05	1.84E-03
NR3C1	36	1.07E-10	5.36E-10	6.15E-10	1.69E-09	2.92E-09
KLF1	37	1.20E-10	2.80E-09	1.66E-08	2.71E-07	4.61E-03
KLF10	38	2.48E-10	1.29E-08	9.30E-07	5.12E-01	5.25E-01
CEBPB	39	2.55E-10	8.09E-10	9.38E-10	1.89E-09	2.55E-09
POLR2B	40	2.56E-10	7.20E-06
GTF2B	41	3.75E-10	1.38E-07	4.97E-07	6.11E-07	1.13E-06
AR	42	4.70E-10	2.62E-09	9.46E-09	1.60E-07	1.69E-07
TCF7L1	43	4.74E-10	9.33E-07	4.89E-06	3.00E-04	5.56E-04
BHLHE40	44	5.43E-10	1.95E-06	3.50E-04	4.16E-04	7.51E-04
RAD21	45	6.00E-10	2.62E-08	3.03E-07	1.21E-06	1.53E-06
TAF1	46	6.07E-10	6.44E-10	4.36E-07	3.81E-06	5.02E-05
PBX3	47	6.09E-10	2.36E-03	1.01E-02	7.57E-02	1.00E+00
NFATC1	48	6.13E-10	2.05E-08	1.65E-01	3.10E-01
RELA	49	6.20E-10	7.47E-10	1.13E-08	1.34E-07	2.52E-07
FOXM1	50	6.71E-10	6.12E-07	2.21E-05	2.81E-05	9.65E-05
LHX2	51	7.60E-10	1.41E-01
PR	52	7.99E-10	2.25E-09	2.80E-09	8.61E-09	1.49E-07
CHD2	53	8.08E-10	5.27E-02	1.97E-01	6.45E-01	7.17E-01
KDM5B	54	9.66E-10	2.40E-07	1.33E-06	3.75E-05	7.45E-05
BCL3	55	9.85E-10	3.74E-09	4.05E-09	6.89E-09	6.93E-09
E2F1	56	1.06E-09	6.26E-07	4.85E-06	7.35E-06	3.78E-05
STAT1	57	1.37E-09	2.36E-06	1.23E-05	1.29E-05	1.80E-05
ESR1	58	1.37E-09	4.49E-09	7.43E-09	1.18E-08	1.31E-08
HES2	59	1.38E-09	7.22E-08	2.70E-07	3.85E-07	6.31E-07
EGR1	60	1.54E-09	1.16E-04	6.69E-04	9.24E-04	1.53E-02
MAFB	61	1.83E-09	3.68E-01
YAP1	62	1.86E-09	1.34E-07	3.77E-07	1.09E-05	1.86E-05
CTCF	63	2.21E-09	2.33E-08	3.53E-08	3.53E-08	4.24E-08
AFF4	64	2.49E-09	1.46E-08	2.90E-08	5.25E-07	1.84E-05
T	65	3.49E-09	1.91E-08	1.38E-06	1.24E-05	4.13E-05
TBP	66	3.56E-09	4.31E-06	2.10E-04	2.08E-03	4.96E-03
MITF	67	4.33E-09	2.27E-08	6.45E-06	5.95E-03	9.92E-03
NR2F2	68	4.41E-09	5.07E-06	5.83E-06	6.65E-06	4.46E-05
SMAD1	69	4.80E-09	5.85E-07	1.59E-04	8.97E-03	1.83E-02
SP1	70	7.73E-09	5.13E-08	1.94E-07	2.38E-07	4.05E-07
FLI1	71	8.61E-09	6.99E-08	1.58E-06	1.63E-06	6.05E-06
SOX4	72	8.61E-09	1.67E-02	4.75E-02	2.26E-01	2.87E-01
ZBTB26	73	9.30E-09	6.84E-05
SIN3A	74	9.64E-09	1.64E-04	2.26E-04	3.19E-04	1.32E-02
PROX1	75	9.99E-09	1.71E-03	9.46E-02
MAZ	76	1.16E-08	3.64E-07	8.07E-06	1.48E-05	2.82E-04
RUNX1T1	77	1.26E-08	5.48E-06	1.90E-05	4.81E-05	6.99E-02
EGR2	78	1.37E-08	1.62E-07	2.05E-07	3.24E-07	1.33E-06
YY1	79	1.38E-08	3.36E-06	1.86E-05	1.36E-04	3.72E-04
TRIM25	80	1.59E-08	1.42E-06	8.44E-02	5.87E-01	9.68E-01
GLIS1	81	1.71E-08	2.56E-06	1.39E-05	5.48E-02
NFE2L2	82	2.00E-08	1.11E-06	5.01E-06	2.94E-04	5.26E-03
KMT2B	83	2.03E-08	2.65E-01
MYOD1	84	2.25E-08	1.86E-05	6.49E-03	3.32E-01
TFAP2A	85	2.81E-08	2.09E-07	7.71E-07	1.69E-06	1.94E-06
MYH11	86	2.95E-08	3.65E-06	4.81E-04	8.28E-02
NRF1	87	3.15E-08	3.39E-07	1.95E-05	2.10E-05	6.82E-05
RUNX1	88	3.27E-08	1.13E-07	1.72E-07	6.10E-07	9.61E-07
IKZF2	89	3.41E-08	4.93E-07
CDK8	90	3.85E-08	3.12E-07	9.43E-07	1.09E-05	6.08E-05
SP2	91	4.71E-08	2.26E-07	6.96E-07	9.41E-02	1.51E-01
FAIRE	92	6.00E-08	1.40E-07	7.62E-07	1.32E-05	1.39E-03
MTF1	93	6.19E-08
EOMES	94	6.35E-08	3.87E-04	3.49E-02	2.83E-01
MXI1	95	6.44E-08	1.78E-05	9.28E-04	4.54E-02	7.84E-02
HSF1	96	6.74E-08	1.27E-07	1.27E-06	2.36E-06	2.58E-06
GATA2	97	7.18E-08	1.44E-07	2.17E-07	6.40E-05	3.33E-04
PPARG	98	1.14E-07	2.23E-07	3.47E-07	4.72E-07	1.69E-06
SMC1A	99	1.19E-07	1.96E-05	8.75E-05	1.32E-04	8.40E-04
FOXP2	100	1.23E-07	9.06E-02	1.00E+00
TFAP4	101	1.28E-07	6.73E-04	6.70E-03	2.61E-01
CNOT3	102	1.41E-07	1.09E-06	2.97E-01
CBFB	103	1.43E-07	6.41E-06	1.56E-05	2.97E-04	1.00E-03
ZBTB48	104	1.48E-07	4.75E-06	5.15E-06	2.95E-05	8.98E-05
ZBTB14	105	1.59E-07
ERG	106	1.71E-07	3.97E-07	2.06E-06	6.36E-06	6.60E-06
CDK9	107	1.99E-07	1.03E-06	1.06E-05	1.23E-05	1.50E-04
E2F4	108	2.14E-07	2.47E-03	1.90E-02	4.22E-02	6.48E-02
STAT5B	109	2.16E-07	1.06E-05	4.66E-05	3.17E-04	4.68E-04
SNAPC1	110	2.65E-07	1.49E-01
SRF	111	2.71E-07	7.45E-04	8.86E-04	3.52E-03	5.76E-02
SUPT5H	112	2.77E-07	7.50E-03	4.03E-02	9.22E-02	3.40E-01
5HMC	113	2.78E-07	3.33E-06	3.03E-04	3.44E-04	1.86E-01
VDR	114	3.04E-07	1.30E-05	4.59E-04	5.46E-04	4.16E-02
HIRA	115	3.09E-07	9.24E-02	1.48E-01	1.76E-01	3.79E-01
NFKB1	116	3.28E-07	9.39E-06	3.92E-03	3.00E-02	3.30E-01
POLR3D	117	3.32E-07	6.04E-06	7.67E-06	9.11E-02	3.31E-01
PHF8	118	3.32E-07	6.71E-07	7.07E-07	1.83E-05	7.51E-05
EGR3	119	3.70E-07
NELFA	120	3.70E-07	4.67E-07	8.81E-06	1.37E-05	2.55E-05
NFE2	121	3.95E-07	2.71E-05	1.20E-04	2.84E-04	1.09E-02
JMJD6	122	4.03E-07	1.29E-04	6.51E-04	1.80E-03	3.67E-03
ZNF282	123	4.52E-07	1.19E-04
ELL2	124	4.63E-07	3.42E-05	2.54E-03	1.25E-02	1.85E-02
NEUROG2	125	5.25E-07	5.89E-07	1.04E-05	1.99E-05	2.00E-05
TP63	126	5.44E-07	1.85E-05	2.26E-05	2.99E-05	3.34E-05
KDM2B	127	5.58E-07	6.98E-07	2.42E-06	1.62E-04	5.06E-04
TRIM28	128	5.99E-07	2.44E-04	1.43E-03	2.08E-03	2.38E-03
TCF4	129	6.22E-07	1.21E-06	4.93E-05	1.46E-04	5.36E-04
E2F7	130	6.52E-07	1.47E-05	2.73E-03	1.87E-02	7.08E-02
CEBPA	131	7.90E-07	6.87E-06	8.59E-06	2.71E-05	2.55E-04
SP4	132	8.67E-07	4.35E-06	2.47E-01	8.28E-01
KLF5	133	8.91E-07	2.28E-06	3.00E-05	6.60E-05	1.64E-04
HOXB13	134	1.04E-06	7.69E-04	4.16E-03	2.22E-02	9.38E-02
ZBTB17	135	1.05E-06	4.11E-06	2.83E-03	7.16E-03	3.89E-02
JUNB	136	1.08E-06	2.38E-06	2.95E-06	2.35E-05	3.61E-05
TAF3	137	1.29E-06
GRHL2	138	1.38E-06	2.12E-06	2.30E-06	3.09E-05	1.00E-04
MEF2B	139	1.39E-06	3.61E-05	3.65E-04	8.30E-02	9.29E-02
RPE	140	1.40E-06
BMI1	141	1.49E-06	1.43E-02	1.50E-02	2.98E-02	9.42E-02
HNF4A	142	1.53E-06	2.30E-06	2.34E-04	5.26E-04	1.55E-03
SMARCA4	143	1.56E-06	1.56E-06	4.00E-06	2.16E-05	3.22E-05
NELFE	144	1.77E-06	4.06E-04	1.73E-03	1.88E-03	9.01E-03
SMARCC1	145	1.90E-06	1.46E-05	2.26E-05	4.67E-05	7.58E-04
POLR2M	146	1.92E-06	1.12E-03	5.08E-02
CPSF3L	147	2.06E-06	8.92E-04	1.06E-03	2.65E-03	5.59E-03
JMJD1C	148	2.13E-06	5.32E-05	4.96E-04	2.97E-02
ZNF750	149	2.17E-06
CTNNB1	150	2.19E-06	1.59E-01	1.77E-01	3.60E-01	6.21E-01
ZNF534	151	2.27E-06
ZBTB8A	152	2.36E-06	1.53E-05
SMAD4	153	2.39E-06	3.33E-02	3.41E-02	1.20E-01	1.43E-01
MEF2A	154	2.47E-06	7.29E-04	1.81E-02	1.21E-01
EGLN2	155	2.48E-06
ZNF341	156	2.50E-06	7.99E-06	1.93E-04
NR2F1	157	2.55E-06	1.16E-03	4.05E-02	1.16E-01	2.33E-01
ESRRA	158	2.59E-06	2.93E-01	3.49E-01	4.51E-01
KLF4	159	2.67E-06	2.73E-05	1.41E-03	3.16E-03	2.01E-02
KLF15	160	2.68E-06	8.05E-05	1.01E-04	1.69E-01
NR3C2	161	2.81E-06	1.78E-02	3.90E-01
EBF1	162	2.88E-06	7.83E-05	1.85E-03	5.08E-02	5.09E-02
PML	163	3.28E-06	5.69E-03	1.92E-02	2.02E-02	2.24E-02
ZNF257	164	3.48E-06	2.18E-01	3.76E-01
TP73	165	3.51E-06	7.36E-04	2.24E-03	2.53E-03	9.03E-03
RFX5	166	3.51E-06	1.83E-02	6.32E-02	1.86E-01	2.11E-01
SMC3	167	3.61E-06	3.25E-05	4.37E-05	1.29E-04	3.54E-04
NANOG	168	3.66E-06	3.71E-05	1.11E-04	7.72E-04	9.95E-04
FOXA1	169	4.03E-06	5.57E-06	7.07E-06	7.79E-06	9.53E-06
CREB1	170	4.10E-06	2.74E-04	8.91E-04	1.87E-03	1.04E-02
CDK6	171	4.17E-06
MYB	172	4.25E-06	1.15E-05	1.96E-05	1.32E-04	2.11E-04
GATA4	173	4.71E-06	2.21E-04	1.14E-03	2.72E-03	1.33E-02
FOXA2	174	4.76E-06	2.09E-04	3.84E-04	6.00E-04	2.25E-02
WT1	175	4.78E-06	1.32E-05
ZBTB7A	176	4.91E-06	7.63E-06	1.06E-03	5.75E-02	6.59E-02
GATAD2B	177	5.00E-06	2.87E-01	3.89E-01
GATA1	178	5.40E-06	8.69E-06	1.07E-05	1.76E-05	4.34E-05
H2AFX	179	5.97E-06	6.73E-05	2.04E-03	3.65E-03	1.98E-01
RAG2	180	6.12E-06
WDR5	181	6.61E-06	9.09E-05	2.70E-04	4.02E-03	1.82E-02
BRF2	182	6.89E-06	2.08E-01	3.06E-01	8.13E-01
KDM6B	183	7.63E-06	8.46E-04	1.56E-02	3.89E-01
KLF3	184	7.73E-06
ZBTB42	185	7.81E-06
OSR2	186	7.90E-06	1.03E-05	6.09E-05
EMX1	187	8.36E-06	1.39E-02	2.43E-02	2.42E-01	3.14E-01
LMO1	188	9.18E-06	2.75E-01	1.00E+00
OTX2	189	9.49E-06	1.90E-04	2.10E-04	2.59E-04	5.19E-04
PAF1	190	1.15E-05	1.61E-05	4.50E-05	9.46E-05	1.33E-03
BACH1	191	1.16E-05	1.26E-01	2.53E-01	2.87E-01	5.43E-01
GLIS2	192	1.18E-05	1.44E-04	2.77E-01
ZFP64	193	1.27E-05	1.37E-03	9.73E-02	1.03E-01	2.98E-01
ATF1	194	1.31E-05	2.47E-03	1.94E-02	8.47E-02	1.89E-01
SCML2	195	1.33E-05	1.28E-01	2.26E-01	2.63E-01	2.83E-01
RARA	196	1.34E-05	2.32E-05	5.76E-03	9.39E-03	4.61E-02
KMT2A	197	1.39E-05	1.83E-05	2.34E-05	8.69E-05	1.84E-04
PATZ1	198	1.40E-05	1.58E-04	2.42E-03	2.52E-02
PRDM1	199	1.55E-05	7.03E-03	3.99E-02	8.77E-02	2.22E-01
HEXIM1	200	1.87E-05	2.21E-03	2.21E-03	7.84E-02	7.84E-02
GTF2F1	201	1.89E-05	7.27E-02	8.01E-02
KLF16	202	2.02E-05	2.85E-02
XRN2	203	2.03E-05	3.47E-05	9.12E-05	1.01E-04	1.57E-04
HES1	204	2.12E-05	3.46E-02	1.21E-01	3.04E-01
POLR2AphosphoS5	205	2.22E-05	9.29E-05	1.37E-04	9.21E-04
KAT2B	206	2.23E-05	1.81E-01	2.73E-01	2.73E-01	4.90E-01
ZNF519	207	2.37E-05
REPIN1	208	2.54E-05	2.48E-03	4.85E-03	5.19E-03	2.61E-01
ETV5	209	2.57E-05	4.72E-04
USF1	210	2.75E-05	4.63E-05	8.15E-05	4.81E-04	5.22E-04
RUNX2	211	2.75E-05	2.99E-05	7.75E-03	3.35E-02
CDK7	212	2.76E-05	8.09E-03	1.71E-02	1.84E-02	2.68E-02
ETV4	213	2.91E-05	7.22E-04	9.52E-02	3.10E-01
FEZF1	214	3.06E-05	6.31E-02	1.03E-01
LMO2	215	3.07E-05	2.59E-03	3.00E-03	1.37E-02	3.14E-01
ZNF202	216	3.16E-05	2.71E-01	3.76E-01
DNMT3B	217	3.18E-05	1.11E-02	2.80E-02	1.02E-01	2.48E-01
TTF2	218	3.27E-05	2.05E-01	2.97E-01
CALU	219	3.31E-05	9.73E-05
MZF1	220	3.56E-05	2.58E-01
MECOM	221	3.66E-05
PRDM10	222	3.91E-05	4.35E-05
MAF	223	4.36E-05	6.79E-05	3.02E-04	5.14E-03
PRDM14	224	4.54E-05	2.35E-01
SNAI2	225	4.83E-05	6.04E-05	7.70E-04	1.19E-03	1.93E-03
TERC	226	5.05E-05	1.42E-04	3.54E-04	5.71E-04
ZNF554	227	5.25E-05
ZNF22	228	5.34E-05	1.18E-01	1.53E-01	3.01E-01	3.76E-01
IRF1	229	5.53E-05	3.44E-04	1.43E-03	1.09E-02	2.16E-02
STAT4	230	5.64E-05	3.86E-02	1.44E-01	2.77E-01	2.83E-01
AFF1	231	5.67E-05	9.71E-03	2.98E-02	7.89E-02	8.17E-02
598-SKD	232	6.03E-05	1.23E-03	2.19E-02	2.76E-02	3.09E-01
ZNF217	233	6.14E-05	1.40E-01
TRIM24	234	6.59E-05	1.43E-03	2.10E-03	4.06E-03	2.75E-02
NR1H2	235	6.65E-05	1.99E-04	5.68E-04	9.52E-04	5.66E-03
BCL6	236	6.80E-05	4.67E-04	4.12E-02	8.75E-02	1.18E-01
ZNF701	237	6.85E-05	3.53E-01
DLX2	238	7.00E-05
ASXL1	239	7.26E-05
BATF	240	7.29E-05	4.81E-04	5.58E-02	2.33E-01
SP7	241	7.43E-05	1.10E-03
NFIL3	242	7.58E-05	3.03E-01
IL1B	243	8.04E-05	3.89E-04	3.48E-03	4.96E-03	4.93E-02
ZSCAN20	244	8.47E-05	3.35E-03
NR1H3	245	8.65E-05	1.54E-04	8.85E-04	5.32E-03	1.66E-01
SMAD2/3	246	8.69E-05	7.81E-03	6.22E-02	9.84E-02	1.70E-01
ZNF366	247	9.15E-05	1.02E-04
RCOR1	248	9.41E-05	1.96E-03	8.39E-03	2.83E-02	9.27E-02
ZNF467	249	9.46E-05
ZNF143	250	9.52E-05	3.96E-03	8.21E-03	1.05E-02	3.54E-02
DLX1	251	9.55E-05
KDM1A	252	1.04E-04	1.04E-04	2.08E-04	5.61E-04	1.58E-03
GATA6	253	1.06E-04	5.03E-04	8.08E-04	9.34E-04	7.17E-03
HIC1	254	1.07E-04	3.16E-03
ERCC6	255	1.08E-04	2.54E-01	2.99E-01	4.10E-01	6.17E-01
IKZF1	256	1.09E-04	1.98E-04	2.89E-04	3.22E-04	6.63E-04
CTBP1	257	1.10E-04	1.53E-04	2.55E-01	3.84E-01	1.00E+00
CTBP2	258	1.13E-04	3.42E-01	3.86E-01
SPIB	259	1.15E-04	1.08E-02	1.32E-02	2.03E-01	2.21E-01
GREB1	260	1.18E-04	4.55E-04	4.45E-03	8.78E-03	1.33E-01
LYL1	261	1.19E-04	4.97E-04	1.05E-03	4.68E-03	7.88E-03
HDAC6	262	1.21E-04	2.50E-02	1.62E-01	1.78E-01	4.96E-01
TCF7	263	1.23E-04	3.95E-03	1.53E-02	1.80E-02	1.27E-01
POU5F1	264	1.26E-04	2.88E-03	3.14E-03	8.88E-03	1.11E-02
SOX2	265	1.30E-04	1.68E-04	2.17E-04	2.34E-04	1.03E-03
NEUROD1	266	1.31E-04	1.96E-04	1.62E-03	3.10E-03	3.51E-03
VEZF1	267	1.39E-04	1.30E-01	5.01E-01
HDAC2	268	1.39E-04	9.16E-04	1.10E-03	2.17E-03	2.64E-03
NFIA	269	1.40E-04	6.97E-03
KLF12	270	1.42E-04
RELB	271	1.42E-04	3.50E-04	6.82E-04	1.18E-02	2.92E-01
PARP1	272	1.48E-04	1.59E-04	1.86E-04	3.74E-04	1.40E-01
STAG1	273	1.54E-04	8.80E-04	1.82E-03	6.34E-03	7.65E-03
PMEL	274	1.66E-04	1.08E-01	2.04E-01	2.77E-01	2.87E-01
ZNF394	275	1.73E-04	1.70E-01	1.86E-01
DCP1A	276	1.80E-04	4.22E-02
CHRM2	277	1.81E-04	6.56E-04	1.66E-02	3.09E-02	5.37E-02
SUMO2	278	1.89E-04	5.69E-04	3.90E-03	6.51E-03	1.28E-02
HEY1	279	1.89E-04	2.38E-04	1.00E+00
PAX6	280	1.94E-04	3.07E-02	3.01E-01	4.02E-01
KDM5C	281	1.96E-04	4.60E-02	1.54E-01	1.74E-01	1.88E-01
EZH2	282	2.00E-04	5.39E-04	1.41E-03	2.89E-03	4.44E-03
PALB2	283	2.01E-04
CCNT2	284	2.02E-04
ZNF335	285	2.10E-04	1.80E-03	3.05E-01	3.08E-01	3.79E-01
5MC	286	2.30E-04	3.93E-04	8.06E-04	1.27E-01
GRHL3	287	2.33E-04	3.48E-01	5.78E-01
ZMYND8	288	2.34E-04	7.23E-04	1.90E-03	8.47E-02	9.84E-02
CAMTA2	289	2.42E-04
SETD1A	290	2.43E-04	7.16E-02
EBF3	291	2.45E-04	5.48E-02	7.46E-02	3.29E-01	3.29E-01
ELF1	292	2.46E-04	3.79E-04	5.01E-04	6.69E-04	9.61E-04
MECP2	293	2.51E-04	3.95E-03	7.51E-03	4.42E-02	2.78E-01
ELF3	294	2.54E-04	1.18E-01	1.60E-01
MAFK	295	2.66E-04	4.19E-04	7.65E-04	8.30E-03	1.88E-02
FOXH1	296	2.67E-04	3.00E-03
CTCFL	297	2.68E-04	3.83E-03	9.79E-03	1.34E-02	1.92E-02
ORC2	298	2.70E-04	2.77E-01
CBX3	299	2.72E-04	1.17E-02	2.23E-02	2.39E-01	2.39E-01
JARID2	300	2.76E-04	5.73E-03	5.74E-03	7.00E-03	7.80E-03
RNF2	301	2.77E-04	3.47E-03	1.16E-02	1.36E-02	1.36E-02
LIN9	302	2.81E-04	9.17E-02	2.96E-01
USF2	303	2.86E-04	8.69E-03	2.47E-02	1.30E-01	1.68E-01
FOXO1	304	2.93E-04	1.19E-02	2.45E-01	3.11E-01	4.87E-01
NOTCH1	305	2.97E-04	4.76E-02	5.80E-02	8.20E-02	1.63E-01
HMG20A	306	2.99E-04	2.58E-02
MBD3	307	3.04E-04	1.51E-03	1.90E-03	1.67E-02	2.16E-01
ZNF770	308	3.12E-04
RUNX3	309	3.16E-04
LDB1	310	3.34E-04
ZNF263	311	3.56E-04	2.56E-03	1.93E-02	5.45E-02	1.12E-01
NIPBL	312	3.56E-04	1.46E-03	7.40E-03	4.30E-02	4.41E-02
NR4A1	313	3.59E-04	1.13E-01	1.25E-01	2.12E-01	2.50E-01
TEAD1 | TEAD4	314	3.59E-04
MBD2	315	3.70E-04	6.44E-04	1.32E-03	6.71E-03	3.78E-02
RBBP5	316	3.84E-04	4.36E-02	6.79E-02	9.70E-02	1.88E-01
CHD7	317	3.85E-04	4.06E-02	4.06E-02	3.40E-01	3.40E-01
E2F6	318	3.86E-04	5.23E-04	6.55E-04	7.60E-04	1.54E-03
ZFP2	319	4.08E-04	3.09E-02
ZNF547	320	4.13E-04	2.12E-01	2.47E-01	3.84E-01
ELL	321	4.19E-04
BRD3	322	4.50E-04	1.33E-02	1.91E-02	9.79E-02	1.58E-01
TTF1	323	4.53E-04	1.89E-03
ZNF384	324	4.54E-04	6.54E-02	3.68E-01
TOP1	325	4.99E-04	2.49E-02	3.03E-02	3.64E-02	1.04E-01
BRD1	326	5.55E-04	1.11E-01	2.41E-01	3.29E-01	3.77E-01
BRD2	327	5.56E-04	4.21E-03	1.47E-02	3.45E-02	1.64E-01
AUTS2	328	6.48E-04
NFYB	329	6.87E-04	7.59E-03	5.48E-02	7.16E-02	9.89E-02
MAML3	330	8.19E-04	7.15E-03	3.48E-02	2.60E-01
APOBEC3B	331	8.44E-04	8.59E-02
PGR	332	8.57E-04
IRF4	333	8.77E-04	3.50E-03	6.75E-03	2.34E-02	1.95E-01
ZKSCAN1	334	8.78E-04	4.23E-01	5.34E-01	5.70E-01	7.45E-01
MED12	335	9.67E-04	1.47E-03	1.83E-03	3.06E-01	4.36E-01
SUZ12	336	1.07E-03	1.94E-03	1.94E-03	5.55E-02	2.06E-01
DEK	337	1.12E-03	1.10E-02	4.08E-01	4.99E-01
ETS1	338	1.16E-03	3.67E-03	3.80E-03	5.61E-03	2.94E-02
KLF8	339	1.23E-03	1.84E-01
ZSCAN22	340	1.24E-03	2.80E-01	3.10E-01
RB1	341	1.27E-03	1.51E-02	5.80E-02	9.76E-02	1.32E-01
OGT	342	1.27E-03	2.00E-02	5.84E-02
ZNF350	343	1.27E-03	3.61E-03
KAT7	344	1.30E-03
PBX2	345	1.32E-03	1.27E-02	1.95E-02	3.76E-02	3.77E-02
SIX2	346	1.34E-03	1.34E-03	5.70E-03	6.22E-03	1.86E-01
LANA	347	1.34E-03	1.72E-02	4.46E-02	6.42E-02	1.17E-01
ATF4	348	1.38E-03	1.11E-01	1.89E-01	2.02E-01	2.38E-01
MLLT1	349	1.39E-03	1.17E-02	1.19E-01	1.49E-01	2.47E-01
NCOR1	350	1.44E-03	1.50E-03	1.67E-02	2.84E-02	5.43E-02
BCL11A	351	1.50E-03	6.67E-03	1.71E-02	1.84E-02	2.28E-01
HDAC1	352	1.56E-03	2.39E-02	2.55E-02	5.00E-02	6.45E-02
ZFX	353	1.59E-03	1.64E-02	3.89E-02	4.11E-01	4.70E-01
ETV1	354	1.59E-03	2.95E-03	3.55E-02	1.51E-01	2.02E-01
UBTF	355	1.66E-03	2.16E-02	6.28E-02	2.55E-01	2.78E-01
ZNF134	356	1.75E-03
BRPF3	357	1.81E-03	7.85E-03	8.04E-03
FOXP1	358	1.83E-03	1.28E-02	1.35E-02	1.67E-02	1.83E-02
KDM4C	359	1.87E-03	2.92E-01	3.08E-01	3.18E-01
ERCC2	360	1.97E-03
CBX8	361	2.04E-03	1.15E-01	1.15E-01	2.75E-01	3.35E-01
SUMO1	362	2.08E-03	5.11E-03	5.98E-03	1.18E-02	1.71E-02
OLFM2	363	2.10E-03	1.72E-01
GABPA	364	2.11E-03	2.62E-03	1.73E-02	1.77E-02	1.96E-02
EHF	365	2.19E-03	2.53E-02	3.57E-02	7.02E-02	2.16E-01
RXRG	366	2.21E-03	3.63E-03	1.76E-02	2.29E-02	6.91E-02
MYF5	367	2.23E-03
RBAK	368	2.27E-03
L3MBTL2	369	2.37E-03	8.50E-03	2.05E-01	3.50E-01
MYNN	370	2.45E-03	1.44E-02	8.38E-02	1.88E-01	2.45E-01
ZIC2	371	2.46E-03
PAX5	372	2.46E-03	1.17E-02	3.02E-02	8.61E-02	8.93E-02
ZNF140	373	2.48E-03	2.96E-02	6.16E-01
E2F2	374	2.49E-03	1.00E+00
GATAD1	375	2.50E-03	2.02E-02	1.00E+00
KDM4A	376	2.51E-03	2.51E-03
LARP7	377	2.54E-03	5.21E-02	2.28E-01	2.62E-01	3.32E-01
AHR	378	2.65E-03
H2AFZ	379	2.71E-03	5.67E-03	2.86E-02	3.66E-02	5.24E-02
ZNF24	380	2.72E-03	1.28E-02	1.97E-02	5.45E-02	5.74E-02
DPF2	381	2.83E-03	2.93E-03	1.37E-02	4.70E-01
SMARCE1	382	2.98E-03	1.43E-02	1.27E-01	3.18E-01
PHF2	383	3.09E-03	2.90E-01
ZNF600	384	3.14E-03	4.14E-02
HMGN3	385	3.22E-03
TET2	386	3.38E-03	4.46E-03	4.53E-03	1.11E-01	1.38E-01
MEIS1	387	3.43E-03	2.30E-02	1.57E-01	2.00E-01	2.13E-01
ARRB1	388	3.49E-03	5.37E-03	2.83E-01	2.99E-01
HNF4G	389	3.50E-03	4.57E-02	9.63E-02	3.54E-01	1.00E+00
TIAM1	390	3.51E-03
MAFG	391	3.53E-03	7.27E-03	2.66E-01
HMBOX1	392	3.65E-03
ZNF808	393	3.70E-03
MXD3	394	3.77E-03
CEBPG	395	3.78E-03	8.23E-03	5.73E-02	8.63E-02	3.35E-01
ZNF318	396	3.79E-03	1.78E-02	2.76E-01
ASCL1	397	3.86E-03	1.16E-02	1.32E-02	1.99E-02	2.60E-02
ETV7	398	3.88E-03
ZBTB33	399	3.89E-03	6.48E-03	8.53E-03	1.45E-02	5.35E-02
DNMT3A	400	3.90E-03	2.48E-01	2.70E-01	2.77E-01	3.01E-01
NFYA	401	4.01E-03	2.02E-02	3.45E-02	7.43E-02	1.43E-01
SFPQ	402	4.19E-03	2.90E-01	6.03E-01
SOX13	403	4.22E-03	4.54E-02
BANF1	404	4.27E-03	4.63E-02	1.83E-01
IRF2	405	4.33E-03	4.64E-02	3.75E-01
ZXDC	406	4.40E-03
CDX2	407	4.59E-03	6.90E-03	7.19E-03	8.35E-03	6.52E-02
KAT2A	408	4.60E-03	3.44E-01
ZNF273	409	4.62E-03
EZH1	410	4.68E-03	1.70E-01	2.76E-01	6.12E-01
ZXDB	411	5.27E-03	3.12E-02
ZBTB10	412	5.51E-03
KRAB	413	5.66E-03	3.30E-02	3.58E-02	6.42E-02	1.31E-01
HOTAIR	414	5.86E-03	3.77E-02	1.31E-01	4.89E-01
SPDEF	415	6.04E-03	7.02E-03	1.77E-02	1.52E-01	3.32E-01
TBX21	416	6.13E-03	2.15E-01	2.97E-01
ZNF281	417	6.15E-03	4.98E-02
TSC22D4	418	6.18E-03	3.39E-02	9.24E-02	2.32E-01	2.42E-01
NFE2L1	419	6.26E-03	2.23E-02	8.60E-02	2.38E-01	2.83E-01
RFX1	420	6.28E-03	6.49E-02	7.32E-02	8.45E-02	1.30E-01
PSIP1	421	6.30E-03	2.62E-01
RARG	422	6.37E-03	1.06E-01	2.10E-01	2.18E-01	2.37E-01
SRC	423	6.82E-03	3.99E-02	6.70E-02	2.84E-01	2.98E-01
SP3	424	6.92E-03	3.91E-02	3.04E-01
CEBPD	425	6.92E-03	7.27E-03
SMARCB1	426	6.93E-03	6.93E-03	1.88E-02	2.67E-01	2.77E-01
ZNF563	427	7.06E-03
ZNF692	428	7.26E-03	1.55E-02
DRAP1	429	7.30E-03	2.83E-01
NR2F6	430	7.54E-03	1.12E-02	7.93E-02	1.40E-01	3.68E-01
XBP1	431	7.68E-03	9.04E-02	9.41E-02	2.84E-01	3.06E-01
MAFF	432	7.76E-03	1.67E-01	2.77E-01
HLF	433	7.93E-03	1.27E-02
STAT5	434	7.95E-03	6.93E-02	1.01E-01	1.02E-01	1.78E-01
LEF1	435	8.15E-03	2.25E-02	1.23E-01	1.38E-01	1.78E-01
TBL1X	436	8.26E-03
KLF13	437	8.43E-03	1.61E-01	2.87E-01
MYBL2	438	8.70E-03	3.55E-02	1.89E-01	4.15E-01	6.93E-01
ATF2	439	8.72E-03	3.02E-01	3.54E-01	3.87E-01	6.22E-01
ESCO2	440	9.02E-03	3.64E-01	5.46E-01	1.00E+00
STAT2	441	9.25E-03	1.71E-02	1.40E-01	7.25E-01
NPAT	442	9.30E-03	1.91E-01	3.06E-01	3.59E-01
FOXG1	443	9.33E-03
WWTR1	444	9.37E-03	4.38E-02	1.71E-01
552-SKD	445	9.42E-03	1.41E-02	2.73E-02	1.80E-01	2.53E-01
SNRNP70	446	9.44E-03	4.89E-02	1.28E-01	3.66E-01
BRCA1	447	9.48E-03	3.12E-02	2.77E-01	2.80E-01	3.87E-01
RAX2	448	9.67E-03
PRKDC	449	9.84E-03	1.32E-01	2.76E-01	2.98E-01	3.05E-01
ZNF687	450	9.86E-03	7.48E-02
HEYL	451	1.01E-02
ZNF12	452	1.01E-02	2.10E-01
PIAS1	453	1.02E-02	1.48E-02	7.30E-02	1.01E-01	1.49E-01
LEO1	454	1.03E-02	9.05E-02
HOXB6	455	1.04E-02
FOXO3	456	1.04E-02	1.77E-02	2.67E-01	3.63E-01	4.46E-01
TET3	457	1.07E-02	2.84E-02	5.72E-02
ZNF382	458	1.08E-02	2.77E-02	3.22E-02	7.31E-02	1.43E-01
ZBTB6	459	1.10E-02	1.48E-02	4.44E-02
HDAC3	460	1.11E-02	4.30E-02	1.22E-01	4.62E-01
DKK1	461	1.13E-02	3.03E-01
LMNA	462	1.13E-02	9.31E-02	2.03E-01	2.83E-01	2.83E-01
C10orf12	463	1.14E-02	2.85E-01
ASCL2	464	1.14E-02
GRHL1	465	1.17E-02
TAF7	466	1.17E-02	1.91E-01	5.06E-01	5.92E-01
ZNF121	467	1.18E-02	7.37E-02	5.86E-01	6.51E-01
TRRAP	468	1.19E-02	2.15E-02
ZMIZ1	469	1.21E-02	4.32E-01	8.67E-01
TEAD2	470	1.24E-02	2.38E-02	1.28E-01
ZNF654	471	1.30E-02	4.45E-02
ZNF778	472	1.31E-02	2.28E-01
ZNF740	473	1.33E-02	2.69E-01	3.39E-01	7.40E-01
TBX5	474	1.33E-02	1.33E-02	1.34E-02	4.92E-02	1.17E-01
CUX1	475	1.34E-02	3.27E-02	5.68E-02	6.30E-02	8.35E-02
ZEB2	476	1.34E-02	4.80E-02	1.66E-01	2.22E-01	5.85E-01
PDX1	477	1.34E-02	4.84E-02	1.56E-01
NR5A2	478	1.35E-02	2.78E-02	1.42E-01	3.17E-01
CLOCK	479	1.35E-02	1.87E-02	2.30E-01	2.42E-01	3.83E-01
ZBTB2	480	1.36E-02	1.63E-02	3.47E-02	5.04E-02
HNF1B	481	1.36E-02	1.32E-01	3.12E-01	3.42E-01	4.04E-01
ZBTB12	482	1.38E-02	8.60E-02	9.89E-02	1.02E-01	2.58E-01
DDX5	483	1.40E-02	6.41E-01
NR0B2	484	1.42E-02
PKNOX1	485	1.42E-02	1.25E-01
SSU72	486	1.47E-02
HOXC9	487	1.48E-02	2.27E-02
H3F3A	488	1.48E-02	3.14E-02	1.01E-01	1.01E-01	1.55E-01
ZNF449	489	1.48E-02
SSRP1	490	1.50E-02	1.29E-01	1.44E-01	2.40E-01	2.48E-01
PRDM12	491	1.50E-02	1.93E-01
ZSCAN31	492	1.52E-02
NFAT5	493	1.55E-02	2.22E-01
STAT5A	494	1.56E-02	1.30E-01	2.55E-01	3.09E-01	4.55E-01
PCGF1	495	1.58E-02	2.83E-01
ZNF682	496	1.59E-02	4.61E-01
MBD1_isoform2	497	1.61E-02	3.55E-02
XRCC4	498	1.65E-02
E2F3	499	1.67E-02	1.90E-01
IRF5	500	1.70E-02	1.65E-01	1.83E-01	2.83E-01	3.36E-01
STAT6	501	1.71E-02	1.11E-01	1.35E-01	3.58E-01	3.59E-01
GFI1B	502	1.74E-02	7.70E-02	1.09E-01
ZSCAN16	503	1.75E-02	1.34E-01	2.43E-01	3.46E-01	6.64E-01
ZNF468	504	1.79E-02
PBX1	505	1.82E-02	2.73E-02
ZNF75A	506	1.89E-02	8.74E-01
POLR2H	507	1.97E-02	3.85E-02
ZNF585A	508	1.97E-02
BRD9	509	1.98E-02	8.62E-02
BPTF	510	2.00E-02
RBBP4	511	2.04E-02
EED	512	2.06E-02	2.39E-02	3.52E-01	6.35E-01	6.88E-01
RBPJ	513	2.10E-02	1.10E-01	1.14E-01	1.17E-01	1.23E-01
ZFAT	514	2.11E-02
FOXD2	515	2.12E-02
ZNF18	516	2.13E-02	2.44E-02	7.83E-02	1.34E-01	7.77E-01
ZNF423	517	2.15E-02	3.78E-02
ZNF454	518	2.17E-02	4.41E-01
SPIN1	519	2.22E-02
TRAF7	520	2.23E-02	1.55E-01	3.64E-01	5.93E-01
DUX4	521	2.24E-02	2.89E-01	5.50E-01	9.35E-01
NCOA1	522	2.25E-02	3.42E-02	1.26E-01	1.85E-01	3.24E-01
ZNF776	523	2.28E-02
DNMT1	524	2.31E-02	3.41E-02	2.77E-01	2.77E-01	6.28E-01
HHEX	525	2.33E-02	3.91E-02	5.30E-02
BARX1	526	2.35E-02	3.71E-01
ZFP69B	527	2.40E-02	1.21E-01	3.20E-01
SOX9	528	2.51E-02	3.31E-02	3.23E-01	3.55E-01	3.79E-01
ZMYND11	529	2.51E-02	1.48E-01	1.63E-01	3.24E-01
CASP8AP2	530	2.57E-02	2.52E-01	3.79E-01	1.00E+00
CHD1	531	2.60E-02	8.66E-02	1.04E-01	1.13E-01	1.16E-01
BRDU	532	2.61E-02	2.36E-01	2.88E-01	2.98E-01	3.43E-01
CCNT1	533	2.61E-02	2.86E-02	5.65E-02	1.41E-01	1.68E-01
ZNF680	534	2.68E-02	5.91E-02	1.52E-01	2.91E-01	2.98E-01
DPF1	535	2.75E-02	4.49E-01
ING5	536	2.77E-02
ZIM3	537	2.77E-02	2.53E-01
HOXA9	538	2.79E-02	5.76E-02	2.77E-01	5.81E-01
FOXK1	539	2.81E-02	8.61E-02	9.02E-02	2.83E-01
KLF17	540	2.85E-02	4.94E-01
JDP2	541	2.88E-02
ZNF180	542	2.89E-02
BACH2	543	2.96E-02	9.47E-02	1.75E-01
FOXJ2	544	2.97E-02	3.96E-02	2.74E-01
ZNF528	545	3.01E-02	1.27E-01	2.21E-01	2.33E-01
SAP30	546	3.03E-02	3.03E-02	7.71E-02	1.19E-01	5.95E-01
DPPA2	547	3.05E-02
CD74	548	3.05E-02	4.63E-02	7.53E-02	1.10E-01	1.56E-01
ICE2	549	3.09E-02
ZKSCAN5	550	3.23E-02
SIX5	551	3.24E-02	9.11E-01	9.22E-01	9.27E-01	9.78E-01
ERCC3	552	3.25E-02
CSNK2A1	553	3.27E-02
ZNF189	554	3.28E-02
BRD7	555	3.31E-02	4.28E-01
IRF3	556	3.33E-02	5.59E-02	9.56E-02	2.87E-01
GTF2I	557	3.40E-02	1.62E-01	4.18E-01	4.55E-01	4.74E-01
ADNP	558	3.42E-02	2.70E-01	2.96E-01
ZNF597	559	3.46E-02
TLE3	560	3.46E-02
ZNF695	561	3.49E-02
TBL1XR1	562	3.52E-02	6.25E-01	7.10E-01
PAX3	563	3.60E-02	2.59E-01	2.83E-01	7.10E-01
ZNF35	564	3.64E-02
GLI2	565	3.66E-02	4.33E-02	6.50E-02
ZNF425	566	3.72E-02
HCFC1	567	3.76E-02	8.99E-01	9.19E-01	9.28E-01	9.74E-01
ZNF610	568	3.81E-02	6.87E-01	7.30E-01
HMGN1	569	3.95E-02
ZBTB7B	570	3.96E-02
ZNF611	571	3.98E-02
KMT2D	572	4.03E-02	2.14E-01	3.37E-01	5.20E-01	7.35E-01
POLR3A	573	4.03E-02	2.55E-01	2.60E-01	3.33E-01	4.50E-01
ZNF582	574	4.31E-02	2.66E-01	3.41E-01
MTA2	575	4.32E-02	1.65E-01	1.69E-01	2.10E-01	3.24E-01
ZNF766	576	4.35E-02	6.59E-01	7.21E-01
SMARCA5	577	4.36E-02	1.89E-01	4.08E-01
ZNF322	578	4.41E-02
NKX2-2	579	4.45E-02
HINFP	580	4.64E-02	7.08E-02	7.41E-02	1.30E-01	2.86E-01
ZNF284	581	4.71E-02
HOXA4	582	4.75E-02
ARID3A	583	4.90E-02	2.24E-01	4.57E-01
ZNF543	584	5.01E-02
GTF3C2	585	5.01E-02	1.02E-01
HNF1A	586	5.08E-02	1.69E-01	3.13E-01
ZNF707	587	5.19E-02	1.83E-01	2.26E-01
BTAF1	588	5.29E-02
ZNF30	589	5.30E-02	1.57E-01	2.01E-01	3.13E-01
ASH1L	590	5.39E-02	1.00E+00
ZBTB11	591	5.39E-02	2.97E-01	3.76E-01	6.65E-01	7.09E-01
ZNF558	592	5.39E-02	1.11E-01	2.08E-01
ZNF788	593	5.45E-02	1.39E-01
ETV6	594	5.47E-02	1.32E-01	2.77E-01
HJURP	595	5.70E-02	4.70E-01
TFDP1	596	5.72E-02	7.42E-02	7.99E-02	2.17E-01	2.65E-01
ATF7	597	5.75E-02	2.83E-01
HOXD11	598	5.78E-02	2.83E-01
ZKSCAN8	599	5.79E-02	4.67E-01
ZNF264	600	6.10E-02	9.46E-02	1.13E-01	9.15E-01
SRSF3	601	6.11E-02	1.42E-01	1.71E-01	4.64E-01
HES4	602	6.13E-02	4.31E-01
POU2F2	603	6.13E-02	1.37E-01
ARNT2	604	6.17E-02
ZNF891	605	6.22E-02
ELF5	606	6.29E-02	1.97E-01
WDHD1	607	6.40E-02	1.41E-01
MXD1	608	6.49E-02
ZBTB16	609	6.50E-02
MYOG	610	6.55E-02
CHD8	611	6.59E-02	2.01E-01	2.48E-01	2.71E-01	2.78E-01
SCRT2	612	6.61E-02	1.21E-01
SOX10	613	6.63E-02
RBCK1	614	6.63E-02
ZNF549	615	6.64E-02	2.13E-01	3.36E-01
HSF2	616	6.72E-02	2.92E-01	3.81E-01	4.07E-01	1.00E+00
GTF2E2	617	6.77E-02	9.84E-02
REL	618	6.79E-02	9.72E-02
ELF2	619	6.81E-02	3.20E-01
PRDM11	620	6.87E-02	1.55E-01
FOXP3	621	6.88E-02	1.96E-01	2.31E-01	3.03E-01	1.00E+00
PCGF2	622	6.88E-02	1.84E-01	2.80E-01	3.05E-01
TERF2	623	6.93E-02	2.99E-01	3.03E-01	3.34E-01	3.34E-01
SFMBT1	624	6.99E-02	2.83E-01	1.00E+00
ZNF133	625	7.00E-02
ZNF681	626	7.05E-02
EBNA3	627	7.11E-02
ATF5	628	7.20E-02
CHAT	629	7.22E-02	4.22E-01
HOXA6	630	7.23E-02
HOXC13	631	7.32E-02
CBX2	632	7.38E-02	1.86E-01	1.86E-01	3.10E-01	3.63E-01
DDX20	633	7.41E-02	9.43E-02	1.67E-01	2.47E-01
TLX1	634	7.47E-02
SMAD2	635	7.52E-02	2.07E-01	2.90E-01	3.80E-01	3.95E-01
CEBPZ	636	7.56E-02	1.22E-01	1.43E-01	3.05E-01
CREB3L4	637	7.59E-02
ZNF596	638	7.75E-02
KLF6	639	7.78E-02	6.74E-01
NKX3-1	640	7.87E-02	1.88E-01	4.12E-01	1.00E+00
SND1	641	7.98E-02	2.56E-01	5.38E-01
CREM	642	7.99E-02	2.56E-01	2.85E-01
BCAT1	643	7.99E-02	1.95E-01
WHSC1	644	8.00E-02	8.00E-02	2.77E-01
KAT5	645	8.02E-02	3.62E-01	4.53E-01
ZNF527	646	8.04E-02
IRAK4	647	8.04E-02	1.99E-01
TSHZ1	648	8.17E-02	1.12E-01	2.83E-01
SMAD5	649	8.28E-02	2.70E-01	1.00E+00
RING1	650	8.36E-02	1.20E-01	8.16E-01
HOXA5	651	8.36E-02
PRDM6	652	8.66E-02
PSMA7	653	8.71E-02	2.02E-01
TRIM22	654	8.72E-02	2.50E-01
SIRT6	655	8.74E-02	2.19E-01	2.19E-01	4.01E-01	4.01E-01
ZNF768	656	8.78E-02
ZEB1	657	8.80E-02	2.41E-01	5.64E-01	5.86E-01	6.43E-01
PHF6	658	8.86E-02
HAP1	659	8.90E-02
ZNF101	660	8.94E-02	3.54E-01	5.70E-01
ZC3H11A	661	8.96E-02
ICE1	662	8.99E-02	1.91E-01	2.16E-01
GLYR1	663	9.08E-02	2.40E-01
NCOR2	664	9.12E-02	1.81E-01	3.67E-01	9.09E-01
ZNF548	665	9.14E-02
ZZZ3	666	9.19E-02	1.92E-01	2.12E-01
RBL2	667	9.38E-02	1.30E-01	1.80E-01	2.51E-01	4.21E-01
SREBF1	668	9.44E-02	1.27E-01	2.19E-01	3.49E-01	4.86E-01
7SK	669	9.44E-02	3.95E-01	5.47E-01	5.93E-01	7.95E-01
ZMYM3	670	9.46E-02	1.15E-01	1.15E-01	1.39E-01	1.88E-01
KLF7	671	9.53E-02	2.04E-01	2.33E-01
SOX15	672	9.63E-02
CIITA	673	9.72E-02	3.36E-01	3.47E-01	7.62E-01	9.45E-01
INO80	674	9.74E-02	4.15E-01	5.48E-01	5.50E-01	7.35E-01
ZNF92	675	9.75E-02
PRPF4	676	9.76E-02	2.74E-01	3.59E-01	4.70E-01
SETDB1	677	9.77E-02	1.51E-01	2.38E-01	2.79E-01	2.97E-01
ELK1	678	9.90E-02	3.20E-01	3.61E-01	3.79E-01	4.62E-01
BARX2	679	1.01E-01
MBD1_isoform1	680	1.03E-01	3.18E-01
ZNF329	681	1.03E-01
RFX2	682	1.05E-01	3.18E-01	6.57E-01
ZNF438	683	1.06E-01	1.87E-01
None	684	1.06E-01	2.28E-01	2.44E-01	3.16E-01
HOXA13	685	1.07E-01	2.00E-01
EBNA3C	686	1.07E-01	1.52E-01	1.95E-01
ZNF414	687	1.08E-01	1.87E-01
ZNF571	688	1.08E-01
CDC5L	689	1.09E-01	2.11E-01	2.77E-01
ZNF669	690	1.10E-01	3.95E-01
ZNF793	691	1.11E-01	3.86E-01
ELK4	692	1.12E-01	1.61E-01	2.32E-01	3.53E-01	4.17E-01
TAT	693	1.12E-01	6.78E-01
ZNF664	694	1.12E-01	5.86E-01
HNRNPLL	695	1.13E-01	1.77E-01	1.81E-01	2.27E-01
RFX7	696	1.13E-01
ING2	697	1.13E-01
ISL1	698	1.14E-01
ZNF260	699	1.14E-01
ATRX	700	1.15E-01	2.29E-01	3.52E-01	3.83E-01
C17orf49	701	1.15E-01	1.25E-01
MEIS3	702	1.16E-01
ZNF781	703	1.16E-01	1.65E-01
ZNF7	704	1.16E-01
ZC3H8	705	1.17E-01	6.79E-01	8.62E-01
ZNF512	706	1.18E-01	2.21E-01
PIAS4	707	1.18E-01	3.38E-01
ZBTB18	708	1.20E-01
ZNF697	709	1.20E-01	4.97E-01
NUP98	710	1.22E-01	2.96E-01	3.05E-01	3.06E-01	3.12E-01
C11orf30	711	1.22E-01	4.75E-01
ZNF480	712	1.24E-01
ZSCAN29	713	1.25E-01	1.67E-01	4.06E-01
ZNF440	714	1.25E-01
UHRF2	715	1.28E-01
SREBF2	716	1.29E-01	2.03E-01	3.20E-01	4.59E-01	7.49E-01
ZNF483	717	1.30E-01
ZNF639	718	1.31E-01	2.11E-01	4.55E-01	4.92E-01	5.99E-01
UBE2I	719	1.31E-01	2.87E-01
ZNF417	720	1.32E-01
BDP1	721	1.32E-01	2.54E-01	4.09E-01	4.21E-01	4.46E-01
ZNF619	722	1.32E-01
ARNTL	723	1.32E-01	1.35E-01	2.15E-01	2.83E-01	3.24E-01
ETS2	724	1.33E-01	7.21E-01	8.02E-01
ZNF75D	725	1.34E-01	1.67E-01
SNAPC2	726	1.35E-01	1.84E-01	3.37E-01
BATF3	727	1.35E-01	2.83E-01
MEF2D	728	1.35E-01	3.72E-01	4.28E-01
ZNF391	729	1.37E-01	5.37E-01
ASH2L	730	1.38E-01	3.22E-01
ZNF135	731	1.38E-01
PTRF	732	1.39E-01	3.18E-01
HIVEP1	733	1.40E-01
MTA3	734	1.41E-01	4.07E-01	6.16E-01	6.33E-01
ZNF165	735	1.42E-01
ZNF716	736	1.43E-01
AEBP2	737	1.46E-01	2.50E-01	8.68E-01
ZNF837	738	1.47E-01	3.23E-01
EBNA1BP2	739	1.48E-01
ZNF287	740	1.49E-01
CRY1	741	1.49E-01
RLF	742	1.50E-01
GCSAM	743	1.50E-01	2.39E-01
ZNF460	744	1.50E-01
BAHD1	745	1.51E-01	5.34E-01	6.33E-01
FOXK2	746	1.51E-01	2.83E-01	4.80E-01	5.32E-01	5.54E-01
ZNF222	747	1.52E-01
ZNF430	748	1.53E-01
ZNF592	749	1.53E-01	3.98E-01	4.72E-01	7.10E-01
ZFP37	750	1.53E-01	7.10E-01
ZBTB1	751	1.54E-01	9.13E-01
GTF2A2	752	1.54E-01	3.39E-01
CCND2	753	1.54E-01	3.64E-01
ZNF100	754	1.54E-01	3.60E-01	8.42E-01
KDM3A	755	1.54E-01	3.70E-01	3.76E-01
NCAPG	756	1.55E-01	2.88E-01	3.10E-01	3.16E-01	3.67E-01
ZNF616	757	1.55E-01
ZNF860	758	1.56E-01
ZNF570	759	1.58E-01
ZNF280D	760	1.58E-01	4.03E-01	4.94E-01
EP400	761	1.58E-01	1.94E-01	2.08E-01
HBP1	762	1.58E-01	2.30E-01	5.39E-01
EGFR	763	1.59E-01	3.71E-01
DROSHA	764	1.59E-01	2.60E-01	2.97E-01	3.41E-01	3.47E-01
ZNF555	765	1.60E-01
POU2F1	766	1.60E-01	1.85E-01	2.11E-01	2.24E-01	2.94E-01
PTTG1	767	1.61E-01	1.87E-01
ZNF800	768	1.61E-01	3.08E-01
ZNF33A	769	1.62E-01	1.96E-01	4.29E-01
ELK3	770	1.63E-01
TFAM	771	1.64E-01	2.06E-01	3.03E-01	3.04E-01	1.00E+00
ZNF530	772	1.65E-01
HOXC6	773	1.65E-01
PTPN11	774	1.66E-01	3.56E-01
GPS2	775	1.66E-01
ZNF44	776	1.66E-01
ZNF783	777	1.67E-01
PITX3	778	1.68E-01
SNAPC5	779	1.68E-01
CREB3	780	1.68E-01	7.71E-01	8.64E-01
ZNF789	781	1.71E-01
PPARGC1A	782	1.71E-01
ZNF573	783	1.71E-01
MIER1	784	1.72E-01	4.70E-01
SCRT1	785	1.73E-01	3.06E-01	3.28E-01
LMNB1	786	1.74E-01	2.53E-01	2.77E-01	3.44E-01	3.69E-01
ZNF479	787	1.75E-01
ZNF362	788	1.76E-01	2.02E-01
ZNF584	789	1.76E-01	5.20E-01	8.85E-01
CD59	790	1.78E-01
CENPT	791	1.80E-01	2.37E-01	3.06E-01	3.10E-01	3.24E-01
TOX4	792	1.81E-01
FOXR2	793	1.82E-01	3.04E-01
CBX6	794	1.84E-01	4.73E-01
MEIS2	795	1.86E-01
H3F3B	796	1.86E-01
CDK12	797	1.86E-01
H3K18me1	798	1.87E-01	2.31E-01
SMN1	799	1.88E-01	2.68E-01
IRAK1	800	1.90E-01
GLI3	801	1.90E-01
ZBTB49	802	1.91E-01	2.95E-01
EBNA2	803	1.91E-01
ZNF708	804	1.93E-01	2.59E-01
HSF4	805	1.93E-01
ZNF439	806	1.95E-01
IRF9	807	1.96E-01	5.80E-01	1.00E+00
DICER1	808	1.97E-01
ZNF501	809	1.97E-01	3.43E-01
ZNF283	810	1.97E-01
ZNF84	811	1.98E-01	5.68E-01
MBD4	812	1.98E-01
ZFP69	813	1.98E-01
SOX11	814	2.00E-01	3.35E-01
SMARCC2	815	2.00E-01	2.00E-01
TERF1	816	2.01E-01	3.14E-01	3.52E-01
ZNF777	817	2.03E-01
CTRL	818	2.04E-01	2.06E-01	3.12E-01
ZFP90	819	2.05E-01
ZFHX3	820	2.05E-01
ZNF274	821	2.06E-01	2.59E-01	2.62E-01	2.69E-01	2.87E-01
NR2C2	822	2.06E-01	2.26E-01	2.92E-01	3.18E-01	3.39E-01
BCOR	823	2.08E-01	4.52E-01	6.74E-01	7.94E-01
SIX1	824	2.08E-01	2.22E-01	3.61E-01	8.68E-01	8.72E-01
ARID1A	825	2.08E-01	3.46E-01
AGO2	826	2.08E-01	2.59E-01	2.92E-01	3.60E-01	4.57E-01
ZNF564	827	2.09E-01
GAPDH	828	2.10E-01
AGO1	829	2.11E-01	2.76E-01	5.94E-01	5.94E-01	1.00E+00
ZNF331	830	2.12E-01	2.23E-01	6.71E-01
FEV	831	2.13E-01
OVOL3	832	2.13E-01	4.18E-01
ZNF436	833	2.13E-01
SNAPC4	834	2.14E-01	2.26E-01	3.16E-01
ZNF799	835	2.15E-01
ZNF333	836	2.15E-01
DLX6	837	2.15E-01
THAP1	838	2.15E-01	5.23E-01
KDM4B	839	2.16E-01	4.09E-01
SNAI1	840	2.17E-01	2.96E-01	2.97E-01	3.30E-01
ZNF562	841	2.19E-01
ZNF736	842	2.20E-01
ZNF300	843	2.20E-01
NCAPG2	844	2.20E-01	5.50E-01
MAPK1	845	2.21E-01	2.22E-01
ID3	846	2.22E-01	5.77E-01	9.41E-01
INSM2	847	2.23E-01	2.86E-01
ZNF780A	848	2.24E-01
ZNF407	849	2.26E-01
YBX1	850	2.26E-01	2.33E-01	2.94E-01	3.35E-01	3.75E-01
ZNF236	851	2.27E-01
MCM3	852	2.27E-01	2.37E-01	5.35E-01
ZNF214	853	2.27E-01	2.29E-01
ZNF398	854	2.28E-01
ZKSCAN2	855	2.28E-01
ZNF33B	856	2.29E-01
SOX3	857	2.31E-01
ZIK1	858	2.32E-01
ZFP28	859	2.33E-01	3.27E-01
ZNF181	860	2.35E-01
E2F8	861	2.35E-01	4.14E-01
DOT1L	862	2.36E-01
EPO	863	2.38E-01	3.03E-01	3.23E-01	4.61E-01
DBP	864	2.38E-01
ZNF337	865	2.38E-01
ZNF410	866	2.39E-01	3.19E-01
ZNF513	867	2.39E-01
SATB1	868	2.40E-01	2.90E-01	5.58E-01
SF1	869	2.41E-01	3.79E-01	4.71E-01	4.77E-01
ZNF8	870	2.41E-01	3.26E-01	5.07E-01	6.18E-01
CD34	871	2.42E-01	3.95E-01	4.48E-01	5.13E-01
ZFP57	872	2.42E-01	3.87E-01
MSX1	873	2.44E-01
ZNF506	874	2.44E-01
ZNF587	875	2.46E-01
MEF2C	876	2.46E-01	2.77E-01	2.93E-01	3.77E-01
SALL4	877	2.47E-01	2.92E-01
BCLAF1	878	2.48E-01	2.70E-01
ZNF496	879	2.49E-01
HDAC8	880	2.50E-01	4.70E-01	6.77E-01
OVOL2	881	2.51E-01	2.99E-01	5.77E-01
EHMT2	882	2.51E-01	2.78E-01	2.87E-01	3.17E-01	3.25E-01
ZNF419	883	2.52E-01	3.23E-01	5.59E-01
STAG2	884	2.53E-01
ZNF334	885	2.54E-01
NUP98-HOXA9	886	2.54E-01	3.03E-01
ZNF749	887	2.54E-01
CBFA2T3	888	2.55E-01
ZNF248	889	2.55E-01
GABP	890	2.55E-01	7.70E-01
NKX2-8	891	2.55E-01
NKX2-5	892	2.56E-01
ZNF589	893	2.57E-01	5.23E-01
LHX6	894	2.57E-01
ZFP14	895	2.58E-01
COIL	896	2.58E-01
ZNF418	897	2.60E-01	2.87E-01
POLR3G	898	2.60E-01	2.78E-01	3.17E-01	3.33E-01	3.89E-01
DYRK1A	899	2.62E-01	4.14E-01	4.16E-01
ZNF37A	900	2.63E-01
ZNF525	901	2.65E-01
HECTD1	902	2.66E-01	3.84E-01
CBX1	903	2.67E-01	2.72E-01	2.81E-01	3.16E-01	3.77E-01
SON	904	2.67E-01
HOXB7	905	2.67E-01	2.87E-01	3.00E-01	4.36E-01	5.46E-01
SVIL	906	2.68E-01	2.88E-01
ZNF684	907	2.68E-01
ZNF90	908	2.69E-01
ZNF595	909	2.69E-01
LRWD1	910	2.69E-01	3.11E-01	5.45E-01	5.52E-01
ZNF239	911	2.70E-01	3.01E-01
ZNF354C	912	2.71E-01	9.43E-01
ZNF764	913	2.71E-01
ZNF730	914	2.74E-01
ZNF627	915	2.74E-01
TARDBP	916	2.76E-01	4.78E-01	5.88E-01	6.28E-01
ELF4	917	2.77E-01
BBX	918	2.77E-01
HNRNPL	919	2.77E-01	1.00E+00
FOXC1	920	2.77E-01
TALE	921	2.77E-01	2.87E-01	2.87E-01	3.10E-01	3.80E-01
EBNA3A	922	2.77E-01	2.82E-01	3.16E-01	3.72E-01
SIRT3	923	2.77E-01	2.91E-01	3.03E-01	1.00E+00
HOXB8	924	2.77E-01
HOXD1	925	2.77E-01
PLAG1	926	2.77E-01
NFIB	927	2.77E-01
MEOX2	928	2.77E-01
ZNF671	929	2.78E-01
ZNF41	930	2.78E-01	2.80E-01
ZNF19	931	2.79E-01
FUS	932	2.80E-01	3.35E-01	1.00E+00
ZNF45	933	2.80E-01
ZNF714	934	2.80E-01
ZNF266	935	2.80E-01	5.12E-01
CBX4	936	2.82E-01
ZNF484	937	2.82E-01
CGGBP1	938	2.82E-01	2.97E-01
ZNF614	939	2.82E-01
ZNF311	940	2.82E-01
MLLT3	941	2.83E-01	2.88E-01	3.01E-01	3.29E-01	4.31E-01
CBX5	942	2.83E-01	2.83E-01	3.35E-01	3.66E-01	8.49E-01
FOXF2	943	2.83E-01
HOXA11	944	2.83E-01
DMRT2	945	2.83E-01
NR1I2	946	2.83E-01
FOXF1	947	2.83E-01
H2AK119ub	948	2.83E-01	3.10E-01
PCF11	949	2.83E-01
ZBTB39	950	2.83E-01
TOE1	951	2.83E-01
KCMF1	952	2.83E-01
ID4	953	2.83E-01
F2RL1	954	2.83E-01
IL1RN	955	2.83E-01	2.83E-01	6.48E-01
ARNTL2	956	2.83E-01
EVX1	957	2.83E-01
CDX1	958	2.83E-01
ZNF207	959	2.84E-01	3.27E-01	4.39E-01
ZNF488	960	2.86E-01	5.21E-01
PCGF6	961	2.86E-01
ZNF69	962	2.87E-01
ISL2	963	2.87E-01
HOXB1	964	2.87E-01
NCOA3	965	2.87E-01
LOXL1	966	2.87E-01	1.00E+00
ZBTB4	967	2.87E-01	3.84E-01
HOXD4	968	2.87E-01
BTF3	969	2.87E-01
MYBL1	970	2.87E-01
HOXD9	971	2.87E-01
WIZ	972	2.87E-01
HOXB5	973	2.87E-01
HBG1 | HBG2	974	2.87E-01	2.92E-01	2.96E-01
IKZF5	975	2.87E-01
SRPK2	976	2.87E-01	3.03E-01
FOXO4	977	2.87E-01	3.34E-01
HOXD13	978	2.87E-01
MSX2	979	2.87E-01
PCGF5	980	2.88E-01
ZNF154	981	2.88E-01
PAX8	982	2.88E-01	2.90E-01	3.33E-01	3.36E-01
MEN1	983	2.89E-01	3.34E-01	3.65E-01	5.47E-01
ZNF184	984	2.89E-01	2.92E-01
PHF20	985	2.89E-01
ZNF529	986	2.89E-01
COPS2	987	2.91E-01
TCFL5	988	2.91E-01
ZNF649	989	2.92E-01
FERD3L	990	2.92E-01
HESX1	991	2.92E-01
ZNF644	992	2.92E-01	7.79E-01	8.72E-01
DDIT3	993	2.92E-01
HOXC11	994	2.92E-01	3.06E-01	1.00E+00
EWSR1	995	2.92E-01	3.13E-01
CIC	996	2.92E-01
ZNF250	997	2.92E-01	3.25E-01
SP140	998	2.92E-01	4.93E-01
ZNF667	999	2.92E-01	4.35E-01
CDCA2	1000	2.93E-01
BRF1	1001	2.93E-01	4.16E-01	4.72E-01	6.81E-01
DDX11	1002	2.93E-01	3.16E-01
SUPT20H	1003	2.93E-01	3.38E-01	3.98E-01	5.18E-01
GTF3C1	1004	2.94E-01	3.63E-01
ZNF880	1005	2.94E-01
RORA	1006	2.95E-01
MAP1LC3A	1007	2.96E-01	3.03E-01
OTX1	1008	2.96E-01
ZSCAN5A	1009	2.96E-01	4.90E-01	5.78E-01	6.46E-01
ATF6	1010	2.96E-01
MDM2	1011	2.96E-01	1.00E+00
IRX3	1012	2.96E-01
CASZ1	1013	2.96E-01
ADNP2	1014	2.96E-01
HIST1H1B	1015	2.97E-01	3.01E-01	3.10E-01
SIX4	1016	2.97E-01	3.00E-01
CENPC	1017	2.97E-01	3.03E-01	3.56E-01
NFKBIA	1018	2.98E-01
THAP11	1019	2.98E-01	6.52E-01
NFE2L3	1020	2.99E-01
TFDP2	1021	2.99E-01
PRDM9	1022	2.99E-01
TERT	1023	2.99E-01	3.41E-01	3.44E-01	3.53E-01	3.71E-01
HOXB2	1024	2.99E-01
TFCP2	1025	2.99E-01
ID2	1026	2.99E-01
ZNF48	1027	3.00E-01	7.37E-01
CSDE1	1028	3.01E-01	3.86E-01	4.80E-01	8.42E-01
SMC4	1029	3.01E-01
ZNF169	1030	3.01E-01	3.88E-01
FOXD3	1031	3.01E-01
TFE3	1032	3.01E-01
PLRG1	1033	3.02E-01	3.73E-01
PPARD	1034	3.03E-01	3.11E-01	3.11E-01	3.15E-01	3.23E-01
HP1BP3	1035	3.03E-01
MCM5	1036	3.03E-01	3.07E-01
ZFP82	1037	3.04E-01
EGFA-T1	1038	3.04E-01	3.30E-01	3.69E-01
KAT8	1039	3.05E-01	3.68E-01	8.76E-01
TOP2B	1040	3.05E-01	4.07E-01
ZNF224	1041	3.06E-01	3.39E-01	9.03E-01
NEUROD2	1042	3.06E-01
ALX4	1043	3.06E-01
HIVEP3	1044	3.06E-01
KDM5A	1045	3.06E-01	7.75E-01	8.11E-01	8.74E-01
HOXA7	1046	3.06E-01
ZNF71	1047	3.07E-01
SETX	1048	3.07E-01	3.89E-01
ZNF324	1049	3.07E-01	3.61E-01	6.17E-01	8.48E-01
PRDM4	1050	3.08E-01
ZNF81	1051	3.09E-01
NME2	1052	3.09E-01	3.42E-01
TDRD3	1053	3.09E-01
POLB	1054	3.10E-01	1.00E+00
PYGO2	1055	3.10E-01	5.27E-01
THAP4	1056	3.10E-01
PITX1	1057	3.10E-01
NONO	1058	3.11E-01	7.24E-01
ZNF432	1059	3.11E-01
ZNF225	1060	3.12E-01
CCR5	1061	3.15E-01
USP49	1062	3.16E-01	3.30E-01
ZNF132	1063	3.17E-01
GLI1	1064	3.17E-01
ZNF317	1065	3.17E-01	3.32E-01	3.65E-01
ZNF615	1066	3.18E-01
ZNF786	1067	3.18E-01
CDKN1B	1068	3.20E-01	3.27E-01
NHLH1	1069	3.20E-01
ARID3B	1070	3.20E-01
SKI	1071	3.20E-01
NEUROG3	1072	3.20E-01
NFRKB	1073	3.22E-01	7.39E-01
MSC	1074	3.23E-01
DR1	1075	3.24E-01
HDAC4	1076	3.25E-01
ZSCAN5B	1077	3.25E-01	3.66E-01	4.23E-01	4.32E-01
ZNF580	1078	3.25E-01	4.06E-01
ZNF302	1079	3.26E-01
NFYC	1080	3.27E-01
ZNF566	1081	3.27E-01
CBX7	1082	3.27E-01	8.45E-01	9.10E-01
ZFP41	1083	3.27E-01	7.05E-01
HOXA10	1084	3.28E-01
ZNF16	1085	3.28E-01	4.31E-01
MNT	1086	3.28E-01	4.28E-01	8.59E-01
ZNF292	1087	3.29E-01	3.42E-01
GZF1	1088	3.29E-01
DMRT1	1089	3.30E-01
MBTD1	1090	3.30E-01
ZNF175	1091	3.31E-01	3.47E-01	3.61E-01	4.15E-01	8.50E-01
ILK	1092	3.31E-01	3.54E-01
HDGF	1093	3.32E-01	4.59E-01	4.87E-01	5.63E-01	5.74E-01
MAP2K1	1094	3.33E-01	3.37E-01
SMARCA2	1095	3.33E-01
ZTA	1096	3.33E-01	8.61E-01
MCM7	1097	3.34E-01	3.78E-01	3.88E-01	4.61E-01
NKX6-1	1098	3.34E-01
ZNF618	1099	3.35E-01
ZNF320	1100	3.37E-01	5.20E-01	9.21E-01
EPC1	1101	3.37E-01	6.79E-01
ZKSCAN3	1102	3.38E-01
ZNF267	1103	3.39E-01
ZNF662	1104	3.39E-01
TBX3	1105	3.41E-01
MBOAT4	1106	3.41E-01	4.94E-01
ZNF561	1107	3.42E-01
ZNF138	1108	3.42E-01	6.54E-01
ZNF711	1109	3.42E-01
CARM1	1110	3.43E-01	1.00E+00
HOXC8	1111	3.43E-01
LHX3	1112	3.44E-01
FOXQ1	1113	3.44E-01
ZBED4	1114	3.45E-01
ZSCAN23	1115	3.45E-01	6.82E-01
FANCD2	1116	3.45E-01	5.71E-01
ZNF823	1117	3.46E-01
ZNF485	1118	3.47E-01
ZNF431	1119	3.48E-01
ZNF674	1120	3.48E-01
ZNF737	1121	3.48E-01
RAD51	1122	3.52E-01	5.37E-01	5.41E-01	9.02E-01	1.00E+00
ZNF705G	1123	3.52E-01
ZNF285	1124	3.52E-01
ZNF516	1125	3.54E-01
ZNF620	1126	3.55E-01
ZNF879	1127	3.58E-01
GTF3A	1128	3.59E-01
ZNF540	1129	3.59E-01
CREB3L2	1130	3.60E-01
NR4A2	1131	3.60E-01
ZNF354B	1132	3.60E-01
ZNF581	1133	3.60E-01
ZNF613	1134	3.60E-01
NBN	1135	3.65E-01	6.05E-01	7.50E-01	8.03E-01	8.26E-01
HOXA2	1136	3.67E-01
ZNF706	1137	3.68E-01
ZNF565	1138	3.69E-01
ZNF492	1139	3.69E-01
HKR1	1140	3.70E-01
INTS3	1141	3.70E-01
ZNF235	1142	3.71E-01
CHD4	1143	3.71E-01	5.55E-01
CHD3	1144	3.71E-01
ZNF85	1145	3.72E-01	3.91E-01
LHX4	1146	3.72E-01
ZNF433	1147	3.75E-01
ZNF3	1148	3.75E-01	1.00E+00
DEAF1	1149	3.78E-01
RAG1	1150	3.79E-01	5.48E-01	5.57E-01
GCG	1151	3.79E-01
ARID2	1152	3.79E-01	4.70E-01
HAND1	1153	3.80E-01
MIXL1	1154	3.80E-01
ZNF324B	1155	3.81E-01
LMTK3	1156	3.82E-01	5.44E-01
RPA1	1157	3.83E-01
TGIF2	1158	3.83E-01	4.65E-01
YBX3	1159	3.84E-01	4.40E-01	1.00E+00
GLIS3	1160	3.85E-01
ZNF641	1161	3.87E-01	5.05E-01	7.85E-01
ZNF623	1162	3.87E-01	3.94E-01
NFATC3	1163	3.88E-01	7.86E-01
MYF6	1164	3.89E-01
ZNF383	1165	3.94E-01
ZNF605	1166	3.96E-01
ZNF205	1167	3.98E-01
ZNF211	1168	3.99E-01	4.51E-01
ZSCAN2	1169	4.00E-01	7.70E-01
RPA2	1170	4.01E-01	4.33E-01
LMX1B	1171	4.02E-01
ZFP1	1172	4.04E-01
TAFII	1173	4.04E-01	7.64E-01
ZNF34	1174	4.04E-01
ZNF445	1175	4.07E-01
ZNF774	1176	4.09E-01
ZFP42	1177	4.09E-01	4.16E-01	6.11E-01
ZNF212	1178	4.09E-01
ZNF254	1179	4.10E-01
ZNF490	1180	4.12E-01
ATOH1	1181	4.12E-01
CHD5	1182	4.18E-01
CDK2	1183	4.20E-01	5.85E-01	6.21E-01
ZNF675	1184	4.22E-01
ZNF805	1185	4.24E-01
ZIM2	1186	4.26E-01
ZNF785	1187	4.26E-01
BARHL1	1188	4.32E-01
SMARCA1	1189	4.35E-01
LHX5	1190	4.36E-01
ZNF395	1191	4.37E-01
CBFA2T2	1192	4.38E-01
POU3F2	1193	4.39E-01	5.04E-01	5.77E-01	6.66E-01
ZNF486	1194	4.41E-01	9.74E-01	9.77E-01
DACOR1	1195	4.41E-01
ZNF502	1196	4.42E-01	4.61E-01
ZNF141	1197	4.43E-01
GLI4	1198	4.43E-01	5.63E-01	8.30E-01
t-IgG-control	1199	4.45E-01	5.47E-01
SLC22A2	1200	4.54E-01	4.72E-01
ARID1B	1201	4.55E-01	6.40E-01
ZNF585B	1202	4.60E-01	5.53E-01
PPARA	1203	4.63E-01
ZNF182	1204	4.66E-01
ZNF552	1205	4.68E-01
SRCAP	1206	4.68E-01
ZNF441	1207	4.71E-01
BCL11B	1208	4.74E-01	6.34E-01
HOXB4	1209	4.75E-01
ZNF790	1210	4.80E-01
RYBP	1211	4.83E-01	7.34E-01
ZNF442	1212	4.84E-01
ZBED1	1213	4.91E-01	6.55E-01
DLX4	1214	4.91E-01
ZNF83	1215	4.93E-01	5.48E-01	6.27E-01
ZNF782	1216	4.94E-01
ATF7IP	1217	4.99E-01	6.22E-01
ZNF791	1218	5.00E-01
ZNF25	1219	5.00E-01
H3Pan	1220	5.05E-01
ZNF146	1221	5.06E-01	6.73E-01	8.28E-01
KDM1B	1222	5.15E-01
ZNF2	1223	5.17E-01	6.09E-01	6.52E-01
ZBTB40	1224	5.20E-01	6.31E-01	8.03E-01	8.37E-01	8.66E-01
POLR3GL	1225	5.21E-01
ORC1	1226	5.26E-01
ZNF124	1227	5.28E-01
MYCN	1228	5.32E-01	8.56E-01
ZNF586	1229	5.32E-01
BANP	1230	5.36E-01	6.54E-01
C17orf96	1231	5.50E-01	7.36E-01
ZNF765	1232	5.51E-01
ZNF74	1233	5.54E-01
ZNF10	1234	5.54E-01
RAC3	1235	5.61E-01
ZNF93	1236	5.62E-01
ZNF304	1237	5.62E-01
GMEB2	1238	5.66E-01	6.32E-01
ZNF429	1239	5.72E-01
ZNF816	1240	5.72E-01	6.73E-01
ZNF343	1241	5.74E-01
SRPK1	1242	5.75E-01	8.01E-01
ZNF784	1243	5.77E-01
ERF	1244	5.77E-01
ZNF26	1245	5.81E-01
ZNF136	1246	5.97E-01	6.49E-01
CCDC101	1247	5.98E-01	6.81E-01
ZNF792	1248	6.00E-01	6.01E-01	6.41E-01
ZNF557	1249	6.02E-01
ALKBH3	1250	6.06E-01
BIRA	1251	6.06E-01	8.09E-01	9.67E-01	1.00E+00
GMEB1	1252	6.11E-01
ZNF346	1253	6.12E-01	7.55E-01
RBP2	1254	6.16E-01	7.10E-01	7.19E-01	8.64E-01
L3MBTL4	1255	6.17E-01
HOXA1	1256	6.21E-01
MGEA5	1257	6.27E-01
ZNF197	1258	6.29E-01	7.21E-01	8.93E-01
ZNF574	1259	6.35E-01
ZFP3	1260	6.41E-01	8.89E-01
PRAME	1261	6.44E-01
ZNF157	1262	6.45E-01
NKRF	1263	6.54E-01	9.16E-01
RBL1	1264	6.57E-01
ZNF223	1265	6.62E-01
E2F5	1266	6.68E-01	8.50E-01
ZNF626	1267	6.77E-01
ZNF17	1268	6.84E-01
ZNF550	1269	6.96E-01
PRDM2	1270	7.01E-01	8.85E-01
ZNF28	1271	7.17E-01
ZNF846	1272	7.28E-01
ZNF567	1273	7.37E-01
ZNF280A	1274	7.69E-01
ZNF354A	1275	7.75E-01	9.31E-01
MBD3L2	1276	7.76E-01
ZNF76	1277	7.76E-01	8.43E-01	8.79E-01	9.45E-01
HLTF	1278	7.82E-01	8.77E-01
MRE11A	1279	8.06E-01	9.54E-01
RUVBL1	1280	8.21E-01
GRP20	1281	8.28E-01
DDX21	1282	8.31E-01
GUCY1B3	1283	8.42E-01
WRNIP1	1284	8.55E-01
CHAMP1	1285	8.62E-01	9.73E-01
ZNF114	1286	8.86E-01
ZNF518A	1287	9.11E-01	9.18E-01
DIDO1	1288	9.66E-01	9.89E-01
IRF8	1289	1.00E+00
NFATC4	1290	1.00E+00
NR2E3	1291	1.00E+00
IRX2	1292	1.00E+00
CREB3L1	1293	1.00E+00
JAZF1	1294	1.00E+00
PGBD5	1295	1.00E+00
TGIF1	1296	1.00E+00
TAF15	1297	1.00E+00
HES5	1298	1.00E+00
IGF1R	1299	1.00E+00
CAMTA1	1300	1.00E+00	1.00E+00
HIC2	1301	1.00E+00
CREBL2	1302	1.00E+00
HES7	1303	1.00E+00
LCOR	1304	1.00E+00	1.00E+00
UBP1	1305	1.00E+00
HMGA1	1306	1.00E+00
AHCTF1	1307	1.00E+00
ID1	1308	1.00E+00
BHLHE41	1309	1.00E+00
CEBPE	1310	1.00E+00
TRPS1	1311	1.00E+00
IRX5	1312	1.00E+00
NR1D1	1313	1.00E+00
TFEB	1314	1.00E+00
PAX2	1315	1.00E+00
NKX2-3	1316	1.00E+00
