# Supplementary material for: Hypoxia Contributes to Poor Prognosis in Primary IDH-wt GBM by Inducing Tumor Cells MES-Like Transformation Trend and Inhibiting Immune Cells Activity
Source: Front Oncol. 2021 Dec 8;11:782043. doi: 10.3389/fonc.2021.782043 (PMC8694101; doi:10.3389/fonc.2021.782043)
Supplement: Supplementary Table 2 — Differentially expressed BPA pathways between different hypoxia groups, hypoxia v.s. normoxia. [file Table_2.xlsx]

## Sheet: Table S1 DEG.BPA.GBM.Tumor.KEGG
	logFC	AveExpr	t	P.Value	adj.P.Val	B
HARRIS-HYPOXIA	2.33832	4.21059	49.3275	0	0	904
WINTER-HYPOXIA-UP	2.14665	4.80833	47.905	0	0	863
KEGG-GLYCOLYSIS-GLUCONEOGENESIS	1.42531	3.53846	45.2654	0	0	789
PID-HIF1-TFPATHWAY	1.55934	2.99014	40.0476	2e-286	5e-284	646
VANDESLUIS-COMMD1-TARGETS-GROUP-3-UP	0.846937	0.77009	36.6112	9.06e-247	1.81e-244	554
ELVIDGE-HIF1A-TARGETS-DN	1.85092	2.57425	34.3948	5.44e-222	9.08e-220	497
MENSE-HYPOXIA-UP	1.91519	2.91347	33.4589	9.59e-212	1.37e-209	474
ZHONG-SECRETOME-OF-LUNG-CANCER-AND-ENDOTHELIUM	1.42871	5.6323	32.6461	5.83e-203	7.3e-201	454
CROMER-METASTASIS-DN	0.892295	1.6697	30.1226	2.03e-176	2.25e-174	393
LIEN-BREAST-CARCINOMA-METAPLASTIC-VS-DUCTAL-UP	0.859014	1.18814	29.1725	9.7e-167	9.71e-165	370
SHAFFER-IRF4-TARGETS-IN-ACTIVATED-B-LYMPHOCYTE	1.20058	4.52864	29.0426	1.98e-165	1.8e-163	367
BRUNO-HEMATOPOIESIS	1.00298	2.12706	28.9851	7.51e-165	6.26e-163	366
REACTOME-GLYCOLYSIS	1.1839	4.9152	28.1235	2.9e-156	2.23e-154	346
LEE-LIVER-CANCER-ACOX1-UP	1.01398	2.15712	28.0179	3.19e-155	2.28e-153	344
KYNG-ENVIRONMENTAL-STRESS-RESPONSE-UP	1.04763	4.11436	27.8621	1.09e-153	7.25e-152	340
HUMMERICH-SKIN-CANCER-PROGRESSION-UP	1.15205	2.20324	27.7949	4.96e-153	3.1e-151	339
LEE-LIVER-CANCER-MYC-TGFA-UP	0.993331	2.81002	27.4835	5.46e-150	3.21e-148	332
REACTOME-COLLAGEN-BIOSYNTHESIS-AND-MODIFYING-ENZYMES	0.788133	-0.269692	26.9688	5.22e-145	2.9e-143	320
ZHONG-SECRETOME-OF-LUNG-CANCER-AND-MACROPHAGE	1.33068	5.88688	26.6946	2.22e-142	1.17e-140	314
REACTOME-INTERLEUKIN-12-FAMILY-SIGNALING	0.927313	4.81986	26.1527	3.1e-137	1.55e-135	303
TARTE-PLASMA-CELL-VS-B-LYMPHOCYTE-UP	1.24912	4.5	25.9016	7.12e-135	3.39e-133	297
REACTOME-GLUCOSE-METABOLISM	1.07427	4.86225	25.4299	1.76e-130	7.99e-129	287
MCBRYAN-PUBERTAL-BREAST-6-7WK-DN	0.965445	1.98655	25.4024	3.16e-130	1.38e-128	286
SHAFFER-IRF4-TARGETS-IN-MYELOMA-VS-MATURE-B-LYMPHOCYTE	1.12695	5.46283	25.1088	1.6e-127	6.68e-126	280
LEE-LIVER-CANCER-DENA-UP	0.820181	1.9239	24.7414	3.62e-124	1.45e-122	273
REACTOME-COLLAGEN-FORMATION	0.772531	-0.0532468	24.628	3.88e-123	1.49e-121	270
NATSUME-RESPONSE-TO-INTERFERON-BETA-DN	1.09394	6.32738	24.4691	1.06e-121	3.92e-120	267
LEE-LIVER-CANCER-MYC-E2F1-UP	0.82066	1.44024	24.3869	5.81e-121	2.08e-119	265
HOFFMANN-PRE-BI-TO-LARGE-PRE-BII-LYMPHOCYTE-DN	0.732366	1.31141	23.6575	1.81e-114	6.24e-113	250
FRIDMAN-SENESCENCE-UP	1.00254	2.34705	23.6307	3.12e-114	1.04e-112	250
KRIEG-HYPOXIA-VIA-KDM3A	0.648901	0.67335	23.4131	2.52e-112	8.15e-111	245
REN-ALVEOLAR-RHABDOMYOSARCOMA-UP	-0.632891	1.76025	-23.326	1.45e-111	4.54e-110	244
BRUECKNER-TARGETS-OF-MIRLET7A3-DN	0.854362	3.01278	23.1184	9.25e-110	2.81e-108	239
ZHU-CMV-24-HR-DN	0.936303	2.26857	22.9337	3.65e-108	1.07e-106	236
POMEROY-MEDULLOBLASTOMA-DESMOPLASIC-VS-CLASSIC-UP	0.683583	3.8234	22.4354	6.6e-104	1.89e-102	226
HINATA-NFKB-TARGETS-KERATINOCYTE-UP	0.771869	1.45689	22.2468	2.59e-102	7.21e-101	222
KEGG-STARCH-AND-SUCROSE-METABOLISM	0.418842	-0.104004	22.1604	1.38e-101	3.74e-100	221
NADLER-OBESITY-UP	1.01705	3.86188	22.1548	1.54e-101	4.06e-100	221
MARTINEZ-RESPONSE-TO-TRABECTEDIN-UP	1.18665	6.8737	22.0098	2.53e-100	6.49e-99	218
MULLIGHAN-NPM1-MUTATED-SIGNATURE-2-DN	0.708493	3.22151	21.9661	5.85e-100	1.47e-98	217
CHIARADONNA-NEOPLASTIC-TRANSFORMATION-KRAS-CDC25-UP	0.892959	2.42341	21.7892	1.74e-98	4.24e-97	214
HINATA-NFKB-TARGETS-FIBROBLAST-UP	0.648862	2.17622	21.7831	1.95e-98	4.64e-97	213
NOUSHMEHR-GBM-SILENCED-BY-METHYLATION	0.646555	1.01948	21.4605	8.92e-96	2.08e-94	207
HUPER-BREAST-BASAL-VS-LUMINAL-DN	0.541599	0.698677	21.3929	3.19e-95	7.26e-94	206
KLEIN-PRIMARY-EFFUSION-LYMPHOMA-UP	0.561232	2.29167	21.2072	1.04e-93	2.32e-92	203
DAZARD-UV-RESPONSE-CLUSTER-G1	0.933729	6.75177	21.0861	1e-92	2.18e-91	200
SHAFFER-IRF4-TARGETS-IN-PLASMA-CELL-VS-MATURE-B-LYMPHOCYTE	0.775626	2.80958	21.0118	3.99e-92	8.51e-91	199
GALINDO-IMMUNE-RESPONSE-TO-ENTEROTOXIN	0.808188	3.05797	20.9192	2.23e-91	4.65e-90	197
BAE-BRCA1-TARGETS-UP	0.852563	4.82791	20.6247	5.06e-89	1.03e-87	192
PRAMOONJAGO-SOX4-TARGETS-UP	0.923008	1.78365	20.5909	9.39e-89	1.88e-87	191
REACTOME-PYRUVATE-METABOLISM	0.996148	5.11719	20.5606	1.63e-88	3.21e-87	191
LEE-LIVER-CANCER-E2F1-UP	0.722733	2.33925	20.2902	2.24e-86	4.3e-85	186
VERRECCHIA-EARLY-RESPONSE-TO-TGFB1	0.960139	3.55707	20.2633	3.63e-86	6.86e-85	185
FONTAINE-FOLLICULAR-THYROID-ADENOMA-DN	0.52362	2.21389	20.2053	1.04e-85	1.92e-84	184
LEE-LIVER-CANCER-CIPROFIBRATE-UP	0.53719	1.07446	20.1071	6.07e-85	1.11e-83	182
DEMAGALHAES-AGING-UP	0.975941	2.57928	20.0267	2.56e-84	4.58e-83	181
LEE-LIVER-CANCER-MYC-UP	0.751522	4.19183	20.018	3e-84	5.26e-83	181
LEE-AGING-NEOCORTEX-UP	0.946809	4.91255	19.8975	2.58e-83	4.46e-82	179
QI-PLASMACYTOMA-DN	0.649663	3.38249	19.8292	8.7e-83	1.48e-81	177
HILLION-HMGA1B-TARGETS	0.83139	5.97975	19.5452	1.32e-80	2.2e-79	172
LINDVALL-IMMORTALIZED-BY-TERT-DN	0.534933	1.51564	19.1354	1.66e-77	2.73e-76	165
WESTON-VEGFA-TARGETS-3HR	0.473178	0.805666	19.0851	3.96e-77	6.39e-76	164
BURTON-ADIPOGENESIS-2	0.573486	2.26962	19.0787	4.42e-77	7.03e-76	164
ZHOU-TNF-SIGNALING-30MIN	0.90919	6.06026	19.0432	8.15e-77	1.28e-75	164
HENDRICKS-SMARCA4-TARGETS-UP	0.662108	1.92118	18.9878	2.11e-76	3.25e-75	163
PEDERSEN-TARGETS-OF-611CTF-ISOFORM-OF-ERBB2	0.502533	0.967476	18.9132	7.6e-76	1.15e-74	162
FERRANDO-T-ALL-WITH-MLL-ENL-FUSION-DN	1.09686	4.81797	18.7716	8.52e-75	1.27e-73	159
ZHU-CMV-24-HR-UP	0.799104	5.25557	18.7649	9.54e-75	1.39e-73	159
BORLAK-LIVER-CANCER-EGF-UP	0.733878	2.64317	18.7645	9.61e-75	1.39e-73	159
PID-MYC-ACTIV-PATHWAY	0.873556	5.63666	18.6285	9.65e-74	1.38e-72	157
HILLION-HMGA1-TARGETS	0.747699	6.01501	18.5997	1.57e-73	2.21e-72	156
KORKOLA-EMBRYONAL-CARCINOMA	0.612033	3.30836	18.5975	1.63e-73	2.26e-72	156
KIM-GLIS2-TARGETS-UP	0.783752	0.272855	18.4653	1.51e-72	2.07e-71	154
ODONNELL-METASTASIS-UP	-0.398984	0.414252	-18.4456	2.1e-72	2.84e-71	154
SWEET-KRAS-ONCOGENIC-SIGNATURE	0.784678	5.21875	18.417	3.39e-72	4.53e-71	153
SESTO-RESPONSE-TO-UV-C7	0.770991	3.98636	18.3755	6.8e-72	8.96e-71	152
HERNANDEZ-MITOTIC-ARREST-BY-DOCETAXEL-2-UP	0.516391	1.10954	18.3312	1.43e-71	1.85e-70	152
TSUNODA-CISPLATIN-RESISTANCE-DN	0.52609	0.205277	18.3135	1.92e-71	2.46e-70	151
ZHOU-TNF-SIGNALING-4HR	0.705391	4.9004	18.1913	1.46e-70	1.85e-69	149
CHIBA-RESPONSE-TO-TSA-UP	0.566581	1.30306	18.1784	1.81e-70	2.27e-69	149
MCBRYAN-PUBERTAL-TGFB1-TARGETS-DN	0.471875	1.65443	18.0806	9.14e-70	1.13e-68	148
JECHLINGER-EPITHELIAL-TO-MESENCHYMAL-TRANSITION-UP	0.781737	1.07427	17.9209	1.26e-68	1.54e-67	145
REACTOME-BINDING-AND-UPTAKE-OF-LIGANDS-BY-SCAVENGER-RECEPTORS	0.4158	1.46073	17.8865	2.22e-68	2.68e-67	144
KEGG-ECM-RECEPTOR-INTERACTION	0.615145	-0.0812999	17.7708	1.47e-67	1.75e-66	142
AMIT-SERUM-RESPONSE-240-MCF10A	0.445618	0.490996	17.739	2.46e-67	2.9e-66	142
LEIN-MEDULLA-MARKERS	0.465862	1.08882	17.6556	9.51e-67	1.11e-65	141
NELSON-RESPONSE-TO-ANDROGEN-UP	0.590687	3.07571	17.65	1.04e-66	1.2e-65	141
ZHANG-PROLIFERATING-VS-QUIESCENT	0.688967	5.80587	17.6015	2.28e-66	2.6e-65	140
YAO-TEMPORAL-RESPONSE-TO-PROGESTERONE-CLUSTER-10	0.987694	6.82471	17.5543	4.89e-66	5.49e-65	139
REACTOME-NEUREXINS-AND-NEUROLIGINS	-0.520242	0.816502	-17.5338	6.8e-66	7.56e-65	139
REACTOME-NETRIN-1-SIGNALING	-0.401929	1.25054	-17.5097	1e-65	1.1e-64	138
GUO-HEX-TARGETS-DN	0.443469	1.92154	17.4354	3.3e-65	3.59e-64	137
SCHUHMACHER-MYC-TARGETS-UP	1.04207	5.14422	17.364	1.03e-64	1.11e-63	136
CUI-GLUCOSE-DEPRIVATION	0.640073	3.44154	17.2599	5.43e-64	5.78e-63	134
KENNY-CTNNB1-TARGETS-UP	0.520047	1.71912	17.2387	7.61e-64	8.01e-63	134
MOLENAAR-TARGETS-OF-CCND1-AND-CDK4-UP	-0.477728	2.08111	-17.2271	9.14e-64	9.53e-63	134
REACTOME-ANTIGEN-PROCESSING-CROSS-PRESENTATION	1.09678	7.2159	17.1759	2.06e-63	2.13e-62	133
REACTOME-PYRUVATE-METABOLISM-AND-CITRIC-ACID-TCA-CYCLE	0.705087	4.32975	17.1618	2.57e-63	2.63e-62	133
APPIERTO-RESPONSE-TO-FENRETINIDE-DN	0.682893	4.61825	17.0097	2.83e-62	2.86e-61	130
NAKAMURA-ADIPOGENESIS-EARLY-UP	0.593917	1.38699	16.9973	3.44e-62	3.44e-61	130
KANG-IMMORTALIZED-BY-TERT-UP	0.393785	1.04341	16.8734	2.39e-61	2.36e-60	128
VANLOO-SP3-TARGETS-DN	0.452288	0.650662	16.8688	2.56e-61	2.51e-60	128
GRAESSMANN-RESPONSE-TO-MC-AND-SERUM-DEPRIVATION-DN	0.409863	1.59539	16.8655	2.7e-61	2.62e-60	128
TAKAO-RESPONSE-TO-UVB-RADIATION-UP	1.0662	10.3445	16.8319	4.55e-61	4.38e-60	128
GOTZMANN-EPITHELIAL-TO-MESENCHYMAL-TRANSITION-UP	0.564046	1.88194	16.822	5.31e-61	5.07e-60	127
BASSO-HAIRY-CELL-LEUKEMIA-UP	0.643141	2.75015	16.7451	1.75e-60	1.66e-59	126
SHETH-LIVER-CANCER-VS-TXNIP-LOSS-PAM3	0.465301	0.989338	16.7117	2.94e-60	2.75e-59	126
TAKAO-RESPONSE-TO-UVB-RADIATION-DN	0.800677	5.41991	16.6883	4.22e-60	3.91e-59	125
KORKOLA-TERATOMA	0.605062	1.31062	16.625	1.12e-59	1.03e-58	124
REACTOME-METABOLISM-OF-NUCLEOTIDES	0.711616	2.61761	16.5392	4.19e-59	3.81e-58	123
DITTMER-PTHLH-TARGETS-DN	0.569455	3.94208	16.5272	5.04e-59	4.54e-58	123
ISSAEVA-MLL2-TARGETS	0.434983	0.37953	16.4935	8.43e-59	7.54e-58	122
AMIT-EGF-RESPONSE-240-HELA	0.466514	2.29398	16.3818	4.63e-58	4.1e-57	121
PID-INTEGRIN1-PATHWAY	0.647755	0.0643781	16.3714	5.43e-58	4.77e-57	121
SCHLESINGER-METHYLATED-DE-NOVO-IN-CANCER	0.387497	-0.467306	16.3376	9.07e-58	7.89e-57	120
REACTOME-PLASMA-LIPOPROTEIN-ASSEMBLY-REMODELING-AND-CLEARANCE	0.410024	1.01027	16.3344	9.53e-58	8.22e-57	120
MOOTHA-VOXPHOS	1.3349	8.26678	16.2044	6.81e-57	5.82e-56	118
KEGG-CARDIAC-MUSCLE-CONTRACTION	0.542468	3.4135	15.9706	2.26e-55	1.92e-54	115
TURASHVILI-BREAST-LOBULAR-CARCINOMA-VS-LOBULAR-NORMAL-DN	0.452608	0.650096	15.9112	5.46e-55	4.59e-54	114
GAVIN-FOXP3-TARGETS-CLUSTER-T7	0.830138	7.09497	15.9062	5.88e-55	4.9e-54	114
REACTOME-CELLULAR-RESPONSE-TO-HYPOXIA	0.99246	7.39729	15.8851	8.04e-55	6.65e-54	113
REACTOME-PROTEIN-PROTEIN-INTERACTIONS-AT-SYNAPSES	-0.554505	1.45198	-15.8459	1.44e-54	1.18e-53	113
REACTOME-PLASMA-LIPOPROTEIN-ASSEMBLY	0.46835	1.01455	15.8423	1.51e-54	1.23e-53	113
HOEBEKE-LYMPHOID-STEM-CELL-UP	-0.438429	3.45318	-15.8227	2.02e-54	1.63e-53	112
ROSS-AML-WITH-MLL-FUSIONS	0.503269	2.14965	15.8206	2.09e-54	1.67e-53	112
TOOKER-GEMCITABINE-RESISTANCE-UP	0.779724	5.48498	15.8158	2.24e-54	1.78e-53	112
ZHU-CMV-8-HR-DN	0.480282	1.68608	15.7424	6.61e-54	5.21e-53	111
MALONEY-RESPONSE-TO-17AAG-DN	1.04434	10.2037	15.715	9.88e-54	7.73e-53	111
BAELDE-DIABETIC-NEPHROPATHY-UP	0.358342	0.760573	15.6904	1.42e-53	1.1e-52	110
LIM-MAMMARY-LUMINAL-MATURE-DN	0.633924	1.76412	15.6848	1.54e-53	1.19e-52	110
FONTAINE-PAPILLARY-THYROID-CARCINOMA-UP	0.470715	2.00555	15.6697	1.92e-53	1.47e-52	110
YAO-TEMPORAL-RESPONSE-TO-PROGESTERONE-CLUSTER-2	-0.358919	2.15876	-15.6444	2.78e-53	2.11e-52	110
TCGA-GLIOBLASTOMA-COPY-NUMBER-UP	-0.606311	3.438	-15.5752	7.64e-53	5.75e-52	109
BOUDOUKHA-BOUND-BY-IGF2BP2	0.740223	5.68029	15.5383	1.31e-52	9.78e-52	108
COATES-MACROPHAGE-M1-VS-M2-DN	0.35181	0.895078	15.5137	1.87e-52	1.39e-51	108
UEDA-CENTRAL-CLOCK	0.530598	4.06878	15.4532	4.5e-52	3.31e-51	107
REACTOME-INTEGRIN-CELL-SURFACE-INTERACTIONS	0.476141	-0.247928	15.3989	9.86e-52	7.2e-51	106
DAZARD-UV-RESPONSE-CLUSTER-G2	0.605438	0.823994	15.3667	1.57e-51	1.14e-50	106
LAU-APOPTOSIS-CDKN2A-UP	0.54208	3.3448	15.3078	3.66e-51	2.63e-50	105
LANDIS-ERBB2-BREAST-PRENEOPLASTIC-DN	0.505762	2.11223	15.2143	1.4e-50	9.98e-50	104
HAHTOLA-MYCOSIS-FUNGOIDES-CD4-UP	0.583225	1.34214	15.114	5.82e-50	4.13e-49	102
DER-IFN-GAMMA-RESPONSE-UP	0.819342	4.58217	15.1037	6.74e-50	4.74e-49	102
LIN-APC-TARGETS	0.531963	3.19548	15.1033	6.78e-50	4.74e-49	102
MUNSHI-MULTIPLE-MYELOMA-UP	0.556412	6.46417	15.077	9.84e-50	6.84e-49	102
JOHANSSON-GLIOMAGENESIS-BY-PDGFB-UP	0.84259	5.8771	15.0621	1.22e-49	8.39e-49	101
BURTON-ADIPOGENESIS-8	0.685112	4.11185	15.0147	2.38e-49	1.63e-48	101
SASSON-RESPONSE-TO-GONADOTROPHINS-UP	0.53651	4.25629	14.9414	6.67e-49	4.54e-48	99.7
SANA-TNF-SIGNALING-UP	0.655037	1.12018	14.9075	1.08e-48	7.27e-48	99.2
MCLACHLAN-DENTAL-CARIES-DN	-0.469417	2.53319	-14.9037	1.13e-48	7.62e-48	99.1
LI-DCP2-BOUND-MRNA	0.913589	6.69759	14.8615	2.05e-48	1.37e-47	98.5
SESTO-RESPONSE-TO-UV-C1	0.616293	4.70833	14.7875	5.76e-48	3.82e-47	97.5
YAO-TEMPORAL-RESPONSE-TO-PROGESTERONE-CLUSTER-6	0.428974	0.83125	14.7718	7.16e-48	4.72e-47	97.3
JIANG-HYPOXIA-CANCER	0.636468	3.55978	14.766	7.76e-48	5.08e-47	97.2
HAHTOLA-SEZARY-SYNDROM-UP	0.4365	1.60195	14.7395	1.12e-47	7.29e-47	96.9
GU-PDEF-TARGETS-UP	0.521141	1.36209	14.7349	1.2e-47	7.72e-47	96.8
MORI-SMALL-PRE-BII-LYMPHOCYTE-DN	0.533575	3.93925	14.6917	2.18e-47	1.4e-46	96.2
PUIFFE-INVASION-INHIBITED-BY-ASCITES-UP	0.54208	4.09027	14.643	4.27e-47	2.72e-46	95.5
KEGG-ARGININE-AND-PROLINE-METABOLISM	0.481121	1.94965	14.6246	5.51e-47	3.49e-46	95.3
DACOSTA-UV-RESPONSE-VIA-ERCC3-TTD-DN	-0.43764	2.54168	-14.6103	6.71e-47	4.23e-46	95.1
ZAMORA-NOS2-TARGETS-UP	0.712384	3.48685	14.5751	1.09e-46	6.82e-46	94.6
REACTOME-COMPLEX-I-BIOGENESIS	1.02418	6.29583	14.566	1.24e-46	7.68e-46	94.5
LANDIS-BREAST-CANCER-PROGRESSION-DN	0.458244	1.00051	14.5597	1.35e-46	8.33e-46	94.4
REACTOME-TNFR2-NON-CANONICAL-NF-KB-PATHWAY	0.70332	5.0813	14.5463	1.62e-46	9.95e-46	94.2
NEMETH-INFLAMMATORY-RESPONSE-LPS-UP	0.509819	2.47242	14.4698	4.62e-46	2.82e-45	93.2
GAJATE-RESPONSE-TO-TRABECTEDIN-UP	0.564975	2.19426	14.4611	5.2e-46	3.16e-45	93
GAVIN-FOXP3-TARGETS-CLUSTER-T4	0.527712	3.46785	14.4285	8.13e-46	4.9e-45	92.6
HUANG-DASATINIB-RESISTANCE-UP	0.605243	1.83805	14.4232	8.74e-46	5.24e-45	92.5
DELASERNA-MYOD-TARGETS-DN	0.352435	1.40665	14.4021	1.17e-45	6.94e-45	92.2
CROMER-TUMORIGENESIS-UP	0.408787	0.578368	14.3854	1.46e-45	8.66e-45	92
LIU-VAV3-PROSTATE-CARCINOGENESIS-UP	0.498519	0.483869	14.3615	2.02e-45	1.19e-44	91.7
MARTIN-VIRAL-GPCR-SIGNALING-UP	0.351828	0.00363251	14.3586	2.1e-45	1.23e-44	91.6
MIKKELSEN-IPS-HCP-WITH-H3-UNMETHYLATED	-0.320495	-1.1784	-14.3395	2.73e-45	1.59e-44	91.4
YAMASHITA-METHYLATED-IN-PROSTATE-CANCER	0.309814	-0.750736	14.3296	3.12e-45	1.81e-44	91.3
MODY-HIPPOCAMPUS-POSTNATAL	0.526131	3.64291	14.3275	3.21e-45	1.85e-44	91.2
PID-AR-TF-PATHWAY	-0.376804	2.1439	-14.3094	4.1e-45	2.35e-44	91
WANG-BARRETTS-ESOPHAGUS-UP	0.346274	0.74109	14.3003	4.64e-45	2.64e-44	90.9
CHIARADONNA-NEOPLASTIC-TRANSFORMATION-KRAS-CDC25-DN	0.458163	1.13591	14.2834	5.83e-45	3.3e-44	90.6
TIEN-INTESTINE-PROBIOTICS-6HR-UP	0.762327	12.5586	14.2491	9.26e-45	5.21e-44	90.2
WATANABE-RECTAL-CANCER-RADIOTHERAPY-RESPONSIVE-DN	0.608124	5.08495	14.2486	9.33e-45	5.22e-44	90.2
HELLEBREKERS-SILENCED-DURING-TUMOR-ANGIOGENESIS	0.515886	2.04397	14.2313	1.18e-44	6.55e-44	89.9
JACKSON-DNMT1-TARGETS-UP	0.514269	2.60053	14.1887	2.09e-44	1.16e-43	89.4
SUNG-METASTASIS-STROMA-DN	0.627794	1.56216	14.1065	6.29e-44	3.46e-43	88.3
MCMURRAY-TP53-HRAS-COOPERATION-RESPONSE-DN	-0.319235	0.467741	-14.0368	1.6e-43	8.72e-43	87.3
BILANGES-RAPAMYCIN-SENSITIVE-VIA-TSC1-AND-TSC2	0.902615	8.1253	14.0263	1.83e-43	9.98e-43	87.2
CHARAFE-BREAST-CANCER-BASAL-VS-MESENCHYMAL-DN	0.375057	1.406	14.008	2.34e-43	1.27e-42	87
YORDY-RECIPROCAL-REGULATION-BY-ETS1-AND-SP100-DN	0.386519	1.59818	13.9795	3.42e-43	1.84e-42	86.6
JIANG-VHL-TARGETS	0.608452	4.17406	13.9694	3.9e-43	2.09e-42	86.4
PEART-HDAC-PROLIFERATION-CLUSTER-DN	0.609257	3.07243	13.9405	5.73e-43	3.05e-42	86.1
DIRMEIER-LMP1-RESPONSE-LATE-UP	0.389392	3.01622	13.89	1.12e-42	5.92e-42	85.4
RIGGINS-TAMOXIFEN-RESISTANCE-UP	0.360896	1.28779	13.8888	1.13e-42	5.98e-42	85.4
DURCHDEWALD-SKIN-CARCINOGENESIS-UP	0.369948	1.2919	13.8851	1.19e-42	6.24e-42	85.3
PELLICCIOTTA-HDAC-IN-ANTIGEN-PRESENTATION-UP	0.86996	6.9426	13.8274	2.54e-42	1.33e-41	84.6
LEE-EARLY-T-LYMPHOCYTE-DN	0.436332	0.736137	13.8197	2.82e-42	1.46e-41	84.5
PURBEY-TARGETS-OF-CTBP1-AND-SATB1-UP	0.457246	5.86568	13.7464	7.36e-42	3.8e-41	83.5
REACTOME-MITOCHONDRIAL-PROTEIN-IMPORT	0.731479	4.80657	13.7314	8.95e-42	4.59e-41	83.3
SASSON-RESPONSE-TO-FORSKOLIN-UP	0.4784	4.12441	13.6734	1.91e-41	9.74e-41	82.6
GRABARCZYK-BCL11B-TARGETS-UP	0.384919	2.92963	13.6543	2.45e-41	1.24e-40	82.3
FLOTHO-PEDIATRIC-ALL-THERAPY-RESPONSE-UP	0.722158	8.54911	13.6248	3.58e-41	1.81e-40	82
REACTOME-METABOLISM-OF-POLYAMINES	0.942434	6.94727	13.5929	5.42e-41	2.73e-40	81.5
LEIN-NEURON-MARKERS	-0.57631	2.36358	-13.5289	1.24e-40	6.2e-40	80.7
PID-CASPASE-PATHWAY	0.342675	2.44299	13.5265	1.28e-40	6.37e-40	80.7
REACTOME-MITOCHONDRIAL-TRANSLATION	1.00852	5.43979	13.484	2.21e-40	1.09e-39	80.1
LAIHO-COLORECTAL-CANCER-SERRATED-DN	-0.397218	3.38405	-13.4423	3.77e-40	1.86e-39	79.6
GHANDHI-BYSTANDER-IRRADIATION-UP	0.387297	-0.628554	13.4148	5.37e-40	2.63e-39	79.3
ROSS-AML-WITH-CBFB-MYH11-FUSION	0.346129	0.265854	13.4059	6.02e-40	2.94e-39	79.1
HOEBEKE-LYMPHOID-STEM-CELL-DN	0.519558	4.08099	13.3964	6.79e-40	3.3e-39	79
DANG-REGULATED-BY-MYC-UP	0.63555	4.2314	13.3702	9.49e-40	4.59e-39	78.7
ZHANG-RESPONSE-TO-CANTHARIDIN-DN	0.863324	6.82185	13.33	1.58e-39	7.61e-39	78.2
CROONQUIST-STROMAL-STIMULATION-UP	0.494718	1.86293	13.3021	2.26e-39	1.08e-38	77.8
SAFFORD-T-LYMPHOCYTE-ANERGY	0.334372	0.80702	13.1907	9.24e-39	4.4e-38	76.4
KOKKINAKIS-METHIONINE-DEPRIVATION-96HR-DN	0.471461	2.50121	13.1719	1.17e-38	5.55e-38	76.2
VANTVEER-BREAST-CANCER-POOR-PROGNOSIS	0.427155	1.0171	13.1679	1.23e-38	5.81e-38	76.1
DACOSTA-UV-RESPONSE-VIA-ERCC3-TTD-UP	0.481566	2.96969	13.0137	8.48e-38	3.99e-37	74.2
DACOSTA-UV-RESPONSE-VIA-ERCC3-XPCS-DN	-0.356224	2.69245	-12.904	3.31e-37	1.55e-36	72.9
GERHOLD-ADIPOGENESIS-DN	0.42454	3.71323	12.8948	3.71e-37	1.73e-36	72.8
THEILGAARD-NEUTROPHIL-AT-SKIN-WOUND-UP	0.444839	3.54333	12.8856	4.15e-37	1.92e-36	72.7
REACTOME-ACTIVATION-OF-APC-C-AND-APC-C:CDC20-MEDIATED-DEGRADATION-OF-MITOTIC-PROTEINS	0.929723	7.03778	12.8652	5.35e-37	2.47e-36	72.4
SWEET-KRAS-TARGETS-UP	0.520658	1.74806	12.854	6.13e-37	2.82e-36	72.3
ALCALA-APOPTOSIS	0.551463	6.1591	12.7888	1.37e-36	6.24e-36	71.5
MORI-PLASMA-CELL-UP	0.524059	3.74421	12.7735	1.65e-36	7.48e-36	71.3
SASAI-RESISTANCE-TO-NEOPLASTIC-TRANSFROMATION	0.467801	1.07479	12.7734	1.65e-36	7.48e-36	71.3
SANA-RESPONSE-TO-IFNG-DN	0.677171	6.94958	12.6604	6.55e-36	2.95e-35	69.9
REACTOME-REGULATION-OF-MITOTIC-CELL-CYCLE	0.90194	7.0344	12.5732	1.88e-35	8.45e-35	68.9
NAKAMURA-ADIPOGENESIS-LATE-UP	0.410545	2.62758	12.5623	2.15e-35	9.61e-35	68.7
REACTOME-NON-INTEGRIN-MEMBRANE-ECM-INTERACTIONS	0.437451	0.531814	12.4991	4.6e-35	2.05e-34	68
GAVIN-FOXP3-TARGETS-CLUSTER-P6	0.777433	0.803416	12.4921	5e-35	2.21e-34	67.9
PETROVA-PROX1-TARGETS-DN	0.390629	1.52472	12.4458	8.71e-35	3.83e-34	67.3
MARSON-FOXP3-TARGETS-UP	0.435044	1.87236	12.4457	8.73e-35	3.83e-34	67.3
KUMAR-AUTOPHAGY-NETWORK	0.275795	1.86387	12.424	1.13e-34	4.95e-34	67.1
CAFFAREL-RESPONSE-TO-THC-24HR-5-DN	0.565163	4.78442	12.4157	1.25e-34	5.44e-34	67
REACTOME-APC-C:CDH1-MEDIATED-DEGRADATION-OF-CDC20-AND-OTHER-APC-C:CDH1-TARGETED-PROTEINS-IN-LATE-MITOSIS-EARLY-G1	0.861754	7.19938	12.4041	1.43e-34	6.21e-34	66.8
LINDVALL-IMMORTALIZED-BY-TERT-UP	0.339669	1.60517	12.4004	1.5e-34	6.47e-34	66.8
REACTOME-NEGATIVE-REGULATION-OF-NOTCH4-SIGNALING	0.886767	8.12004	12.3295	3.48e-34	1.5e-33	66
WESTON-VEGFA-TARGETS-6HR	0.35499	0.303985	12.3188	3.95e-34	1.69e-33	65.8
RHODES-UNDIFFERENTIATED-CANCER	1.01798	4.27776	12.3127	4.25e-34	1.81e-33	65.8
REACTOME-PCP-CE-PATHWAY	0.724598	6.77449	12.2956	5.2e-34	2.21e-33	65.6
REACTOME-CROSS-PRESENTATION-OF-SOLUBLE-EXOGENOUS-ANTIGENS-ENDOSOMES	0.824943	6.10569	12.2726	6.83e-34	2.89e-33	65.3
KYNG-WERNER-SYNDROM-AND-NORMAL-AGING-UP	0.367775	2.95172	12.2673	7.27e-34	3.06e-33	65.2
REACTOME-HEDGEHOG-LIGAND-BIOGENESIS	0.802781	7.22133	12.2455	9.41e-34	3.94e-33	65
YAO-TEMPORAL-RESPONSE-TO-PROGESTERONE-CLUSTER-9	0.38445	2.06665	12.239	1.02e-33	4.24e-33	64.9
HUTTMANN-B-CLL-POOR-SURVIVAL-DN	-0.261345	1.1176	-12.187	1.87e-33	7.78e-33	64.3
REACTOME-VIF-MEDIATED-DEGRADATION-OF-APOBEC3G	0.854676	7.5498	12.1818	1.99e-33	8.24e-33	64.2
REACTOME-ACTIVATION-OF-NF-KAPPAB-IN-B-CELLS	0.766034	7.20857	12.1727	2.21e-33	9.12e-33	64.1
REACTOME-DOWNSTREAM-SIGNALING-EVENTS-OF-B-CELL-RECEPTOR-BCR	0.745167	7.39754	12.146	3.03e-33	1.24e-32	63.8
HENDRICKS-SMARCA4-TARGETS-DN	0.321003	0.679647	12.1455	3.05e-33	1.24e-32	63.8
AMIT-EGF-RESPONSE-120-HELA	0.377105	1.70449	12.139	3.29e-33	1.34e-32	63.7
REACTOME-FBXL7-DOWN-REGULATES-AURKA-DURING-MITOTIC-ENTRY-AND-IN-EARLY-MITOSIS	0.831537	7.7832	12.0969	5.38e-33	2.18e-32	63.2
ROSS-AML-OF-FAB-M7-TYPE	0.36629	1.78135	12.08	6.55e-33	2.64e-32	63
MIKKELSEN-IPS-ICP-WITH-H3K27ME3	-0.237107	-1.12031	-12.0491	9.38e-33	3.77e-32	62.7
REACTOME-INTERFERON-GAMMA-SIGNALING	0.577921	1.81942	12.0045	1.57e-32	6.3e-32	62.2
JOSEPH-RESPONSE-TO-SODIUM-BUTYRATE-DN	0.314341	1.77972	11.985	1.97e-32	7.87e-32	62
REACTOME-THE-ROLE-OF-GTSE1-IN-G2-M-PROGRESSION-AFTER-G2-CHECKPOINT	0.825592	8.05998	11.9773	2.16e-32	8.56e-32	61.9
REACTOME-IRE1ALPHA-ACTIVATES-CHAPERONES	0.456563	3.27985	11.97	2.35e-32	9.28e-32	61.8
REACTOME-AUF1-HNRNP-D0-BINDS-AND-DESTABILIZES-MRNA	0.846693	8.35536	11.9592	2.66e-32	1.05e-31	61.7
LEE-CALORIE-RESTRICTION-NEOCORTEX-DN	0.358201	3.37442	11.9573	2.72e-32	1.07e-31	61.6
REACTOME-ACTIVATION-OF-THE-MRNA-UPON-BINDING-OF-THE-CAP-BINDING-COMPLEX-AND-EIFS-AND-SUBSEQUENT-BINDING-TO-43S	0.987906	13.5408	11.9266	3.87e-32	1.51e-31	61.3
SESTO-RESPONSE-TO-UV-C8	0.500367	4.21741	11.9243	3.97e-32	1.55e-31	61.3
KEGG-RIBOSOME	1.32823	18.4435	11.9228	4.04e-32	1.57e-31	61.2
GRAHAM-CML-QUIESCENT-VS-NORMAL-QUIESCENT-UP	0.511064	0.819197	11.9083	4.78e-32	1.85e-31	61.1
CARD-MIR302A-TARGETS	-0.381653	3.67298	-11.8626	8.07e-32	3.11e-31	60.6
DE-YY1-TARGETS-DN	0.482774	4.39388	11.7891	1.87e-31	7.17e-31	59.7
REACTOME-REGULATION-OF-MRNA-STABILITY-BY-PROTEINS-THAT-BIND-AU-RICH-ELEMENTS	0.75704	8.52401	11.7762	2.17e-31	8.27e-31	59.6
WIEDERSCHAIN-TARGETS-OF-BMI1-AND-PCGF2	0.294922	0.779133	11.7369	3.39e-31	1.29e-30	59.1
REACTOME-REGULATION-OF-APOPTOSIS	0.808895	7.45983	11.7349	3.46e-31	1.31e-30	59.1
REACTOME-SCF-SKP2-MEDIATED-DEGRADATION-OF-P27-P21	0.815416	7.82578	11.7291	3.7e-31	1.4e-30	59
PID-MYC-REPRESS-PATHWAY	0.366605	2.78431	11.7274	3.77e-31	1.42e-30	59
NADLER-HYPERGLYCEMIA-AT-OBESITY	0.368458	2.41943	11.7212	4.04e-31	1.52e-30	59
ANASTASSIOU-MULTICANCER-INVASIVENESS-SIGNATURE	0.412024	-0.101984	11.7181	4.19e-31	1.57e-30	58.9
REACTOME-CDK-MEDIATED-PHOSPHORYLATION-AND-REMOVAL-OF-CDC6	0.798543	7.10674	11.7123	4.47e-31	1.66e-30	58.9
REACTOME-ORC1-REMOVAL-FROM-CHROMATIN	0.823032	7.57747	11.7102	4.58e-31	1.7e-30	58.8
ZAMORA-NOS2-TARGETS-DN	0.362688	4.78168	11.6918	5.64e-31	2.09e-30	58.6
YAO-TEMPORAL-RESPONSE-TO-PROGESTERONE-CLUSTER-16	0.455409	2.50205	11.6664	7.52e-31	2.77e-30	58.3
REACTOME-DECTIN-1-MEDIATED-NONCANONICAL-NF-KB-SIGNALING	0.765868	7.33158	11.663	7.81e-31	2.86e-30	58.3
REACTOME-ABC-TRANSPORTER-DISORDERS	0.688388	6.7146	11.6484	9.21e-31	3.37e-30	58.1
REACTOME-ASYMMETRIC-LOCALIZATION-OF-PCP-PROTEINS	0.717425	6.83361	11.6322	1.11e-30	4.02e-30	58
LINDSTEDT-DENDRITIC-CELL-MATURATION-A	0.291627	0.230959	11.6279	1.16e-30	4.21e-30	57.9
BOYLAN-MULTIPLE-MYELOMA-D-DN	0.320735	1.02667	11.622	1.24e-30	4.48e-30	57.8
NAKAYAMA-SOFT-TISSUE-TUMORS-PCA2-UP	0.648302	0.000731879	11.618	1.3e-30	4.67e-30	57.8
REACTOME-CONSTITUTIVE-SIGNALING-BY-ABERRANT-PI3K-IN-CANCER	-0.221407	-0.0402475	-11.6137	1.36e-30	4.89e-30	57.7
REACTOME-DEGRADATION-OF-DVL	0.787177	7.32593	11.5997	1.59e-30	5.69e-30	57.6
REACTOME-NONSENSE-MEDIATED-DECAY-NMD-INDEPENDENT-OF-THE-EXON-JUNCTION-COMPLEX-EJC	1.25586	18.2415	11.5969	1.64e-30	5.86e-30	57.6
TAKEDA-TARGETS-OF-NUP98-HOXA9-FUSION-6HR-UP	-0.236703	-0.158687	-11.5919	1.74e-30	6.17e-30	57.5
REACTOME-CLEC7A-DECTIN-1-SIGNALING	0.634936	6.5359	11.5819	1.95e-30	6.88e-30	57.4
REACTOME-REGULATION-OF-RUNX2-EXPRESSION-AND-ACTIVITY	0.706815	6.78021	11.5761	2.08e-30	7.32e-30	57.3
REACTOME-COLLAGEN-DEGRADATION	0.300136	-0.704567	11.5702	2.22e-30	7.79e-30	57.3
REACTOME-DEFECTIVE-CFTR-CAUSES-CYSTIC-FIBROSIS	0.79213	7.4777	11.5699	2.23e-30	7.79e-30	57.3
PID-TAP63-PATHWAY	0.308396	1.11523	11.5064	4.53e-30	1.58e-29	56.6
YAO-TEMPORAL-RESPONSE-TO-PROGESTERONE-CLUSTER-11	0.617663	5.092	11.4898	5.44e-30	1.89e-29	56.4
RAMASWAMY-METASTASIS-UP	0.481005	4.34518	11.4772	6.26e-30	2.17e-29	56.2
TONG-INTERACT-WITH-PTTG1	0.402184	4.44257	11.4748	6.43e-30	2.22e-29	56.2
BILD-CTNNB1-ONCOGENIC-SIGNATURE	-0.290051	3.39903	-11.4511	8.37e-30	2.88e-29	55.9
KIM-MYC-AMPLIFICATION-TARGETS-DN	-0.279892	1.93553	-11.3963	1.54e-29	5.26e-29	55.3
REACTOME-DEGRADATION-OF-GLI1-BY-THE-PROTEASOME	0.768718	7.50623	11.3591	2.32e-29	7.91e-29	54.9
SCIBETTA-KDM5B-TARGETS-DN	0.510139	2.79162	11.3471	2.64e-29	9e-29	54.8
REACTOME-REGULATION-OF-RUNX3-EXPRESSION-AND-ACTIVITY	0.755646	7.48881	11.3179	3.64e-29	1.24e-28	54.5
REACTOME-DNA-REPLICATION-PRE-INITIATION	0.860907	6.72419	11.316	3.72e-29	1.26e-28	54.5
DASU-IL6-SIGNALING-UP	0.354499	1.32446	11.3108	3.94e-29	1.33e-28	54.4
HOSHIDA-LIVER-CANCER-SURVIVAL-UP	0.287038	1.12431	11.2898	4.95e-29	1.66e-28	54.2
TAVOR-CEBPA-TARGETS-UP	0.333138	0.706584	11.284	5.28e-29	1.77e-28	54.1
GOLDRATH-IMMUNE-MEMORY	0.276903	1.04167	11.2692	6.21e-29	2.07e-28	54
LEIN-PONS-MARKERS	0.338988	1.58938	11.2689	6.23e-29	2.07e-28	54
REACTOME-UNFOLDED-PROTEIN-RESPONSE-UPR	0.512733	4.44477	11.2533	7.39e-29	2.45e-28	53.8
SMID-BREAST-CANCER-RELAPSE-IN-BONE-UP	-0.229541	-0.229021	-11.2225	1.03e-28	3.42e-28	53.5
REACTOME-STABILIZATION-OF-P53	0.739742	7.6894	11.2175	1.09e-28	3.59e-28	53.4
REACTOME-DEGRADATION-OF-AXIN	0.76472	7.34764	11.211	1.17e-28	3.85e-28	53.3
LEE-LIVER-CANCER-MYC-DN	0.274046	0.628569	11.2065	1.23e-28	4.03e-28	53.3
KEGG-PHOSPHATIDYLINOSITOL-SIGNALING-SYSTEM	-0.229636	1.33937	-11.1854	1.55e-28	5.05e-28	53.1
RHODES-CANCER-META-SIGNATURE	0.792872	7.42358	11.1613	2.01e-28	6.54e-28	52.8
REACTOME-REGULATION-OF-RAS-BY-GAPS	0.699937	7.07684	11.1546	2.16e-28	7.01e-28	52.7
DAWSON-METHYLATED-IN-LYMPHOMA-TCL1	-0.215485	-0.0958445	-11.1392	2.56e-28	8.25e-28	52.6
HUPER-BREAST-BASAL-VS-LUMINAL-UP	0.24568	0.144061	11.1312	2.79e-28	8.96e-28	52.5
BHATTACHARYA-EMBRYONIC-STEM-CELL	0.616313	6.10419	11.1148	3.33e-28	1.07e-27	52.3
DER-IFN-ALPHA-RESPONSE-UP	0.672749	4.39334	11.1145	3.34e-28	1.07e-27	52.3
YAO-TEMPORAL-RESPONSE-TO-PROGESTERONE-CLUSTER-7	0.403509	4.00202	11.0986	3.96e-28	1.26e-27	52.1
REACTOME-ASSEMBLY-OF-THE-PRE-REPLICATIVE-COMPLEX	0.786847	7.27489	11.0633	5.8e-28	1.84e-27	51.7
NATSUME-RESPONSE-TO-INTERFERON-BETA-UP	0.318276	2.72512	11.0464	6.95e-28	2.2e-27	51.6
REACTOME-G1-S-DNA-DAMAGE-CHECKPOINTS	0.697111	7.17495	11.0444	7.1e-28	2.24e-27	51.5
SEKI-INFLAMMATORY-RESPONSE-LPS-UP	0.397732	0.22131	11.0333	8e-28	2.52e-27	51.4
JI-RESPONSE-TO-FSH-DN	0.394046	4.48959	11.0267	8.58e-28	2.69e-27	51.4
REACTOME-RRNA-MODIFICATION-IN-THE-NUCLEUS-AND-CYTOSOL	0.558875	4.47986	10.9797	1.42e-27	4.44e-27	50.9
REACTOME-SWITCHING-OF-ORIGINS-TO-A-POST-REPLICATIVE-STATE	0.778384	7.4756	10.9743	1.5e-27	4.69e-27	50.8
REACTOME-ASSEMBLY-OF-COLLAGEN-FIBRILS-AND-OTHER-MULTIMERIC-STRUCTURES	0.292198	-0.549654	10.92	2.68e-27	8.33e-27	50.2
BOYAULT-LIVER-CANCER-SUBCLASS-G23-UP	0.547432	2.67173	10.903	3.21e-27	9.95e-27	50
PID-BETA-CATENIN-NUC-PATHWAY	-0.286678	3.04763	-10.8798	4.11e-27	1.27e-26	49.8
ACOSTA-PROLIFERATION-INDEPENDENT-MYC-TARGETS-UP	0.431904	2.96029	10.8747	4.34e-27	1.34e-26	49.7
BOYLAN-MULTIPLE-MYELOMA-C-DN	0.329591	2.31635	10.8626	4.93e-27	1.51e-26	49.6
STEARMAN-LUNG-CANCER-EARLY-VS-LATE-DN	0.301927	1.93018	10.8521	5.5e-27	1.69e-26	49.5
KEGG-PYRIMIDINE-METABOLISM	0.506796	3.23229	10.8464	5.85e-27	1.79e-26	49.5
ANDERSEN-CHOLANGIOCARCINOMA-CLASS1	0.217795	-0.204032	10.8428	6.08e-27	1.85e-26	49.4
REACTOME-TRANSCRIPTIONAL-REGULATION-BY-RUNX3	0.622219	6.82258	10.8395	6.29e-27	1.91e-26	49.4
KORKOLA-YOLK-SAC-TUMOR	0.28814	1.63989	10.835	6.6e-27	2e-26	49.3
CHESLER-BRAIN-QTL-CIS	0.371007	3.53746	10.7935	1.02e-26	3.08e-26	48.9
KEGG-VIBRIO-CHOLERAE-INFECTION	0.367271	4.57303	10.778	1.2e-26	3.62e-26	48.7
REACTOME-NRAGE-SIGNALS-DEATH-THROUGH-JNK	-0.233592	1.17089	-10.7594	1.46e-26	4.38e-26	48.5
FERRANDO-T-ALL-WITH-MLL-ENL-FUSION-UP	0.322388	3.4062	10.6927	2.94e-26	8.77e-26	47.9
NAKAYAMA-SOFT-TISSUE-TUMORS-PCA1-UP	0.46425	-0.815107	10.6893	3.04e-26	9.06e-26	47.8
GRAHAM-NORMAL-QUIESCENT-VS-NORMAL-DIVIDING-UP	0.295686	0.600543	10.6834	3.23e-26	9.6e-26	47.8
REACTOME-NEUROTRANSMITTER-RELEASE-CYCLE	-0.271642	0.865858	-10.6744	3.55e-26	1.05e-25	47.7
REACTOME-CYCLIN-A:CDK2-ASSOCIATED-EVENTS-AT-S-PHASE-ENTRY	0.677281	7.34546	10.6496	4.6e-26	1.36e-25	47.4
WUNDER-INFLAMMATORY-RESPONSE-AND-CHOLESTEROL-UP	0.399844	0.751482	10.6424	4.95e-26	1.46e-25	47.3
PID-AVB3-INTEGRIN-PATHWAY	0.30373	1.11638	10.6204	6.22e-26	1.83e-25	47.1
KOKKINAKIS-METHIONINE-DEPRIVATION-48HR-DN	0.343903	2.87199	10.5588	1.18e-25	3.44e-25	46.5
REACTOME-SIGNALING-BY-NOTCH4	0.699756	7.49666	10.5407	1.42e-25	4.13e-25	46.3
LINDSTEDT-DENDRITIC-CELL-MATURATION-D	0.357365	1.26174	10.5406	1.42e-25	4.13e-25	46.3
RADMACHER-AML-PROGNOSIS	0.289897	1.58435	10.5009	2.13e-25	6.19e-25	45.9
GARGALOVIC-RESPONSE-TO-OXIDIZED-PHOSPHOLIPIDS-BLUE-DN	-0.251823	1.25446	-10.3531	9.61e-25	2.78e-24	44.4
YAO-TEMPORAL-RESPONSE-TO-PROGESTERONE-CLUSTER-12	0.506448	4.82172	10.3169	1.39e-24	4e-24	44
INGRAM-SHH-TARGETS-DN	0.302322	2.19232	10.3129	1.44e-24	4.15e-24	44
REACTOME-MAPK6-MAPK4-SIGNALING	0.61099	7.11961	10.2927	1.77e-24	5.07e-24	43.8
LY-AGING-OLD-DN	0.691205	3.5068	10.1914	4.88e-24	1.4e-23	42.8
SMITH-TERT-TARGETS-DN	0.384766	2.54383	10.1819	5.36e-24	1.53e-23	42.7
KEGG-RNA-DEGRADATION	0.415208	4.36665	10.1683	6.14e-24	1.75e-23	42.6
SEIDEN-ONCOGENESIS-BY-MET	0.535842	6.73965	10.1645	6.38e-24	1.81e-23	42.5
PAPASPYRIDONOS-UNSTABLE-ATEROSCLEROTIC-PLAQUE-UP	0.356249	1.51573	10.1564	6.91e-24	1.96e-23	42.4
RUAN-RESPONSE-TO-TNF-DN	0.284737	1.66312	10.1148	1.05e-23	2.95e-23	42
GAURNIER-PSMD4-TARGETS	0.413787	-0.258604	10.0779	1.51e-23	4.23e-23	41.7
LEE-AGING-CEREBELLUM-UP	0.32907	2.02667	10.0627	1.75e-23	4.9e-23	41.5
BONCI-TARGETS-OF-MIR15A-AND-MIR16-1	-0.262012	2.01815	-10.0619	1.76e-23	4.93e-23	41.5
RAMASWAMY-METASTASIS-DN	0.199252	1.50497	10.0584	1.82e-23	5.09e-23	41.5
KEGG-GLUTATHIONE-METABOLISM	0.352685	2.2299	10.0506	1.97e-23	5.48e-23	41.4
PID-REG-GR-PATHWAY	-0.246017	2.2577	-10.0184	2.7e-23	7.49e-23	41.1
KESHELAVA-MULTIPLE-DRUG-RESISTANCE	0.328034	2.37816	10.0148	2.8e-23	7.74e-23	41.1
KEGG-DRUG-METABOLISM-OTHER-ENZYMES	0.171807	-0.48496	9.99852	3.29e-23	9.06e-23	40.9
MIKKELSEN-ES-HCP-WITH-H3-UNMETHYLATED	-0.211749	-0.754504	-9.98541	3.74e-23	1.03e-22	40.8
KEGG-ANTIGEN-PROCESSING-AND-PRESENTATION	0.380702	2.68131	9.98221	3.85e-23	1.06e-22	40.7
MYLLYKANGAS-AMPLIFICATION-HOT-SPOT-2	-0.28709	3.30112	-9.95417	5.07e-23	1.39e-22	40.5
NIKOLSKY-BREAST-CANCER-7Q21-Q22-AMPLICON	-0.313546	2.10843	-9.93617	6.04e-23	1.65e-22	40.3
PARK-TRETINOIN-RESPONSE	0.345137	-0.285065	9.91397	7.5e-23	2.04e-22	40.1
KEGG-HEDGEHOG-SIGNALING-PATHWAY	-0.167147	-0.171467	-9.91388	7.51e-23	2.04e-22	40.1
KEGG-FC-EPSILON-RI-SIGNALING-PATHWAY	-0.187933	0.416551	-9.89961	8.62e-23	2.33e-22	39.9
HUANG-GATA2-TARGETS-DN	0.300726	2.5963	9.87281	1.12e-22	3.02e-22	39.7
FALVELLA-SMOKERS-WITH-LUNG-CANCER	0.342602	3.931	9.86293	1.23e-22	3.31e-22	39.6
HOQUE-METHYLATED-IN-CANCER	-0.244423	0.800863	-9.83114	1.67e-22	4.49e-22	39.3
MIKKELSEN-MCV6-ICP-WITH-H3K27ME3	-0.230052	-1.56817	-9.80642	2.12e-22	5.68e-22	39.1
PID-P73PATHWAY	0.287732	1.98606	9.80613	2.13e-22	5.68e-22	39
SASSON-RESPONSE-TO-FORSKOLIN-DN	0.310468	2.81343	9.78787	2.54e-22	6.76e-22	38.9
CROONQUIST-NRAS-VS-STROMAL-STIMULATION-DN	0.507082	2.35181	9.77412	2.9e-22	7.69e-22	38.7
REACTOME-REGULATION-OF-PTEN-STABILITY-AND-ACTIVITY	0.630995	7.39045	9.73957	4.03e-22	1.07e-21	38.4
KAYO-CALORIE-RESTRICTION-MUSCLE-DN	0.375991	3.62993	9.72057	4.84e-22	1.28e-21	38.2
CROONQUIST-IL6-DEPRIVATION-DN	1.00838	2.02459	9.71365	5.17e-22	1.36e-21	38.2
CHNG-MULTIPLE-MYELOMA-HYPERPLOID-UP	0.721791	11.8034	9.70685	5.51e-22	1.45e-21	38.1
TANG-SENESCENCE-TP53-TARGETS-DN	0.650531	0.36972	9.66687	8.07e-22	2.11e-21	37.7
REACTOME-HEDGEHOG-ON-STATE	0.54504	6.30411	9.66546	8.18e-22	2.14e-21	37.7
MORI-PRE-BI-LYMPHOCYTE-UP	0.685952	3.87553	9.64917	9.54e-22	2.49e-21	37.6
MOREAUX-B-LYMPHOCYTE-MATURATION-BY-TACI-DN	0.605972	5.36077	9.60609	1.44e-21	3.73e-21	37.2
LIU-SMARCA4-TARGETS	0.307444	0.348853	9.60542	1.44e-21	3.74e-21	37.2
FLECHNER-PBL-KIDNEY-TRANSPLANT-REJECTED-VS-OK-DN	0.341165	5.02461	9.58911	1.68e-21	4.36e-21	37
FURUKAWA-DUSP6-TARGETS-PCI35-UP	-0.2243	0.597615	-9.58447	1.76e-21	4.54e-21	37
REACTOME-COPII-MEDIATED-VESICLE-TRANSPORT	0.357811	3.63174	9.5562	2.3e-21	5.91e-21	36.7
TONKS-TARGETS-OF-RUNX1-RUNX1T1-FUSION-MONOCYTE-DN	-0.21199	1.25246	-9.54864	2.46e-21	6.33e-21	36.6
LINDSTEDT-DENDRITIC-CELL-MATURATION-C	0.236146	0.894968	9.54793	2.48e-21	6.35e-21	36.6
REACTOME-DEGRADATION-OF-BETA-CATENIN-BY-THE-DESTRUCTION-COMPLEX	0.612773	7.46508	9.49393	4.11e-21	1.05e-20	36.1
CROONQUIST-NRAS-SIGNALING-DN	0.87364	2.03056	9.49058	4.25e-21	1.08e-20	36.1
RAMALHO-STEMNESS-DN	-0.242744	1.0781	-9.47139	5.08e-21	1.29e-20	35.9
KEGG-HYPERTROPHIC-CARDIOMYOPATHY-HCM	0.200277	0.817225	9.44058	6.76e-21	1.71e-20	35.6
REACTOME-PI-METABOLISM	-0.222387	1.79722	-9.36001	1.43e-20	3.61e-20	34.9
VILLANUEVA-LIVER-CANCER-KRT19-DN	0.247777	1.29114	9.35508	1.49e-20	3.76e-20	34.8
KYNG-DNA-DAMAGE-BY-UV	0.196105	1.2217	9.29072	2.7e-20	6.78e-20	34.3
CORRE-MULTIPLE-MYELOMA-UP	0.19567	-0.442212	9.22814	4.77e-20	1.2e-19	33.7
HOFFMANN-SMALL-PRE-BII-TO-IMMATURE-B-LYMPHOCYTE-UP	0.222096	0.0708122	9.21914	5.18e-20	1.3e-19	33.6
GRAHAM-NORMAL-QUIESCENT-VS-NORMAL-DIVIDING-DN	0.891871	1.10341	9.1904	6.73e-20	1.68e-19	33.4
KANG-DOXORUBICIN-RESISTANCE-UP	0.877162	0.500454	9.13818	1.08e-19	2.69e-19	32.9
WONG-PROTEASOME-GENE-MODULE	0.481756	4.89402	9.12107	1.26e-19	3.13e-19	32.7
WILCOX-RESPONSE-TO-PROGESTERONE-DN	0.243592	1.12361	9.11286	1.36e-19	3.36e-19	32.7
KEGG-BASAL-CELL-CARCINOMA	-0.163579	-0.188781	-9.1069	1.43e-19	3.53e-19	32.6
KEGG-COMPLEMENT-AND-COAGULATION-CASCADES	0.282001	-1.10992	9.02369	3.01e-19	7.42e-19	31.9
SAMOLS-TARGETS-OF-KHSV-MIRNAS-DN	0.264019	0.972675	9.01885	3.14e-19	7.73e-19	31.8
REACTOME-TRANSPORT-OF-BILE-SALTS-AND-ORGANIC-ACIDS-METAL-IONS-AND-AMINE-COMPOUNDS	0.173764	-0.275005	8.96535	5.06e-19	1.24e-18	31.4
REACTOME-INTERFERON-ALPHA-BETA-SIGNALING	0.45498	1.62327	8.952	5.69e-19	1.39e-18	31.2
MORI-IMMATURE-B-LYMPHOCYTE-DN	0.844957	4.32187	8.95046	5.77e-19	1.41e-18	31.2
ANDERSEN-LIVER-CANCER-KRT19-DN	0.181388	0.0724464	8.86832	1.19e-18	2.9e-18	30.5
DACOSTA-UV-RESPONSE-VIA-ERCC3-COMMON-UP	0.320634	2.63074	8.86325	1.24e-18	3.02e-18	30.5
ZHANG-TARGETS-OF-EWSR1-FLI1-FUSION	0.249035	2.18994	8.85309	1.36e-18	3.29e-18	30.4
SETLUR-PROSTATE-CANCER-TMPRSS2-ERG-FUSION-UP	-0.248218	2.64111	-8.83984	1.53e-18	3.69e-18	30.3
WATANABE-COLON-CANCER-MSI-VS-MSS-DN	-0.169976	0.536907	-8.82724	1.7e-18	4.11e-18	30.2
BURTON-ADIPOGENESIS-3	0.851554	1.91806	8.81308	1.93e-18	4.64e-18	30
YAMASHITA-LIVER-CANCER-STEM-CELL-DN	0.194579	-0.217984	8.80711	2.03e-18	4.87e-18	30
LU-IL4-SIGNALING	0.213976	2.00949	8.80254	2.11e-18	5.06e-18	30
FURUKAWA-DUSP6-TARGETS-PCI35-DN	0.495493	0.346771	8.7923	2.31e-18	5.52e-18	29.9
TENEDINI-MEGAKARYOCYTE-MARKERS	0.1948	0.908273	8.77212	2.75e-18	6.56e-18	29.7
LEE-LIVER-CANCER-E2F1-DN	0.179934	0.0449633	8.76887	2.83e-18	6.73e-18	29.7
REACTOME-MRNA-SPLICING-MINOR-PATHWAY	0.472719	6.026	8.73169	3.91e-18	9.27e-18	29.3
REACTOME-DUAL-INCISION-IN-TC-NER	0.406676	5.07447	8.70272	5.02e-18	1.19e-17	29.1
REACTOME-SIGNALING-BY-RAS-MUTANTS	0.230834	2.70302	8.68881	5.66e-18	1.34e-17	29
SANA-RESPONSE-TO-IFNG-UP	0.473029	1.02356	8.65899	7.31e-18	1.72e-17	28.7
REACTOME-TRANSCRIPTION-COUPLED-NUCLEOTIDE-EXCISION-REPAIR-TC-NER	0.460462	5.58419	8.65364	7.65e-18	1.8e-17	28.7
LEE-TARGETS-OF-PTCH1-AND-SUFU-DN	-0.256645	0.963484	-8.6077	1.13e-17	2.66e-17	28.3
MARSON-FOXP3-TARGETS-DN	0.224336	0.686485	8.60699	1.14e-17	2.67e-17	28.3
REACTOME-TP53-REGULATES-METABOLIC-GENES	0.414869	6.46017	8.57528	1.49e-17	3.48e-17	28
BILANGES-SERUM-AND-RAPAMYCIN-SENSITIVE-GENES	0.614869	11.2537	8.55941	1.71e-17	3.98e-17	27.9
PID-CMYB-PATHWAY	0.215078	2.08036	8.55312	1.8e-17	4.19e-17	27.8
JAIN-NFKB-SIGNALING	0.32633	3.37818	8.53866	2.04e-17	4.72e-17	27.7
KEGG-AUTOIMMUNE-THYROID-DISEASE	0.290315	-0.871769	8.48278	3.27e-17	7.55e-17	27.2
PID-AP1-PATHWAY	0.325067	2.40167	8.46939	3.65e-17	8.43e-17	27.1
REACTOME-TELOMERE-MAINTENANCE	0.374581	0.971943	8.44315	4.55e-17	1.05e-16	26.9
REACTOME-POTASSIUM-CHANNELS	-0.179243	-0.789861	-8.42961	5.1e-17	1.17e-16	26.8
HESS-TARGETS-OF-HOXA9-AND-MEIS1-UP	0.383958	3.11486	8.40758	6.13e-17	1.41e-16	26.6
KEGG-DILATED-CARDIOMYOPATHY	0.177733	0.922639	8.39916	6.58e-17	1.5e-16	26.6
ZHENG-IL22-SIGNALING-UP	0.18417	-0.723818	8.39025	7.09e-17	1.62e-16	26.5
MCCLUNG-CREB1-TARGETS-DN	-0.200564	2.91939	-8.33203	1.15e-16	2.61e-16	26
REACTOME-SLC-TRANSPORTER-DISORDERS	0.187652	1.59938	8.2945	1.57e-16	3.56e-16	25.7
KEGG-PPAR-SIGNALING-PATHWAY	0.206269	1.45793	8.25697	2.13e-16	4.83e-16	25.4
BOYLAN-MULTIPLE-MYELOMA-D-UP	0.244163	1.94402	8.23425	2.57e-16	5.81e-16	25.2
SANA-TNF-SIGNALING-DN	0.234817	2.813	8.22367	2.8e-16	6.32e-16	25.1
WINZEN-DEGRADED-VIA-KHSRP	0.230651	-0.00306775	8.20436	3.28e-16	7.38e-16	25
ADDYA-ERYTHROID-DIFFERENTIATION-BY-HEMIN	0.256734	2.50364	8.16767	4.42e-16	9.92e-16	24.7
NGUYEN-NOTCH1-TARGETS-DN	0.289359	3.5968	8.1428	5.41e-16	1.21e-15	24.5
NAGASHIMA-NRG1-SIGNALING-DN	-0.206917	1.52703	-8.12984	6.01e-16	1.34e-15	24.4
REACTOME-SIGNALING-BY-MET	0.264234	2.98167	8.11367	6.85e-16	1.53e-15	24.2
BARIS-THYROID-CANCER-DN	0.240715	2.92222	8.09927	7.69e-16	1.71e-15	24.1
ONDER-CDH1-SIGNALING-VIA-CTNNB1	0.227093	0.758338	8.08518	8.61e-16	1.91e-15	24
SAKAI-CHRONIC-HEPATITIS-VS-LIVER-CANCER-UP	0.317094	5.08294	8.07092	9.66e-16	2.14e-15	23.9
KEGG-COLORECTAL-CANCER	-0.236361	2.81132	-8.03769	1.26e-15	2.79e-15	23.6
BURTON-ADIPOGENESIS-9	0.305541	2.71721	8.03607	1.28e-15	2.82e-15	23.6
SMID-BREAST-CANCER-RELAPSE-IN-BRAIN-DN	-0.159143	0.872406	-8.03077	1.33e-15	2.93e-15	23.6
WU-APOPTOSIS-BY-CDKN1A-VIA-TP53	0.594146	2.0213	8.02444	1.4e-15	3.08e-15	23.5
FIGUEROA-AML-METHYLATION-CLUSTER-2-UP	-0.171761	0.873839	-7.98128	1.98e-15	4.33e-15	23.2
ABE-VEGFA-TARGETS	0.270509	1.04258	7.97167	2.13e-15	4.67e-15	23.1
GAUSSMANN-MLL-AF4-FUSION-TARGETS-A-DN	-0.15502	0.143856	-7.96366	2.27e-15	4.96e-15	23.1
KEGG-P53-SIGNALING-PATHWAY	0.27056	2.40045	7.9625	2.3e-15	5e-15	23.1
MORI-MATURE-B-LYMPHOCYTE-DN	0.432014	3.61996	7.96222	2.3e-15	5e-15	23.1
REACTOME-SIGNALING-BY-FGFR1	-0.23525	3.17121	-7.95275	2.48e-15	5.37e-15	23
SHAFFER-IRF4-TARGETS-IN-ACTIVATED-DENDRITIC-CELL	0.226169	2.80356	7.94645	2.61e-15	5.64e-15	22.9
MORI-LARGE-PRE-BII-LYMPHOCYTE-UP	0.694461	4.49635	7.87066	4.74e-15	1.02e-14	22.3
BOYAULT-LIVER-CANCER-SUBCLASS-G2	0.348868	2.89103	7.86378	5e-15	1.08e-14	22.3
GAUSSMANN-MLL-AF4-FUSION-TARGETS-E-UP	0.21767	1.13785	7.85142	5.51e-15	1.18e-14	22.2
KEGG-NON-SMALL-CELL-LUNG-CANCER	-0.201252	2.03747	-7.81723	7.2e-15	1.54e-14	21.9
KEGG-HEMATOPOIETIC-CELL-LINEAGE	0.228668	-1.7087	7.81008	7.61e-15	1.63e-14	21.9
KEGG-RENAL-CELL-CARCINOMA	0.232317	2.80025	7.75236	1.19e-14	2.54e-14	21.4
LUCAS-HNF4A-TARGETS-UP	0.173183	1.01119	7.7443	1.27e-14	2.7e-14	21.4
REACTOME-AQUAPORIN-MEDIATED-TRANSPORT	0.160735	1.09405	7.73717	1.34e-14	2.85e-14	21.3
IKEDA-MIR1-TARGETS-UP	0.278831	4.99221	7.72496	1.47e-14	3.12e-14	21.2
REACTOME-MITOCHONDRIAL-FATTY-ACID-BETA-OXIDATION	0.362956	2.70517	7.71267	1.62e-14	3.42e-14	21.1
SASSON-RESPONSE-TO-GONADOTROPHINS-DN	0.236158	2.5974	7.67274	2.2e-14	4.64e-14	20.8
PID-IL4-2PATHWAY	0.167099	0.268027	7.6573	2.47e-14	5.22e-14	20.7
KEGG-VIRAL-MYOCARDITIS	0.225871	2.00693	7.65309	2.56e-14	5.37e-14	20.7
KEGG-SMALL-CELL-LUNG-CANCER	0.204539	1.89805	7.64899	2.64e-14	5.53e-14	20.7
TURASHVILI-BREAST-LOBULAR-CARCINOMA-VS-DUCTAL-NORMAL-UP	0.197563	0.703163	7.6286	3.08e-14	6.45e-14	20.5
GRAHAM-CML-DIVIDING-VS-NORMAL-QUIESCENT-DN	0.240329	0.955666	7.60381	3.72e-14	7.78e-14	20.3
KYNG-RESPONSE-TO-H2O2-VIA-ERCC6	0.334848	5.91347	7.60082	3.81e-14	7.94e-14	20.3
REACTOME-GLOBAL-GENOME-NUCLEOTIDE-EXCISION-REPAIR-GG-NER	0.414039	5.65949	7.56007	5.18e-14	1.08e-13	20
REACTOME-CELL-JUNCTION-ORGANIZATION	0.169417	1.54724	7.55564	5.36e-14	1.11e-13	20
KONG-E2F3-TARGETS	0.696496	1.21436	7.54253	5.92e-14	1.23e-13	19.9
SWEET-KRAS-TARGETS-DN	0.182507	2.2711	7.52552	6.73e-14	1.39e-13	19.7
BILANGES-SERUM-SENSITIVE-GENES	0.223253	3.14075	7.4902	8.77e-14	1.81e-13	19.5
REACTOME-E3-UBIQUITIN-LIGASES-UBIQUITINATE-TARGET-PROTEINS	0.255478	3.79228	7.43462	1.33e-13	2.74e-13	19.1
KUNINGER-IGF1-VS-PDGFB-TARGETS-UP	-0.140875	-0.24496	-7.43057	1.37e-13	2.81e-13	19
PID-VEGFR1-2-PATHWAY	0.207436	3.24809	7.40866	1.61e-13	3.3e-13	18.9
LEE-LIVER-CANCER-ACOX1-DN	0.147882	-0.491169	7.33176	2.84e-13	5.81e-13	18.3
PID-E2F-PATHWAY	0.314217	2.03414	7.31167	3.29e-13	6.72e-13	18.2
KONDO-PROSTATE-CANCER-HCP-WITH-H3K27ME3	-0.150543	0.747628	-7.29538	3.71e-13	7.56e-13	18.1
MIKKELSEN-MEF-LCP-WITH-H3K27ME3	-0.159509	-1.6569	-7.2268	6.11e-13	1.24e-12	17.6
ELVIDGE-HYPOXIA-BY-DMOG-DN	0.233205	1.56345	7.22548	6.17e-13	1.25e-12	17.6
ELVIDGE-HIF1A-TARGETS-UP	0.264806	2.02764	7.22223	6.31e-13	1.28e-12	17.5
KIM-BIPOLAR-DISORDER-OLIGODENDROCYTE-DENSITY-CORR-DN	0.147156	-2.26948	7.22016	6.41e-13	1.3e-12	17.5
REACTOME-REGULATION-OF-HSF1-MEDIATED-HEAT-SHOCK-RESPONSE	0.338326	4.83784	7.20533	7.13e-13	1.44e-12	17.4
KEGG-PEROXISOME	0.248806	2.4391	7.1996	7.44e-13	1.5e-12	17.4
BURTON-ADIPOGENESIS-PEAK-AT-0HR	0.225014	1.55826	7.18622	8.19e-13	1.65e-12	17.3
REACTOME-HDR-THROUGH-HOMOLOGOUS-RECOMBINATION-HRR	0.35426	3.08301	7.17892	8.63e-13	1.73e-12	17.2
SAKAI-TUMOR-INFILTRATING-MONOCYTES-DN	0.336322	5.86249	7.15483	1.03e-12	2.06e-12	17.1
STARK-HYPPOCAMPUS-22Q11-DELETION-UP	-0.194353	2.0705	-7.14896	1.07e-12	2.14e-12	17
REACTOME-APOPTOTIC-EXECUTION-PHASE	0.196389	3.17003	7.13903	1.15e-12	2.29e-12	16.9
LIU-NASOPHARYNGEAL-CARCINOMA	0.181351	4.24235	7.12741	1.25e-12	2.49e-12	16.9
KEGG-ADIPOCYTOKINE-SIGNALING-PATHWAY	0.162192	1.03311	7.11704	1.35e-12	2.67e-12	16.8
REACTOME-IRON-UPTAKE-AND-TRANSPORT	0.236546	4.87102	7.11384	1.38e-12	2.73e-12	16.8
REACTOME-COSTIMULATION-BY-THE-CD28-FAMILY	-0.168472	1.02687	-7.09643	1.56e-12	3.08e-12	16.6
PID-MTOR-4PATHWAY	0.250121	4.56883	7.08145	1.73e-12	3.42e-12	16.5
KYNG-DNA-DAMAGE-BY-GAMMA-AND-UV-RADIATION	0.186497	2.44911	7.08019	1.75e-12	3.45e-12	16.5
BREDEMEYER-RAG-SIGNALING-VIA-ATM-NOT-VIA-NFKB-UP	0.170263	0.883002	7.06443	1.96e-12	3.85e-12	16.4
CHAUHAN-RESPONSE-TO-METHOXYESTRADIOL-UP	0.311297	5.24532	7.02139	2.65e-12	5.21e-12	16.1
LEE-CALORIE-RESTRICTION-NEOCORTEX-UP	0.180056	0.939658	7.02042	2.67e-12	5.23e-12	16.1
REN-BOUND-BY-E2F	0.546309	2.51591	7.00864	2.9e-12	5.67e-12	16
REACTOME-TRANS-GOLGI-NETWORK-VESICLE-BUDDING	0.255362	4.70476	6.99924	3.1e-12	6.05e-12	16
REACTOME-BIOSYNTHESIS-OF-THE-N-GLYCAN-PRECURSOR-DOLICHOL-LIPID-LINKED-OLIGOSACCHARIDE-LLO-AND-TRANSFER-TO-A-NASCENT-PROTEIN	0.205763	1.62445	6.99565	3.18e-12	6.19e-12	15.9
REACTOME-FCERI-MEDIATED-MAPK-ACTIVATION	-0.165335	1.47553	-6.98308	3.47e-12	6.75e-12	15.9
STEIN-ESR1-TARGETS	0.282267	1.6664	6.97203	3.75e-12	7.28e-12	15.8
RICKMAN-HEAD-AND-NECK-CANCER-B	-0.138782	-0.287355	-6.94653	4.49e-12	8.69e-12	15.6
REACTOME-SYNTHESIS-OF-SUBSTRATES-IN-N-GLYCAN-BIOSYTHESIS	0.185966	1.16604	6.94407	4.56e-12	8.82e-12	15.6
SONG-TARGETS-OF-IE86-CMV-PROTEIN	0.547975	2.21548	6.93137	4.99e-12	9.62e-12	15.5
ZHOU-CELL-CYCLE-GENES-IN-IR-RESPONSE-6HR	0.6488	1.74466	6.92613	5.17e-12	9.96e-12	15.5
REACTOME-NUCLEOSOME-ASSEMBLY	0.276035	0.525346	6.88821	6.73e-12	1.29e-11	15.2
KEGG-ARRHYTHMOGENIC-RIGHT-VENTRICULAR-CARDIOMYOPATHY-ARVC	0.161281	1.36002	6.87191	7.54e-12	1.45e-11	15.1
HOSHIDA-LIVER-CANCER-LATE-RECURRENCE-DN	-0.138228	0.314571	-6.86596	7.85e-12	1.5e-11	15.1
CHIANG-LIVER-CANCER-SUBCLASS-POLYSOMY7-UP	-0.132896	-0.0943783	-6.85472	8.49e-12	1.62e-11	15
REACTOME-TRANSCRIPTIONAL-REGULATION-BY-MECP2	-0.172946	2.25424	-6.83827	9.5e-12	1.81e-11	14.9
KEGG-ADHERENS-JUNCTION	0.208381	3.66012	6.79892	1.25e-11	2.37e-11	14.6
NIKOLSKY-MUTATED-AND-AMPLIFIED-IN-BREAST-CANCER	-0.143954	1.25483	-6.79245	1.3e-11	2.47e-11	14.6
BERNARD-PPAPDC1B-TARGETS-DN	0.150708	1.32027	6.77822	1.43e-11	2.72e-11	14.5
RIZKI-TUMOR-INVASIVENESS-2D-DN	0.218139	2.13357	6.75872	1.64e-11	3.1e-11	14.3
PID-TGFBR-PATHWAY	0.194015	3.14874	6.7509	1.73e-11	3.26e-11	14.3
ROSS-ACUTE-MYELOID-LEUKEMIA-CBF	0.177387	1.04423	6.74289	1.82e-11	3.44e-11	14.2
WEIGEL-OXIDATIVE-STRESS-BY-HNE-AND-TBH	0.190965	2.62029	6.72916	2e-11	3.77e-11	14.1
WU-SILENCED-BY-METHYLATION-IN-BLADDER-CANCER	-0.172301	0.25378	-6.71602	2.19e-11	4.11e-11	14.1
BIOCARTA-HIVNEF-PATHWAY	0.16844	2.66763	6.71444	2.21e-11	4.15e-11	14
PID-CD8-TCR-PATHWAY	0.13651	0.696268	6.70082	2.43e-11	4.54e-11	14
PID-PTP1B-PATHWAY	0.149211	1.35375	6.69756	2.48e-11	4.63e-11	13.9
PHONG-TNF-TARGETS-UP	0.347723	2.25458	6.69592	2.51e-11	4.67e-11	13.9
REACTOME-SYNTHESIS-OF-PIPS-AT-THE-PLASMA-MEMBRANE	-0.149101	1.40938	-6.68798	2.65e-11	4.92e-11	13.9
BROWNE-HCMV-INFECTION-16HR-DN	0.19455	1.2157	6.68144	2.76e-11	5.13e-11	13.8
KEGG-AMYOTROPHIC-LATERAL-SCLEROSIS-ALS	0.172374	1.82778	6.66903	3.01e-11	5.57e-11	13.7
MYLLYKANGAS-AMPLIFICATION-HOT-SPOT-1	0.167042	2.53669	6.65024	3.41e-11	6.31e-11	13.6
ROY-WOUND-BLOOD-VESSEL-UP	0.175996	1.25117	6.64034	3.64e-11	6.73e-11	13.6
RASHI-RESPONSE-TO-IONIZING-RADIATION-6	0.146357	0.431326	6.6372	3.72e-11	6.86e-11	13.5
MOREAUX-B-LYMPHOCYTE-MATURATION-BY-TACI-UP	-0.139113	1.13332	-6.63386	3.8e-11	7e-11	13.5
NOUZOVA-METHYLATED-IN-APL	-0.12241	0.280926	-6.63099	3.88e-11	7.12e-11	13.5
BILBAN-B-CLL-LPL-UP	0.16829	1.97528	6.62597	4.01e-11	7.35e-11	13.5
BYSTRYKH-HEMATOPOIESIS-STEM-CELL-AND-BRAIN-QTL-CIS	0.242703	4.09705	6.61497	4.32e-11	7.9e-11	13.4
LUI-THYROID-CANCER-CLUSTER-1	-0.210372	3.41621	-6.59682	4.87e-11	8.9e-11	13.3
KEGG-ENDOMETRIAL-CANCER	-0.192337	2.44799	-6.58667	5.21e-11	9.5e-11	13.2
REACTOME-PROCESSING-OF-DNA-DOUBLE-STRAND-BREAK-ENDS	0.261533	2.58659	6.57572	5.6e-11	1.02e-10	13.1
REACTOME-ECM-PROTEOGLYCANS	0.224938	0.551845	6.57155	5.76e-11	1.05e-10	13.1
SANSOM-WNT-PATHWAY-REQUIRE-MYC	0.176444	1.78068	6.55794	6.3e-11	1.14e-10	13
GUO-TARGETS-OF-IRS1-AND-IRS2	0.191858	3.7481	6.53304	7.43e-11	1.35e-10	12.9
MOLENAAR-TARGETS-OF-CCND1-AND-CDK4-DN	0.358414	0.717121	6.43662	1.4e-10	2.53e-10	12.2
ZHAN-MULTIPLE-MYELOMA-CD1-AND-CD2-DN	0.171968	2.48487	6.42445	1.51e-10	2.73e-10	12.2
FONTAINE-PAPILLARY-THYROID-CARCINOMA-DN	-0.120499	-0.104134	-6.40596	1.71e-10	3.07e-10	12.1
MILI-PSEUDOPODIA-CHEMOTAXIS-UP	0.225527	4.05599	6.3898	1.89e-10	3.4e-10	11.9
WONG-ENDMETRIUM-CANCER-DN	-0.146642	-0.393941	-6.36429	2.23e-10	4e-10	11.8
REACTOME-CLASS-B-2-SECRETIN-FAMILY-RECEPTORS	0.122907	-0.427191	6.33437	2.7e-10	4.84e-10	11.6
REACTOME-RAB-GERANYLGERANYLATION	0.178108	2.68976	6.31022	3.16e-10	5.64e-10	11.4
KEGG-ERBB-SIGNALING-PATHWAY	-0.166059	2.16667	-6.30578	3.25e-10	5.79e-10	11.4
ENGELMANN-CANCER-PROGENITORS-DN	0.136784	0.00391882	6.28862	3.62e-10	6.45e-10	11.3
REACTOME-SIGNALING-BY-TGF-BETA-RECEPTOR-COMPLEX	0.210913	4.40988	6.25175	4.58e-10	8.14e-10	11.1
WINTER-HYPOXIA-DN	-0.146727	-0.294926	-6.24439	4.8e-10	8.51e-10	11
PID-RAC1-PATHWAY	0.199766	3.31285	6.21818	5.66e-10	1e-09	10.9
MASSARWEH-RESPONSE-TO-ESTRADIOL	0.143366	1.49127	6.20352	6.2e-10	1.1e-09	10.8
BHAT-ESR1-TARGETS-NOT-VIA-AKT1-DN	-0.160409	1.1846	-6.19803	6.42e-10	1.13e-09	10.8
DELPUECH-FOXO3-TARGETS-UP	0.172346	1.32762	6.12863	9.91e-10	1.75e-09	10.3
REACTOME-TRANSCRIPTIONAL-REGULATION-OF-GRANULOPOIESIS	0.192126	0.142037	6.11455	1.08e-09	1.9e-09	10.2
REACTOME-INITIAL-TRIGGERING-OF-COMPLEMENT	0.152634	-0.962437	6.10559	1.14e-09	2.01e-09	10.2
ZHONG-RESPONSE-TO-AZACITIDINE-AND-TSA-DN	0.236411	4.24685	6.08405	1.31e-09	2.29e-09	10.1
HERNANDEZ-ABERRANT-MITOSIS-BY-DOCETACEL-2NM-UP	0.14846	0.472028	6.07463	1.38e-09	2.42e-09	10
SCHEIDEREIT-IKK-INTERACTING-PROTEINS	0.137455	2.31889	6.0737	1.39e-09	2.43e-09	10
REACTOME-FORMATION-OF-TC-NER-PRE-INCISION-COMPLEX	0.277852	5.47106	6.07028	1.42e-09	2.48e-09	9.98
LEE-LIVER-CANCER-MYC-E2F1-DN	0.110989	-0.591094	6.04379	1.67e-09	2.91e-09	9.82
VANASSE-BCL2-TARGETS-DN	0.11814	0.0818323	6.02455	1.88e-09	3.27e-09	9.7
KYNG-DNA-DAMAGE-BY-GAMMA-RADIATION	0.128585	1.79577	6.02238	1.91e-09	3.31e-09	9.69
KAUFFMANN-MELANOMA-RELAPSE-UP	0.441248	3.07789	6.01299	2.02e-09	3.5e-09	9.63
BEGUM-TARGETS-OF-PAX3-FOXO1-FUSION-UP	-0.163806	1.0421	-6.00968	2.06e-09	3.56e-09	9.62
REACTOME-CYTOSOLIC-SENSORS-OF-PATHOGEN-ASSOCIATED-DNA	0.184923	3.79975	6.00654	2.1e-09	3.63e-09	9.6
WIERENGA-STAT5A-TARGETS-GROUP2	0.166154	1.17084	5.98307	2.42e-09	4.17e-09	9.46
REACTOME-GOLGI-ASSOCIATED-VESICLE-BIOGENESIS	0.205905	4.33339	5.94631	3.03e-09	5.21e-09	9.24
NAGASHIMA-EGF-SIGNALING-UP	0.348317	2.35569	5.93511	3.24e-09	5.56e-09	9.17
DIRMEIER-LMP1-RESPONSE-EARLY	0.271417	4.04832	5.91365	3.69e-09	6.32e-09	9.05
KEGG-APOPTOSIS	0.147527	2.10271	5.889	4.27e-09	7.31e-09	8.91
NAKAYAMA-SOFT-TISSUE-TUMORS-PCA1-DN	-0.159682	0.394019	-5.86552	4.92e-09	8.4e-09	8.77
PID-IL12-2PATHWAY	0.14225	0.409063	5.83937	5.75e-09	9.8e-09	8.62
GARGALOVIC-RESPONSE-TO-OXIDIZED-PHOSPHOLIPIDS-TURQUOISE-DN	0.231685	0.71787	5.82656	6.2e-09	1.06e-08	8.54
REACTOME-ION-TRANSPORT-BY-P-TYPE-ATPASES	-0.141922	1.31788	-5.81079	6.81e-09	1.16e-08	8.45
SHEDDEN-LUNG-CANCER-GOOD-SURVIVAL-A5	-0.158294	1.86828	-5.80469	7.06e-09	1.2e-08	8.42
ISHIDA-E2F-TARGETS	0.547218	1.74715	5.80069	7.22e-09	1.22e-08	8.39
KIM-MYCN-AMPLIFICATION-TARGETS-UP	0.134395	1.11127	5.79264	7.58e-09	1.28e-08	8.35
JECHLINGER-EPITHELIAL-TO-MESENCHYMAL-TRANSITION-DN	0.231576	1.94829	5.79063	7.67e-09	1.29e-08	8.34
ZHAN-MULTIPLE-MYELOMA-CD1-AND-CD2-UP	-0.163475	3.47097	-5.78464	7.94e-09	1.34e-08	8.3
GINESTIER-BREAST-CANCER-ZNF217-AMPLIFIED-UP	-0.160248	4.27035	-5.78384	7.98e-09	1.34e-08	8.3
REACTOME-TRANSCRIPTION-OF-THE-HIV-GENOME	0.242037	3.92404	5.74902	9.79e-09	1.64e-08	8.1
ONDER-CDH1-TARGETS-3-DN	0.11772	-1.40173	5.74706	9.9e-09	1.66e-08	8.09
KEGG-CYTOSOLIC-DNA-SENSING-PATHWAY	0.117668	-0.0264976	5.74061	1.03e-08	1.72e-08	8.05
KENNY-CTNNB1-TARGETS-DN	0.171633	4.19193	5.73556	1.06e-08	1.77e-08	8.02
BURTON-ADIPOGENESIS-11	-0.188763	3.35787	-5.68721	1.4e-08	2.34e-08	7.75
REACTOME-ARACHIDONIC-ACID-METABOLISM	0.109533	-0.285338	5.65956	1.65e-08	2.74e-08	7.59
REACTOME-CYTOCHROME-P450-ARRANGED-BY-SUBSTRATE-TYPE	-0.10796	-0.848686	-5.64107	1.83e-08	3.05e-08	7.49
BACOLOD-RESISTANCE-TO-ALKYLATING-AGENTS-DN	-0.187073	4.57551	-5.58669	2.5e-08	4.15e-08	7.19
STAMBOLSKY-TARGETS-OF-MUTATED-TP53-DN	0.24235	1.58213	5.56588	2.82e-08	4.67e-08	7.07
REACTOME-NCAM-SIGNALING-FOR-NEURITE-OUT-GROWTH	-0.127787	0.637362	-5.54843	3.11e-08	5.14e-08	6.98
NAKAYAMA-SOFT-TISSUE-TUMORS-PCA2-DN	0.135539	-0.9156	5.53687	3.32e-08	5.48e-08	6.91
VANHARANTA-UTERINE-FIBROID-DN	0.183501	1.42881	5.52216	3.61e-08	5.95e-08	6.83
REACTOME-RNA-POLYMERASE-II-PRE-TRANSCRIPTION-EVENTS	0.238508	4.2539	5.50185	4.04e-08	6.66e-08	6.72
GRADE-COLON-VS-RECTAL-CANCER-DN	0.1288	1.85546	5.4961	4.18e-08	6.86e-08	6.69
BECKER-TAMOXIFEN-RESISTANCE-UP	0.208241	1.85194	5.49423	4.22e-08	6.93e-08	6.68
PID-SMAD2-3NUCLEAR-PATHWAY	0.165261	2.92343	5.48677	4.4e-08	7.21e-08	6.64
REACTOME-G2-M-DNA-DAMAGE-CHECKPOINT	0.216937	2.14347	5.47646	4.66e-08	7.63e-08	6.58
CHIANG-LIVER-CANCER-SUBCLASS-UNANNOTATED-UP	-0.132791	2.21722	-5.47324	4.75e-08	7.75e-08	6.57
YAMASHITA-LIVER-CANCER-WITH-EPCAM-UP	0.286738	8.34956	5.46258	5.04e-08	8.21e-08	6.51
OUELLET-CULTURED-OVARIAN-CANCER-INVASIVE-VS-LMP-UP	0.249004	4.97923	5.45135	5.36e-08	8.73e-08	6.45
REACTOME-ACTIVATION-OF-NMDA-RECEPTORS-AND-POSTSYNAPTIC-EVENTS	-0.182365	2.62319	-5.4319	5.98e-08	9.71e-08	6.34
LEE-METASTASIS-AND-ALTERNATIVE-SPLICING-UP	0.146083	2.16489	5.43114	6e-08	9.74e-08	6.34
WANG-METASTASIS-OF-BREAST-CANCER	0.14686	1.47343	5.43059	6.02e-08	9.75e-08	6.34
REACTOME-SIGNALING-BY-FGFR3	-0.168282	3.07128	-5.42264	6.29e-08	1.02e-07	6.29
HADDAD-T-LYMPHOCYTE-AND-NK-PROGENITOR-UP	-0.151399	1.87656	-5.40422	6.97e-08	1.13e-07	6.19
ZHENG-GLIOBLASTOMA-PLASTICITY-DN	0.202574	1.53691	5.38873	7.59e-08	1.22e-07	6.11
REACTOME-NUCLEAR-ENVELOPE-BREAKDOWN	0.225795	3.07189	5.37969	7.98e-08	1.28e-07	6.06
FLECHNER-PBL-KIDNEY-TRANSPLANT-REJECTED-VS-OK-UP	0.219153	4.76629	5.3664	8.58e-08	1.38e-07	5.99
FERREIRA-EWINGS-SARCOMA-UNSTABLE-VS-STABLE-DN	0.155466	1.99309	5.28682	1.33e-07	2.13e-07	5.57
KEGG-PATHOGENIC-ESCHERICHIA-COLI-INFECTION	0.215998	6.06699	5.27435	1.42e-07	2.27e-07	5.51
RICKMAN-HEAD-AND-NECK-CANCER-F	-0.0947129	-0.434828	-5.23079	1.79e-07	2.87e-07	5.28
CADWELL-ATG16L1-TARGETS-DN	0.112766	1.56474	5.19536	2.17e-07	3.46e-07	5.1
MEISSNER-NPC-HCP-WITH-H3K27ME3	-0.114958	-2.10515	-5.1942	2.18e-07	3.48e-07	5.09
PYEON-HPV-POSITIVE-TUMORS-UP	-0.248136	1.84863	-5.19002	2.23e-07	3.55e-07	5.07
LEIN-MIDBRAIN-MARKERS	0.118567	0.406779	5.17757	2.38e-07	3.79e-07	5.01
ODONNELL-TARGETS-OF-MYC-AND-TFRC-UP	-0.163921	1.52986	-5.14913	2.77e-07	4.39e-07	4.86
MORI-SMALL-PRE-BII-LYMPHOCYTE-UP	-0.133968	2.63196	-5.14141	2.89e-07	4.57e-07	4.82
GRAHAM-CML-QUIESCENT-VS-NORMAL-DIVIDING-UP	0.130761	0.364011	5.10591	3.48e-07	5.5e-07	4.64
REACTOME-RNA-POLYMERASE-II-TRANSCRIPTION-ELONGATION	0.215387	4.20467	5.09282	3.73e-07	5.88e-07	4.57
AMIT-SERUM-RESPONSE-60-MCF10A	0.165713	1.89466	5.09077	3.77e-07	5.94e-07	4.56
GARCIA-TARGETS-OF-FLI1-AND-DAX1-UP	0.163329	2.62166	5.08281	3.93e-07	6.18e-07	4.52
VERNELL-RETINOBLASTOMA-PATHWAY-UP	0.354599	2.13544	5.06433	4.32e-07	6.79e-07	4.43
GROSS-HYPOXIA-VIA-HIF1A-UP	0.217541	4.76328	5.05905	4.44e-07	6.97e-07	4.4
PID-IL2-1PATHWAY	0.132014	1.9976	5.05493	4.54e-07	7.11e-07	4.38
REACTOME-REGULATION-OF-TP53-ACTIVITY-THROUGH-PHOSPHORYLATION	0.212219	3.48591	5.04374	4.81e-07	7.52e-07	4.33
BROWNE-HCMV-INFECTION-1HR-UP	-0.108857	0.811624	-5.03677	4.99e-07	7.79e-07	4.29
PID-FCER1-PATHWAY	-0.131174	1.58511	-5.03299	5.09e-07	7.93e-07	4.27
GARGALOVIC-RESPONSE-TO-OXIDIZED-PHOSPHOLIPIDS-TURQUOISE-UP	0.187752	3.37744	5.02545	5.29e-07	8.23e-07	4.24
ROSS-AML-WITH-PML-RARA-FUSION	0.131128	1.53362	5.02126	5.4e-07	8.4e-07	4.21
KANNAN-TP53-TARGETS-UP	0.155308	1.03054	5.01912	5.46e-07	8.48e-07	4.2
REACTOME-MACROAUTOPHAGY	0.234263	5.66225	5.01386	5.62e-07	8.7e-07	4.18
CASTELLANO-NRAS-TARGETS-UP	0.155056	1.58603	5.00672	5.83e-07	9.01e-07	4.14
KEGG-GLIOMA	-0.13505	2.78866	-4.99365	6.23e-07	9.63e-07	4.08
KEGG-MELANOMA	-0.11454	1.21983	-4.99076	6.32e-07	9.75e-07	4.06
WALLACE-PROSTATE-CANCER-RACE-DN	-0.133589	2.58838	-4.95577	7.57e-07	1.17e-06	3.89
ZHAN-MULTIPLE-MYELOMA-CD1-VS-CD2-DN	0.102227	1.00922	4.93229	8.53e-07	1.31e-06	3.78
CHANG-IMMORTALIZED-BY-HPV31-UP	-0.104083	1.11859	-4.91121	9.49e-07	1.46e-06	3.67
KEGG-ARACHIDONIC-ACID-METABOLISM	0.0926472	-0.556051	4.90759	9.67e-07	1.48e-06	3.65
LIU-COMMON-CANCER-GENES	0.134509	4.40713	4.88524	1.08e-06	1.66e-06	3.55
DUTERTRE-ESTRADIOL-RESPONSE-6HR-DN	-0.115241	0.689772	-4.87221	1.16e-06	1.77e-06	3.48
LEE-TARGETS-OF-PTCH1-AND-SUFU-UP	0.123637	1.68737	4.85865	1.24e-06	1.89e-06	3.42
MEISSNER-BRAIN-HCP-WITH-H3K4ME2-AND-H3K27ME3	0.097822	-1.55462	4.84435	1.33e-06	2.02e-06	3.35
FLECHNER-BIOPSY-KIDNEY-TRANSPLANT-REJECTED-VS-OK-UP	0.190259	0.343038	4.8251	1.46e-06	2.23e-06	3.26
SCHUETZ-BREAST-CANCER-DUCTAL-INVASIVE-DN	-0.0953173	0.429483	-4.79288	1.72e-06	2.61e-06	3.1
YAO-HOXA10-TARGETS-VIA-PROGESTERONE-UP	0.120581	1.52066	4.79219	1.72e-06	2.61e-06	3.1
DUAN-PRDM5-TARGETS	0.116373	0.963634	4.78781	1.76e-06	2.67e-06	3.08
TURASHVILI-BREAST-DUCTAL-CARCINOMA-VS-LOBULAR-NORMAL-UP	0.153712	1.95876	4.77982	1.83e-06	2.77e-06	3.04
REACTOME-EPH-EPHRIN-SIGNALING	0.187604	4.44421	4.76697	1.95e-06	2.95e-06	2.98
REACTOME-TRIF-TICAM1-MEDIATED-TLR4-SIGNALING	0.155358	3.85247	4.74572	2.17e-06	3.27e-06	2.88
COLDREN-GEFITINIB-RESISTANCE-UP	0.178895	3.34466	4.74224	2.2e-06	3.32e-06	2.86
SHEPARD-BMYB-TARGETS	0.222252	1.09466	4.7202	2.45e-06	3.69e-06	2.76
REACTOME-VISUAL-PHOTOTRANSDUCTION	0.0929984	-0.129817	4.69233	2.81e-06	4.22e-06	2.63
REACTOME-RHO-GTPASES-ACTIVATE-PKNS	0.144866	1.96221	4.68757	2.88e-06	4.31e-06	2.61
REACTOME-DISEASES-ASSOCIATED-WITH-O-GLYCOSYLATION-OF-PROTEINS	-0.0918763	-0.517506	-4.68653	2.89e-06	4.33e-06	2.6
GENTILE-UV-RESPONSE-CLUSTER-D4	0.179896	3.42649	4.68601	2.9e-06	4.33e-06	2.6
HESS-TARGETS-OF-HOXA9-AND-MEIS1-DN	0.182205	0.971191	4.66951	3.14e-06	4.68e-06	2.52
LIAN-LIPA-TARGETS-3M	0.135491	-0.78989	4.64433	3.54e-06	5.28e-06	2.41
BEIER-GLIOMA-STEM-CELL-DN	-0.129204	1.4043	-4.62959	3.8e-06	5.66e-06	2.34
REACTOME-SIGNALING-BY-FGFR4	-0.141228	2.97429	-4.62588	3.87e-06	5.75e-06	2.32
TURASHVILI-BREAST-LOBULAR-CARCINOMA-VS-LOBULAR-NORMAL-UP	0.106994	0.948308	4.62463	3.9e-06	5.78e-06	2.32
RAGHAVACHARI-PLATELET-SPECIFIC-GENES	0.142744	2.5746	4.59845	4.42e-06	6.54e-06	2.2
CADWELL-ATG16L1-TARGETS-UP	0.09231	-0.34748	4.59483	4.49e-06	6.64e-06	2.18
HOWLIN-PUBERTAL-MAMMARY-GLAND	0.0953978	0.113879	4.5809	4.8e-06	7.09e-06	2.12
KAYO-CALORIE-RESTRICTION-MUSCLE-UP	0.128608	3.06665	4.57357	4.97e-06	7.33e-06	2.08
TURASHVILI-BREAST-NORMAL-DUCTAL-VS-LOBULAR-UP	-0.110081	1.7417	-4.56567	5.16e-06	7.6e-06	2.05
REACTOME-METABOLISM-OF-NON-CODING-RNA	0.219022	4.37822	4.5578	5.36e-06	7.87e-06	2.01
NADERI-BREAST-CANCER-PROGNOSIS-UP	0.209006	0.668691	4.55626	5.4e-06	7.92e-06	2
KEGG-TASTE-TRANSDUCTION	-0.0794396	-1.10876	-4.54482	5.7e-06	8.35e-06	1.95
PID-TCR-PATHWAY	0.0995347	0.727008	4.52521	6.25e-06	9.14e-06	1.86
RHEIN-ALL-GLUCOCORTICOID-THERAPY-UP	0.130928	0.988217	4.47194	8.01e-06	1.17e-05	1.63
DOANE-BREAST-CANCER-CLASSES-UP	-0.0911887	0.111116	-4.47119	8.04e-06	1.17e-05	1.62
REACTOME-SIGNALING-BY-NOTCH1-IN-CANCER	-0.141522	3.75178	-4.45285	8.75e-06	1.28e-05	1.54
BOYAULT-LIVER-CANCER-SUBCLASS-G6-UP	0.116781	1.81865	4.45197	8.79e-06	1.28e-05	1.54
REACTOME-SEMAPHORIN-INTERACTIONS	-0.144028	3.37626	-4.44682	9e-06	1.31e-05	1.51
BRIDEAU-IMPRINTED-GENES	-0.110537	0.790663	-4.41917	1.02e-05	1.48e-05	1.39
REACTOME-OPIOID-SIGNALLING	0.12096	2.20026	4.36135	1.33e-05	1.93e-05	1.14
REACTOME-DEADENYLATION-DEPENDENT-MRNA-DECAY	0.187149	4.57076	4.34088	1.46e-05	2.11e-05	1.05
SHETH-LIVER-CANCER-VS-TXNIP-LOSS-PAM6	-0.0940917	1.62087	-4.32965	1.54e-05	2.22e-05	1
REACTOME-PROTEIN-UBIQUITINATION	0.171712	4.34159	4.31088	1.67e-05	2.41e-05	0.922
LIANG-SILENCED-BY-METHYLATION-2	0.131731	-0.368176	4.2619	2.08e-05	3e-05	0.714
AMIT-SERUM-RESPONSE-120-MCF10A	0.141419	1.59834	4.26099	2.09e-05	3.01e-05	0.71
BILD-SRC-ONCOGENIC-SIGNATURE	-0.117263	2.19122	-4.25961	2.11e-05	3.02e-05	0.704
REACTOME-MEIOTIC-RECOMBINATION	0.154147	0.324586	4.25481	2.15e-05	3.08e-05	0.684
TURASHVILI-BREAST-LOBULAR-CARCINOMA-VS-DUCTAL-NORMAL-DN	0.0828103	-0.266666	4.23824	2.31e-05	3.31e-05	0.614
REACTOME-SIGNALING-BY-BRAF-AND-RAF-FUSIONS	0.124299	3.36503	4.22999	2.4e-05	3.43e-05	0.579
REACTOME-NUCLEOTIDE-BINDING-DOMAIN-LEUCINE-RICH-REPEAT-CONTAINING-RECEPTOR-NLR-SIGNALING-PATHWAYS	0.0981389	2.84163	4.19733	2.77e-05	3.96e-05	0.442
XU-HGF-TARGETS-REPRESSED-BY-AKT1-DN	-0.0831817	0.338796	-4.19422	2.81e-05	4.01e-05	0.429
WOO-LIVER-CANCER-RECURRENCE-DN	0.102415	0.635627	4.16321	3.22e-05	4.58e-05	0.3
REACTOME-G-ALPHA-12-13-SIGNALLING-EVENTS	-0.102605	1.9322	-4.16076	3.25e-05	4.62e-05	0.29
REACTOME-REGULATION-OF-CHOLESTEROL-BIOSYNTHESIS-BY-SREBP-SREBF	0.161513	3.22588	4.15261	3.37e-05	4.79e-05	0.256
SU-TESTIS	0.123947	0.201502	4.03847	5.5e-05	7.8e-05	-0.209
BAKKER-FOXO3-TARGETS-UP	-0.109227	2.29723	-4.02978	5.71e-05	8.08e-05	-0.244
BOYAULT-LIVER-CANCER-SUBCLASS-G3-DN	-0.0963433	0.500118	-4.00352	6.38e-05	9.02e-05	-0.348
NIKOLSKY-BREAST-CANCER-8P12-P11-AMPLICON	0.0899806	1.23716	3.98256	6.96e-05	9.83e-05	-0.432
REACTOME-CELL-DEATH-SIGNALLING-VIA-NRAGE-NRIF-AND-NADE	-0.0988792	3.0546	-3.9759	7.16e-05	0.000101	-0.458
ZWANG-CLASS-2-TRANSIENTLY-INDUCED-BY-EGF	0.100653	0.924159	3.95262	7.89e-05	0.000111	-0.55
REACTOME-SUMOYLATION-OF-CHROMATIN-ORGANIZATION-PROTEINS	-0.14537	3.07578	-3.94144	8.27e-05	0.000116	-0.594
REACTOME-RNA-POLYMERASE-II-TRANSCRIBES-SNRNA-GENES	0.142323	3.61002	3.94001	8.32e-05	0.000117	-0.599
REACTOME-COPI-DEPENDENT-GOLGI-TO-ER-RETROGRADE-TRAFFIC	0.181029	4.99965	3.92193	8.96e-05	0.000126	-0.67
LEIN-CEREBELLUM-MARKERS	-0.0784614	0.0753796	-3.88953	0.000102	0.000143	-0.796
CAMPS-COLON-CANCER-COPY-NUMBER-DN	0.0760346	-0.0565375	3.87696	0.000108	0.000151	-0.845
PID-LYSOPHOSPHOLIPID-PATHWAY	-0.10307	1.97795	-3.86559	0.000113	0.000158	-0.889
REACTOME-SIGNALING-BY-FGFR-IN-DISEASE	-0.110412	2.86807	-3.85523	0.000118	0.000164	-0.928
LEIN-OLIGODENDROCYTE-MARKERS	0.141904	2.65364	3.84336	0.000124	0.000172	-0.974
BHAT-ESR1-TARGETS-VIA-AKT1-DN	-0.0933742	1.22881	-3.82977	0.000131	0.000182	-1.03
XU-GH1-EXOGENOUS-TARGETS-UP	-0.0656914	-0.540908	-3.81336	0.00014	0.000194	-1.09
BASSO-CD40-SIGNALING-DN	-0.0856709	0.827406	-3.80864	0.000142	0.000197	-1.11
KOHOUTEK-CCNT2-TARGETS	-0.0743375	0.125837	-3.77473	0.000163	0.000226	-1.23
MAYBURD-RESPONSE-TO-L663536-DN	0.156385	4.79574	3.76799	0.000167	0.000232	-1.26
REACTOME-PKMTS-METHYLATE-HISTONE-LYSINES	-0.0975926	0.778403	-3.76206	0.000171	0.000237	-1.28
REACTOME-DDX58-IFIH1-MEDIATED-INDUCTION-OF-INTERFERON-ALPHA-BETA	0.0966176	3.01017	3.75291	0.000178	0.000245	-1.32
KIM-GASTRIC-CANCER-CHEMOSENSITIVITY	-0.0883547	2.0883	-3.71965	0.000203	0.000279	-1.44
REACTOME-PEROXISOMAL-PROTEIN-IMPORT	0.120236	3.17881	3.69338	0.000225	0.000309	-1.54
ROYLANCE-BREAST-CANCER-16Q-COPY-NUMBER-UP	-0.104499	1.89873	-3.69094	0.000227	0.000312	-1.55
ROSS-LEUKEMIA-WITH-MLL-FUSIONS	0.125893	3.43747	3.68493	0.000232	0.000319	-1.57
REACTOME-SIGNALING-BY-PDGF	0.103593	1.16058	3.67622	0.000241	0.000329	-1.6
REACTOME-TRANSCRIPTIONAL-REGULATION-OF-WHITE-ADIPOCYTE-DIFFERENTIATION	0.0993827	2.30098	3.66959	0.000247	0.000337	-1.62
REACTOME-BASE-EXCISION-REPAIR-AP-SITE-FORMATION	0.107839	0.138783	3.65854	0.000258	0.000352	-1.66
TURASHVILI-BREAST-DUCTAL-CARCINOMA-VS-LOBULAR-NORMAL-DN	0.10811	1.50601	3.65166	0.000265	0.000361	-1.69
BROWNE-HCMV-INFECTION-4HR-UP	0.089416	1.06163	3.64876	0.000268	0.000364	-1.7
REACTOME-CELL-CELL-JUNCTION-ORGANIZATION	-0.0674714	1.0505	-3.64481	0.000272	0.00037	-1.71
BOYLAN-MULTIPLE-MYELOMA-PCA3-DN	0.0777578	0.878942	3.62649	0.000292	0.000396	-1.78
URS-ADIPOCYTE-DIFFERENTIATION-UP	0.0985754	1.46728	3.59522	0.000329	0.000446	-1.89
GAZDA-DIAMOND-BLACKFAN-ANEMIA-PROGENITOR-DN	0.142602	3.98865	3.56935	0.000363	0.000492	-1.99
REACTOME-CONDENSATION-OF-PROPHASE-CHROMOSOMES	0.138086	0.142809	3.5542	0.000384	0.00052	-2.04
REACTOME-GAP-JUNCTION-TRAFFICKING-AND-REGULATION	0.0959377	2.77171	3.53563	0.000412	0.000557	-2.1
REACTOME-KINESINS	-0.132053	2.29574	-3.49487	0.000481	0.000648	-2.25
GALE-APL-WITH-FLT3-MUTATED-UP	-0.106384	3.05017	-3.46703	0.000533	0.000718	-2.34
KEGG-CHRONIC-MYELOID-LEUKEMIA	-0.102082	2.65172	-3.44463	0.000579	0.000779	-2.42
CHEBOTAEV-GR-TARGETS-UP	-0.0886146	1.11918	-3.43958	0.00059	0.000793	-2.44
KEGG-NOD-LIKE-RECEPTOR-SIGNALING-PATHWAY	0.0790357	1.42204	3.42649	0.000619	0.00083	-2.48
BRUINS-UVC-RESPONSE-VIA-TP53-GROUP-C	0.0655481	1.43758	3.42189	0.000629	0.000843	-2.5
REACTOME-TP53-REGULATES-TRANSCRIPTION-OF-DNA-REPAIR-GENES	0.146012	4.20673	3.42016	0.000633	0.000848	-2.5
SMIRNOV-RESPONSE-TO-IR-2HR-DN	0.0994324	1.63522	3.41072	0.000656	0.000876	-2.54
REACTOME-INTRINSIC-PATHWAY-FOR-APOPTOSIS	0.0848677	2.95719	3.39164	0.000703	0.000938	-2.6
JAZAG-TGFB1-SIGNALING-VIA-SMAD4-DN	0.0666479	0.52193	3.38522	0.00072	0.000959	-2.62
KEGG-B-CELL-RECEPTOR-SIGNALING-PATHWAY	-0.0755708	1.35742	-3.35134	0.000813	0.00108	-2.74
REACTOME-SIGNALING-BY-ERBB4	-0.0883672	2.65678	-3.34282	0.000839	0.00112	-2.77
KLEIN-PRIMARY-EFFUSION-LYMPHOMA-DN	-0.0822102	1.00234	-3.337	0.000856	0.00114	-2.78
OUILLETTE-CLL-13Q14-DELETION-UP	-0.0849356	2.32916	-3.33169	0.000873	0.00116	-2.8
CHIANG-LIVER-CANCER-SUBCLASS-INTERFERON-DN	-0.0688779	1.03206	-3.28203	0.00104	0.00138	-2.97
REACTOME-ONCOGENIC-MAPK-SIGNALING	0.0973308	3.4569	3.27884	0.00105	0.00139	-2.98
PID-SHP2-PATHWAY	0.0741742	1.45156	3.27641	0.00106	0.0014	-2.98
REACTOME-REGULATION-OF-INSULIN-SECRETION	0.0748757	1.49885	3.2718	0.00108	0.00142	-3
GRABARCZYK-BCL11B-TARGETS-DN	0.0691013	1.02037	3.26997	0.00109	0.00143	-3.01
KEGG-LONG-TERM-DEPRESSION	-0.0679503	0.980247	-3.26001	0.00113	0.00148	-3.04
KUROZUMI-RESPONSE-TO-ONCOCYTIC-VIRUS	0.0932434	-1.13571	3.25964	0.00113	0.00148	-3.04
MATZUK-SPERMATOCYTE	0.0847918	2.02699	3.23657	0.00122	0.0016	-3.11
REACTOME-ANTIGEN-ACTIVATES-B-CELL-RECEPTOR-BCR-LEADING-TO-GENERATION-OF-SECOND-MESSENGERS	-0.0604726	0.666309	-3.23462	0.00123	0.00161	-3.12
SMID-BREAST-CANCER-LUMINAL-A-UP	-0.0737779	0.16011	-3.17939	0.00149	0.00195	-3.3
REACTOME-SIGNALING-BY-TYPE-1-INSULIN-LIKE-GROWTH-FACTOR-1-RECEPTOR-IGF1R	-0.0621233	0.523912	-3.13066	0.00176	0.0023	-3.45
PUJANA-BREAST-CANCER-WITH-BRCA1-MUTATED-UP	0.198316	2.90432	3.08783	0.00203	0.00265	-3.58
REACTOME-RNA-POLYMERASE-II-TRANSCRIPTION-TERMINATION	0.159246	5.78698	3.0863	0.00204	0.00266	-3.59
REACTOME-ANTIMICROBIAL-PEPTIDES	0.0735919	-2.16982	3.07462	0.00213	0.00277	-3.62
DAVICIONI-RHABDOMYOSARCOMA-PAX-FOXO1-FUSION-UP	0.0758083	1.39748	3.0348	0.00243	0.00315	-3.74
SIG-INSULIN-RECEPTOR-PATHWAY-IN-CARDIAC-MYOCYTES	0.0843091	3.34821	3.02766	0.00248	0.00322	-3.77
LEE-AGING-CEREBELLUM-DN	0.0681271	0.842718	3.00695	0.00266	0.00345	-3.83
SLEBOS-HEAD-AND-NECK-CANCER-WITH-HPV-UP	0.111553	1.43051	2.99038	0.00281	0.00364	-3.88
REACTOME-RESOLUTION-OF-D-LOOP-STRUCTURES	0.142243	1.37507	2.97585	0.00294	0.00381	-3.92
BECKER-TAMOXIFEN-RESISTANCE-DN	-0.0833785	2.1092	-2.97141	0.00299	0.00386	-3.93
VANTVEER-BREAST-CANCER-METASTASIS-UP	-0.060929	1.27315	-2.93819	0.00332	0.00429	-4.03
DELASERNA-MYOD-TARGETS-UP	0.0649707	1.54294	2.93652	0.00334	0.00431	-4.04
REACTOME-HEPARAN-SULFATE-HEPARIN-HS-GAG-METABOLISM	-0.0798884	0.870326	-2.93297	0.00338	0.00435	-4.05
SUZUKI-RESPONSE-TO-TSA	0.0555942	0.484053	2.93267	0.00338	0.00435	-4.05
REACTOME-RMTS-METHYLATE-HISTONE-ARGININES	-0.101096	1.39286	-2.9277	0.00344	0.00441	-4.06
REACTOME-ROLE-OF-PHOSPHOLIPIDS-IN-PHAGOCYTOSIS	-0.0614652	0.323552	-2.89784	0.00378	0.00485	-4.15
CHEN-NEUROBLASTOMA-COPY-NUMBER-GAINS	-0.0651056	1.56134	-2.88042	0.004	0.00512	-4.2
KEGG-LEISHMANIA-INFECTION	0.101225	0.385434	2.87591	0.00405	0.00518	-4.21
CAMPS-COLON-CANCER-COPY-NUMBER-UP	0.0539357	1.51231	2.87418	0.00408	0.00521	-4.22
PID-CD8-TCR-DOWNSTREAM-PATHWAY	0.0635256	0.905332	2.86885	0.00415	0.00529	-4.23
KIM-GERMINAL-CENTER-T-HELPER-UP	-0.0728384	2.56303	-2.86428	0.00421	0.00536	-4.25
WORSCHECH-TUMOR-REJECTION-UP	0.0631558	-0.603134	2.85939	0.00427	0.00543	-4.26
ROSS-AML-WITH-AML1-ETO-FUSION	0.0605693	0.743728	2.85602	0.00432	0.00548	-4.27
TONKS-TARGETS-OF-RUNX1-RUNX1T1-FUSION-GRANULOCYTE-UP	-0.082869	2.47632	-2.83504	0.00461	0.00585	-4.33
PLASARI-TGFB1-SIGNALING-VIA-NFIC-10HR-UP	0.0709934	0.950946	2.81583	0.00489	0.0062	-4.38
GEORGES-CELL-CYCLE-MIR192-TARGETS	0.125293	2.20576	2.81389	0.00492	0.00623	-4.39
KEGG-DRUG-METABOLISM-CYTOCHROME-P450	0.0574313	-0.795245	2.81146	0.00496	0.00627	-4.4
BIOCARTA-PPARA-PATHWAY	0.0764885	2.26867	2.80911	0.005	0.00631	-4.4
REACTOME-TRNA-PROCESSING-IN-THE-NUCLEUS	0.122145	3.26921	2.80861	0.00501	0.00631	-4.4
HECKER-IFNB1-TARGETS	0.125146	0.231662	2.77235	0.0056	0.00705	-4.5
KEGG-FC-GAMMA-R-MEDIATED-PHAGOCYTOSIS	-0.0716234	2.51076	-2.77113	0.00562	0.00706	-4.51
KEGG-LONG-TERM-POTENTIATION	0.0644152	2.2883	2.7642	0.00574	0.00721	-4.53
PID-CDC42-PATHWAY	-0.0868859	3.70187	-2.70388	0.00689	0.00864	-4.69
REACTOME-POST-TRANSLATIONAL-MODIFICATION:-SYNTHESIS-OF-GPI-ANCHORED-PROTEINS	0.0522074	0.119051	2.67583	0.00749	0.00939	-4.77
RODRIGUES-THYROID-CARCINOMA-DN	-0.0692428	2.21731	-2.64885	0.00812	0.0102	-4.84
REACTOME-AURKA-ACTIVATION-BY-TPX2	-0.123827	4.55212	-2.64184	0.00828	0.0104	-4.86
MORI-PRE-BI-LYMPHOCYTE-DN	-0.0815648	2.52478	-2.62072	0.00882	0.011	-4.91
IGARASHI-ATF4-TARGETS-DN	0.0717215	2.69173	2.59945	0.00938	0.0117	-4.97
REACTOME-CENTROSOME-MATURATION	-0.118281	4.74433	-2.57986	0.00993	0.0124	-5.02
REACTOME-ANTIVIRAL-MECHANISM-BY-IFN-STIMULATED-GENES	0.111561	5.16723	2.57928	0.00994	0.0124	-5.02
ZHAN-MULTIPLE-MYELOMA-HP-UP	-0.0645852	1.52119	-2.55358	0.0107	0.0133	-5.09
KEGG-PANCREATIC-CANCER	-0.0697311	2.06116	-2.55275	0.0107	0.0133	-5.09
MAHAJAN-RESPONSE-TO-IL1A-UP	0.0539893	0.642088	2.5342	0.0113	0.014	-5.13
LIU-PROSTATE-CANCER-UP	-0.0792811	2.50443	-2.52206	0.0117	0.0145	-5.17
QUINTENS-EMBRYONIC-BRAIN-RESPONSE-TO-IR	-0.0655135	1.39422	-2.50714	0.0122	0.0151	-5.2
CORRE-MULTIPLE-MYELOMA-DN	0.0616232	0.759126	2.49772	0.0126	0.0155	-5.23
TIEN-INTESTINE-PROBIOTICS-2HR-DN	-0.100903	3.86382	-2.4958	0.0126	0.0156	-5.23
REACTOME-HDACS-DEACETYLATE-HISTONES	-0.0789108	0.427761	-2.48791	0.0129	0.0159	-5.25
ROVERSI-GLIOMA-COPY-NUMBER-DN	-0.0578999	1.11476	-2.47857	0.0132	0.0163	-5.27
BROWNE-INTERFERON-RESPONSIVE-GENES	0.12978	1.01215	2.47797	0.0133	0.0163	-5.28
HUANG-DASATINIB-RESISTANCE-DN	-0.059896	2.44442	-2.47422	0.0134	0.0164	-5.28
KEGG-METABOLISM-OF-XENOBIOTICS-BY-CYTOCHROME-P450	0.0488704	-0.78562	2.43816	0.0148	0.0182	-5.37
SIG-PIP3-SIGNALING-IN-CARDIAC-MYOCTES	-0.0642316	3.20396	-2.40701	0.0161	0.0198	-5.45
KEGG-GLYCEROPHOSPHOLIPID-METABOLISM	-0.0529969	0.827932	-2.40392	0.0163	0.0199	-5.46
AKL-HTLV1-INFECTION-DN	0.0660741	2.54754	2.39789	0.0165	0.0202	-5.47
FRASOR-TAMOXIFEN-RESPONSE-UP	0.0554521	1.5309	2.38877	0.017	0.0207	-5.49
REACTOME-CIRCADIAN-CLOCK	0.0680187	3.86284	2.37644	0.0175	0.0214	-5.52
GUO-HEX-TARGETS-UP	0.0617985	2.32212	2.34313	0.0192	0.0233	-5.6
ROVERSI-GLIOMA-COPY-NUMBER-UP	-0.0527112	1.38428	-2.31084	0.0209	0.0254	-5.67
MIDORIKAWA-AMPLIFIED-IN-LIVER-CANCER	0.0530143	1.95538	2.29961	0.0215	0.0261	-5.7
POMEROY-MEDULLOBLASTOMA-DESMOPLASIC-VS-CLASSIC-DN	0.0975129	5.29455	2.29846	0.0216	0.0262	-5.7
REACTOME-INTRAFLAGELLAR-TRANSPORT	0.0851571	3.47296	2.29573	0.0218	0.0263	-5.71
MORI-LARGE-PRE-BII-LYMPHOCYTE-DN	-0.0675287	0.395904	-2.25901	0.024	0.029	-5.79
KEGG-MTOR-SIGNALING-PATHWAY	-0.0575982	2.30414	-2.23376	0.0256	0.0309	-5.85
BROWNE-HCMV-INFECTION-6HR-UP	-0.0474833	0.26241	-2.22726	0.026	0.0314	-5.86
ZHAN-MULTIPLE-MYELOMA-UP	0.0781024	2.96632	2.21213	0.027	0.0326	-5.9
HEIDENBLAD-AMPLIFIED-IN-PANCREATIC-CANCER	0.0746112	3.22011	2.17571	0.0297	0.0357	-5.98
REACTOME-SIGNALING-BY-INSULIN-RECEPTOR	0.0537384	2.04679	2.16895	0.0302	0.0362	-5.99
CHUNG-BLISTER-CYTOTOXICITY-DN	-0.0474598	0.737274	-2.14624	0.0319	0.0383	-6.04
DAVICIONI-TARGETS-OF-PAX-FOXO1-FUSIONS-DN	0.0556744	1.32892	2.13436	0.0329	0.0394	-6.07
REACTOME-TOLL-LIKE-RECEPTOR-TLR1:TLR2-CASCADE	0.0595799	3.38251	2.11513	0.0345	0.0413	-6.11
PID-ERA-GENOMIC-PATHWAY	-0.0591528	3.06206	-2.11172	0.0348	0.0416	-6.11
LEE-AGING-NEOCORTEX-DN	-0.0441975	1.23771	-2.11044	0.0349	0.0417	-6.12
YAO-TEMPORAL-RESPONSE-TO-PROGESTERONE-CLUSTER-0	0.0614103	1.41869	2.10373	0.0355	0.0423	#NAME?
WAMUNYOKOLI-OVARIAN-CANCER-GRADES-1-2-DN	-0.0640333	2.47709	-2.09478	0.0363	0.0432	-6.15
REACTOME-SYNTHESIS-OF-BILE-ACIDS-AND-BILE-SALTS	-0.0652472	-0.150855	-2.07626	0.038	0.0452	-6.19
ZWANG-EGF-PERSISTENTLY-DN	0.0455402	0.678623	2.06239	0.0393	0.0467	-6.22
BREDEMEYER-RAG-SIGNALING-NOT-VIA-ATM-UP	-0.0474807	2.10752	-2.05029	0.0404	0.048	-6.24
LIM-MAMMARY-LUMINAL-PROGENITOR-UP	-0.0412471	-0.890507	-2.03837	0.0416	0.0493	-6.27
DING-LUNG-CANCER-EXPRESSION-BY-COPY-NUMBER	-0.0865739	4.52218	-2.03378	0.0421	0.0498	-6.28

## Sheet: DEG.BPA.GBM.Tumor.Immune
	logFC	AveExpr	t	P.Value	adj.P.Val	B
GSE37416-CTRL-VS-6H-F-TULARENSIS-LVS-NEUTROPHIL-DN	2.22988	6.14528	14.5571	1.55e-42	3.3e-39	85.5833
GSE28726-NAIVE-CD4-TCELL-VS-NAIVE-VA24NEG-NKTCELL-UP	1.68623	6.19523	12.1876	2.43e-31	2.06e-28	60.268
GSE37416-CTRL-VS-12H-F-TULARENSIS-LVS-NEUTROPHIL-DN	1.65437	5.50478	11.483	2.92e-28	2.07e-25	53.3091
GSE37416-CTRL-VS-3H-F-TULARENSIS-LVS-NEUTROPHIL-DN	1.57943	4.46269	13.6109	6.38e-38	9.03e-35	75.146
GSE26156-DOUBLE-POSITIVE-VS-CD4-SINGLE-POSITIVE-THYMOCYTE-DN	1.44733	7.08214	8.20759	9.61e-16	1.32e-13	25.0983
GSE15930-NAIVE-VS-48H-IN-VITRO-STIM-CD8-TCELL-DN	1.44381	8.15795	6.48815	1.56e-10	5.4e-09	13.4351
GSE28726-NAIVE-VS-ACTIVATED-CD4-TCELL-DN	1.43247	6.3959	10.639	9.68e-25	5.14e-22	45.3594
GSE37416-CTRL-VS-24H-F-TULARENSIS-LVS-NEUTROPHIL-DN	1.40278	6.84652	7.86295	1.28e-14	1.27e-12	22.5729
GSE41978-ID2-KO-VS-ID2-KO-AND-BIM-KO-KLRG1-LOW-EFFECTOR-CD8-TCELL-DN	1.39448	15.4497	6.51672	1.31e-10	4.65e-09	13.6093
GSE22611-NOD2-TRANSDUCED-VS-CTRL-HEK293T-STIMULATED-WITH-MDP-2H-DN	1.3937	5.18436	10.8535	1.29e-25	7.81e-23	47.338
GSE22886-NAIVE-CD4-TCELL-VS-48H-ACT-TH1-DN	1.39353	6.95416	7.12063	2.49e-12	1.49e-10	17.4491
GSE32986-UNSTIM-VS-GMCSF-AND-CURDLAN-LOWDOSE-STIM-DC-UP	1.37755	5.15062	10.1121	1.22e-22	5.17e-20	40.6245
GSE22886-NAIVE-CD4-TCELL-VS-12H-ACT-TH2-DN	1.3705	7.34183	7.33812	5.56e-13	4.01e-11	18.9049
GSE37416-0H-VS-48H-F-TULARENSIS-LVS-NEUTROPHIL-DN	1.36476	6.22451	9.63034	8.6e-21	2.48e-18	36.4558
GSE20715-0H-VS-48H-OZONE-TLR4-KO-LUNG-DN	1.29361	6.77988	9.08549	8.76e-19	1.96e-16	31.9339
GSE16450-CTRL-VS-IFNA-12H-STIM-IMMATURE-NEURON-CELL-LINE-DN	1.29094	1.90763	15.9407	1.39e-49	5.91e-46	101.529
GSE15930-NAIVE-VS-72H-IN-VITRO-STIM-IL12-CD8-TCELL-DN	1.27052	4.90487	9.9794	3.99e-22	1.54e-19	39.4606
GSE22886-UNSTIM-VS-IL15-STIM-NKCELL-DN	1.25916	6.89782	5.8172	8.81e-09	1.7e-07	9.54373
GSE13306-RA-VS-UNTREATED-MEM-CD4-TCELL-DN	1.24209	4.35811	13.0883	1.88e-35	1.99e-32	69.5632
GSE3039-ALPHAALPHA-VS-ALPHABETA-CD8-TCELL-UP	1.23751	5.60276	10.3145	1.94e-23	9.16e-21	42.4223
GSE24574-BCL6-LOW-TFH-VS-TCONV-CD4-TCELL-DN	1.23544	6.44592	7.8934	1.02e-14	1.06e-12	22.7924
GSE15930-NAIVE-VS-48H-IN-VITRO-STIM-IL12-CD8-TCELL-DN	1.23369	6.98675	6.10529	1.63e-09	4.08e-08	11.1675
GSE21927-SPLEEN-C57BL6-VS-EL4-TUMOR-BALBC-MONOCYTES-DN	1.23105	7.22724	5.93406	4.48e-09	9.48e-08	10.1938
GSE2405-0H-VS-9H-A-PHAGOCYTOPHILUM-STIM-NEUTROPHIL-DN	1.22142	19.572	4.20959	2.86e-05	0.000172109	1.82717
KAECH-DAY8-EFF-VS-DAY15-EFF-CD8-TCELL-UP	1.15439	6.82606	7.14754	2.07e-12	1.26e-10	17.6272
GSE3982-MEMORY-CD4-TCELL-VS-TH2-DN	1.13616	6.05413	7.21057	1.35e-12	8.66e-11	18.0465
GSE3982-CENT-MEMORY-CD4-TCELL-VS-TH2-DN	1.13032	5.92593	7.02528	4.74e-12	2.46e-10	16.823
GSE28726-ACT-CD4-TCELL-VS-ACT-NKTCELL-UP	1.1293	8.10178	6.77539	2.48e-11	1.09e-09	15.2171
GSE369-PRE-VS-POST-IL6-INJECTION-SOCS3-KO-LIVER-UP	1.12831	8.8776	6.94485	8.13e-12	4.06e-10	16.3005
GSE14415-INDUCED-TREG-VS-FAILED-INDUCED-TREG-UP	1.11878	5.39777	8.34253	3.4e-16	4.98e-14	26.1117
KAECH-NAIVE-VS-DAY8-EFF-CD8-TCELL-DN	1.11716	5.47095	8.13185	1.71e-15	2.2e-13	24.5355
GSE28726-ACT-CD4-TCELL-VS-ACT-VA24NEG-NKTCELL-UP	1.11493	7.40919	6.11781	1.52e-09	3.83e-08	11.2397
GSE3982-MEMORY-CD4-TCELL-VS-TH1-DN	1.11356	5.85387	7.19706	1.48e-12	9.36e-11	17.9564
GSE22886-UNSTIM-VS-IL2-STIM-NKCELL-DN	1.11132	7.07909	5.53219	4.35e-08	6.65e-07	8.00797
GSE6674-CPG-VS-CPG-AND-ANTI-IGM-STIM-BCELL-DN	1.10805	5.56374	7.30874	6.82e-13	4.75e-11	18.706
GSE22886-NAIVE-CD4-TCELL-VS-48H-ACT-TH2-DN	1.09971	6.83212	7.16499	1.84e-12	1.15e-10	17.743
GSE22886-NAIVE-CD4-TCELL-VS-12H-ACT-TH1-DN	1.09149	6.05448	6.15715	1.2e-09	3.1e-08	11.4674
GSE22886-DAY0-VS-DAY1-MONOCYTE-IN-CULTURE-DN	1.07998	4.82003	7.10396	2.79e-12	1.64e-10	17.3391
GSE34006-UNTREATED-VS-A2AR-AGONIST-TREATED-TREG-UP	1.07484	7.76485	6.57021	9.31e-11	3.5e-09	13.9372
GSE7460-CTRL-VS-TGFB-TREATED-ACT-FOXP3-HET-TCONV-UP	1.05934	5.05276	8.94746	2.73e-18	5.53e-16	30.8217
GSE5455-EX-VIVO-VS-POST-24H-INCUBATION-MONOCYTES-FROM-TUMOR-BEARING-MOUSE-UP	1.05194	4.91426	8.9257	3.26e-18	6.31e-16	30.6477
GSE24574-BCL6-HIGH-VS-LOW-TFH-CD4-TCELL-DN	1.05126	6.17963	6.89408	1.14e-11	5.37e-10	15.9735
GSE37416-0H-VS-12H-F-TULARENSIS-LVS-NEUTROPHIL-DN	1.02494	5.25839	7.16271	1.87e-12	1.15e-10	17.7278
GSE360-L-DONOVANI-VS-B-MALAYI-HIGH-DOSE-MAC-UP	1.02241	4.1215	9.62832	8.75e-21	2.48e-18	36.4387
GSE41176-WT-VS-TAK1-KO-ANTI-IGM-STIM-BCELL-24H-UP	1.02087	7.43126	5.83913	7.77e-09	1.52e-07	9.6648
GSE3982-EOSINOPHIL-VS-TH2-DN	1.02083	5.95882	6.84818	1.54e-11	7.04e-10	15.6796
GSE22886-UNSTIM-VS-STIM-MEMORY-TCELL-DN	1.01545	7.29556	5.29849	1.53e-07	1.98e-06	6.80183
GSE3982-EOSINOPHIL-VS-MAST-CELL-DN	1.0148	7.90366	5.29305	1.57e-07	2.02e-06	6.77433
GSE16266-CTRL-VS-HEATSHOCK-AND-LPS-STIM-MEF-UP	1.00164	8.48292	5.38618	9.6e-08	1.29e-06	7.24877
GSE360-L-DONOVANI-VS-B-MALAYI-LOW-DOSE-DC-UP	0.998004	2.74147	9.72096	3.91e-21	1.28e-18	37.2279
GSE45837-WT-VS-GFI1-KO-PDC-DN	0.982544	8.45509	4.17473	3.33e-05	0.000193439	1.68576
GSE23114-PERITONEAL-CAVITY-B1A-BCELL-VS-SPLEEN-BCELL-DN	0.974362	7.79889	5.2254	2.25e-07	2.73e-06	6.43453
GSE17974-CTRL-VS-ACT-IL4-AND-ANTI-IL12-48H-CD4-TCELL-DN	0.966515	4.40843	6.96336	7.18e-12	3.63e-10	16.4203
GSE37605-FOXP3-FUSION-GFP-VS-IRES-GFP-TREG-NOD-UP	0.962051	5.78668	6.32314	4.36e-10	1.37e-08	12.4426
GSE3039-NKT-CELL-VS-B2-BCELL-DN	0.957706	3.36784	9.75801	2.82e-21	1e-18	37.5452
GSE2405-0H-VS-24H-A-PHAGOCYTOPHILUM-STIM-NEUTROPHIL-UP	0.957571	18.3709	3.39219	0.000729154	0.00266395	-1.19061
GSE4748-CTRL-VS-CYANOBACTERIUM-LPSLIKE-STIM-DC-3H-DN	0.955321	5.94067	5.85835	6.95e-09	1.38e-07	9.7713
GSE31082-DN-VS-DP-THYMOCYTE-UP	0.952001	6.72251	5.4105	8.42e-08	1.16e-06	7.37392
GSE15930-NAIVE-VS-72H-IN-VITRO-STIM-IFNAB-CD8-TCELL-DN	0.951629	4.81718	7.09128	3.04e-12	1.74e-10	17.2556
GSE3982-EOSINOPHIL-VS-TH1-DN	0.949656	6.02997	5.59595	3.06e-08	4.88e-07	8.34539
GSE22886-DAY0-VS-DAY7-MONOCYTE-IN-CULTURE-DN	0.948848	7.01031	5.24161	2.06e-07	2.56e-06	6.51557
GSE21360-SECONDARY-VS-TERTIARY-MEMORY-CD8-TCELL-UP	0.944293	6.72101	5.2508	1.97e-07	2.44e-06	6.56161
GSE42088-UNINF-VS-LEISHMANIA-INF-DC-2H-UP	0.942793	5.38626	7.47065	2.19e-13	1.73e-11	19.8106
GSE5679-PPARG-LIGAND-ROSIGLITAZONE-VS-RARA-AGONIST-AM580-TREATED-DC-UP	0.939393	4.39831	7.82163	1.74e-14	1.68e-12	22.2763
GSE43863-TH1-VS-TFH-MEMORY-CD4-TCELL-UP	0.936738	5.82996	6.27067	6.02e-10	1.74e-08	12.1318
GSE15930-NAIVE-VS-48H-IN-VITRO-STIM-IFNAB-CD8-TCELL-DN	0.935557	7.0892	4.58616	5.28e-06	4.04e-05	3.42588
GSE3337-4H-VS-16H-IFNG-IN-CD8POS-DC-UP	0.929496	6.49946	5.79686	9.89e-09	1.84e-07	9.43178
GSE15930-NAIVE-VS-72H-IN-VITRO-STIM-TRICHOSTATINA-CD8-TCELL-DN	0.929109	5.05263	6.6151	6.99e-11	2.73e-09	14.2143
GSE37301-LYMPHOID-PRIMED-MPP-VS-RAG2-KO-NK-CELL-UP	0.920931	5.37029	6.89895	1.1e-11	5.32e-10	16.0047
GSE15930-STIM-VS-STIM-AND-TRICHOSTATINA-48H-CD8-T-CELL-UP	0.920459	5.54316	8.12807	1.76e-15	2.2e-13	24.5075
GSE3982-EFF-MEMORY-CD4-TCELL-VS-TH2-DN	0.918137	5.27872	6.14823	1.26e-09	3.25e-08	11.4157
GSE28726-NAIVE-CD4-TCELL-VS-NAIVE-NKTCELL-UP	0.914737	7.48732	6.08661	1.83e-09	4.46e-08	11.0601
GSE37416-CTRL-VS-48H-F-TULARENSIS-LVS-NEUTROPHIL-DN	0.913765	8.15388	4.8896	1.23e-06	1.19e-05	4.80817
GSE6674-ANTI-IGM-VS-ANTI-IGM-AND-CPG-STIM-BCELL-DN	0.913252	5.7598	4.82768	1.67e-06	1.54e-05	4.51933
GSE369-SOCS3-KO-VS-WT-LIVER-UP	0.907884	6.92176	5.19907	2.58e-07	3.07e-06	6.30334
GSE8921-3H-VS-24H-TLR1-2-STIM-MONOCYTE-DN	0.905745	4.19887	9.34799	9.69e-20	2.42e-17	34.0864
GSE25088-ROSIGLITAZONE-VS-IL4-AND-ROSIGLITAZONE-STIM-STAT6-KO-MACROPHAGE-DAY10-DN	0.904933	6.31836	6.4334	2.2e-10	7.37e-09	13.1033
GSE29617-CTRL-VS-TIV-FLU-VACCINE-PBMC-2008-DN	0.903455	6.73374	5.09577	4.38e-07	4.84e-06	5.79473
GSE21670-UNTREATED-VS-IL6-TREATED-STAT3-KO-CD4-TCELL-DN	0.902449	5.67154	6.04999	2.27e-09	5.36e-08	10.8503
GSE21927-BALBC-VS-C57BL6-MONOCYTE-TUMOR-UP	0.901133	6.13901	4.86368	1.4e-06	1.31e-05	4.68686
GSE10239-KLRG1INT-VS-KLRG1HIGH-EFF-CD8-TCELL-UP	0.897691	4.15488	7.25875	9.65e-13	6.51e-11	18.3692
GSE36476-CTRL-VS-TSST-ACT-16H-MEMORY-CD4-TCELL-OLD-DN	0.896846	6.37211	5.12758	3.73e-07	4.2e-06	5.95035
GSE411-100MIN-VS-400MIN-IL6-STIM-MACROPHAGE-DN	0.888935	6.45143	4.83849	1.58e-06	1.47e-05	4.56952
GSE15930-NAIVE-VS-24H-IN-VITRO-STIM-IL12-CD8-TCELL-DN	0.885922	5.33039	5.70402	1.67e-08	2.92e-07	8.92539
GSE360-T-GONDII-VS-B-MALAYI-HIGH-DOSE-MAC-UP	0.869779	3.96134	8.3966	2.23e-16	3.39e-14	26.5217
GSE28726-NAIVE-VS-ACTIVATED-VA24NEG-NKTCELL-UP	0.867512	6.83966	4.86389	1.4e-06	1.31e-05	4.68784
GSE17974-0.5H-VS-72H-IL4-AND-ANTI-IL12-ACT-CD4-TCELL-DN	0.866539	5.12922	7.2838	8.11e-13	5.56e-11	18.5377
GSE22432-MULTIPOTENT-VS-COMMON-DC-PROGENITOR-UNTREATED-UP	0.866191	6.49709	4.41107	1.18e-05	8.04e-05	2.66638
GSE24292-WT-VS-PPARG-KO-MACROPHAGE-UP	0.862645	4.6597	7.63068	6.98e-14	6.18e-12	20.9228
GSE2405-HEAT-KILLED-VS-LIVE-A-PHAGOCYTOPHILUM-STIM-NEUTROPHIL-9H-UP	0.856066	7.86155	5.4264	7.73e-08	1.07e-06	7.45601
GSE22886-NEUTROPHIL-VS-MONOCYTE-DN	0.853297	11.5502	3.84015	0.000133177	0.000621834	0.385914
GSE18893-TCONV-VS-TREG-24H-TNF-STIM-UP	0.848624	4.59804	5.23894	2.09e-07	2.58e-06	6.50221
GSE15930-NAIVE-VS-24H-IN-VITRO-STIM-INFAB-CD8-TCELL-DN	0.847635	5.45333	5.58345	3.28e-08	5.18e-07	8.27893
GSE22432-PDC-VS-TGFB1-TREATEDCOMMON-DC-PROGENITOR-UP	0.845375	6.6367	4.81867	1.74e-06	1.6e-05	4.47763
GSE36826-WT-VS-IL1R-KO-SKIN-STAPH-AUREUS-INF-UP	0.844601	5.52314	5.36882	1.05e-07	1.39e-06	7.15972
GSE15930-NAIVE-VS-24H-IN-VITRO-STIM-CD8-TCELL-DN	0.843303	5.46215	5.5575	3.79e-08	5.85e-07	8.14146
GSE24634-NAIVE-CD4-TCELL-VS-DAY5-IL4-CONV-TREG-DN	0.843009	6.64627	4.73799	2.58e-06	2.22e-05	4.1071
GSE30971-WBP7-HET-VS-KO-MACROPHAGE-4H-LPS-STIM-UP	0.838576	4.07334	6.51596	1.31e-10	4.65e-09	13.6046
GSE15330-MEGAKARYOCYTE-ERYTHROID-VS-GRANULOCYTE-MONOCYTE-PROGENITOR-IKAROS-KO-UP	0.83695	6.05241	6.17911	1.05e-09	2.82e-08	11.5951
GSE37533-UNTREATED-VS-PIOGLIZATONE-TREATED-CD4-TCELL-PPARG1-AND-FOXP3-TRASDUCED-UP	0.8357	4.80035	7.04808	4.07e-12	2.13e-10	16.972
GSE20715-0H-VS-24H-OZONE-TLR4-KO-LUNG-DN	0.833217	4.06815	7.69594	4.36e-14	4.02e-12	21.3822
GSE18203-CTRL-VS-INTRATUMORAL-CPG-INJ-MC38-TUMOR-DN	0.828153	5.09012	6.41366	2.49e-10	8.27e-09	12.9842
GSE39820-CTRL-VS-IL1B-IL6-IL23A-CD4-TCELL-DN	0.82597	4.86275	8.1483	1.51e-15	2.01e-13	24.6573
GSE42088-UNINF-VS-LEISHMANIA-INF-DC-24H-DN	0.823552	4.62836	6.84171	1.61e-11	7.27e-10	15.6384
GSE17721-PAM3CSK4-VS-GADIQUIMOD-12H-BMDC-UP	0.822439	6.33546	5.49291	5.39e-08	8e-07	7.80187
GSE37301-LYMPHOID-PRIMED-MPP-VS-GRAN-MONO-PROGENITOR-UP	0.821713	5.59177	5.8773	6.23e-09	1.26e-07	9.87655
GSE17974-CTRL-VS-ACT-IL4-AND-ANTI-IL12-72H-CD4-TCELL-DN	0.82065	4.94468	6.67317	4.82e-11	1.97e-09	14.5751
GSE14000-TRANSLATED-RNA-VS-MRNA-DC-UP	0.815786	5.79486	4.70812	2.97e-06	2.51e-05	3.97144
GSE23114-WT-VS-SLE2C1-MOUSE-SPLEEN-B1A-BCELL-UP	0.81501	7.16064	4.88669	1.25e-06	1.2e-05	4.79456
GSE22886-NEUTROPHIL-VS-DC-DN	0.81393	9.14827	3.5269	0.000445616	0.00175155	-0.736357
GSE17974-CTRL-VS-ACT-IL4-AND-ANTI-IL12-24H-CD4-TCELL-DN	0.812213	4.1965	5.46681	6.21e-08	9.04e-07	7.66571
GSE40273-GATA1-KO-VS-WT-TREG-UP	0.809016	5.87767	5.23844	2.1e-07	2.58e-06	6.49972
GSE40274-CTRL-VS-FOXP3-AND-HELIOS-TRANSDUCED-ACTIVATED-CD4-TCELL-DN	0.803576	5.48167	4.7269	2.72e-06	2.32e-05	4.05665
GSE17721-LPS-VS-POLYIC-24H-BMDC-UP	0.803032	5.57854	5.74119	1.36e-08	2.4e-07	9.12724
GSE9006-HEALTHY-VS-TYPE-1-DIABETES-PBMC-1MONTH-POST-DX-UP	0.801184	9.75874	4.46307	9.3e-06	6.55e-05	2.88904
GSE36888-UNTREATED-VS-IL2-TREATED-TCELL-17H-DN	0.789995	2.92637	7.02287	4.82e-12	2.47e-10	16.8072
GSE14908-ATOPIC-VS-NONATOPIC-PATIENT-RESTING-CD4-TCELL-DN	0.789946	6.75805	4.86541	1.39e-06	1.31e-05	4.69495
GSE43863-NAIVE-VS-MEMORY-TFH-CD4-TCELL-D150-LCMV-DN	0.787819	3.83936	6.09486	1.74e-09	4.3e-08	11.1075
GSE17974-1H-VS-72H-UNTREATED-IN-VITRO-CD4-TCELL-DN	0.787136	5.29199	5.48102	5.75e-08	8.46e-07	7.73979
GSE26030-TH1-VS-TH17-RESTIMULATED-DAY5-POST-POLARIZATION-UP	0.785333	6.69343	5.12335	3.81e-07	4.26e-06	5.92961
GSE37416-0H-VS-6H-F-TULARENSIS-LVS-NEUTROPHIL-DN	0.78402	4.90264	5.80266	9.57e-09	1.8e-07	9.46363
GSE12845-IGD-POS-VS-NEG-BLOOD-BCELL-DN	0.783644	6.90667	4.49647	7.98e-06	5.73e-05	3.03334
GSE43863-NAIVE-VS-MEMORY-LY6C-INT-CXCR5POS-CD4-TCELL-D150-LCMV-DN	0.783044	5.44959	5.50258	5.12e-08	7.68e-07	7.85247
GSE9650-EXHAUSTED-VS-MEMORY-CD8-TCELL-DN	0.778548	7.39676	5.38828	9.49e-08	1.29e-06	7.25956
GSE36476-CTRL-VS-TSST-ACT-16H-MEMORY-CD4-TCELL-YOUNG-DN	0.778381	4.80713	5.75743	1.24e-08	2.24e-07	9.21581
GSE3982-NKCELL-VS-TH2-DN	0.775915	4.43133	6.18236	1.03e-09	2.78e-08	11.614
GSE7852-LN-VS-THYMUS-TREG-DN	0.774862	5.28381	8.0059	4.43e-15	5.22e-13	23.6093
GSE29617-CTRL-VS-DAY3-TIV-FLU-VACCINE-PBMC-2008-DN	0.768368	7.05351	3.91411	9.89e-05	0.000485619	0.664299
GSE3982-DC-VS-NKCELL-UP	0.768212	3.67196	8.00181	4.56e-15	5.24e-13	23.5794
GSE1460-NAIVE-CD4-TCELL-CORD-BLOOD-VS-THYMIC-STROMAL-CELL-DN	0.767028	6.5853	4.40295	1.22e-05	8.25e-05	2.63183
GSE37416-12H-VS-24H-F-TULARENSIS-LVS-NEUTROPHIL-DN	0.766725	5.90885	6.0548	2.21e-09	5.24e-08	10.8778
GSE24574-BCL6-HIGH-TFH-VS-NAIVE-CD4-TCELL-DN	0.763698	7.52626	4.2838	2.07e-05	0.000130844	2.13194
GSE24574-NAIVE-VS-TCONV-CD4-TCELL-DN	0.76254	7.08212	4.05436	5.54e-05	0.000294466	1.20614
GSE36476-CTRL-VS-TSST-ACT-40H-MEMORY-CD4-TCELL-YOUNG-DN	0.761264	2.98133	7.4525	2.49e-13	1.92e-11	19.6857
GOLDRATH-NAIVE-VS-EFF-CD8-TCELL-DN	0.760901	2.98269	6.77893	2.43e-11	1.07e-09	15.2396
GSE17974-0H-VS-48H-IN-VITRO-ACT-CD4-TCELL-DN	0.760325	4.59331	5.49389	5.36e-08	8e-07	7.80703
KAECH-DAY8-EFF-VS-MEMORY-CD8-TCELL-UP	0.75644	5.36677	5.96456	3.75e-09	8.18e-08	10.3654
GSE37301-MULTIPOTENT-PROGENITOR-VS-RAG2-KO-NK-CELL-DN	0.755245	6.09002	5.88616	5.92e-09	1.23e-07	9.92591
GSE15930-NAIVE-VS-72H-IN-VITRO-STIM-CD8-TCELL-DN	0.754959	4.49265	6.34934	3.71e-10	1.18e-08	12.5987
GSE36476-CTRL-VS-TSST-ACT-40H-MEMORY-CD4-TCELL-OLD-DN	0.754404	4.39544	5.53948	4.18e-08	6.41e-07	8.04635
GSE17301-IFNA2-VS-IFNA5-STIM-ACD3-ACD28-ACT-CD8-TCELL-DN	0.75435	3.81002	8.03554	3.54e-15	4.3e-13	23.8262
GSE29617-CTRL-VS-DAY7-TIV-FLU-VACCINE-PBMC-2008-DN	0.753527	5.63059	4.87317	1.34e-06	1.27e-05	4.73123
GSE1432-6H-VS-24H-IFNG-MICROGLIA-UP	0.753316	5.41719	5.52653	4.49e-08	6.81e-07	7.97819
GSE33162-UNTREATED-VS-4H-LPS-STIM-HDAC3-KO-MACROPHAGE-UP	0.751609	6.02625	4.80308	1.88e-06	1.7e-05	4.40558
GOLDRATH-EFF-VS-MEMORY-CD8-TCELL-UP	0.749987	3.56488	7.54429	1.3e-13	1.1e-11	20.3199
GSE14000-TRANSLATED-RNA-VS-MRNA-4H-LPS-DC-DN	0.747231	7.20779	4.8784	1.3e-06	1.24e-05	4.75567
GSE36476-CTRL-VS-TSST-ACT-72H-MEMORY-CD4-TCELL-YOUNG-DN	0.746268	3.03821	7.39111	3.84e-13	2.81e-11	19.2654
GSE22886-NAIVE-TCELL-VS-NEUTROPHIL-UP	0.746027	9.73347	3.23045	0.00128904	0.00430931	-1.71332
GSE37532-TREG-VS-TCONV-CD4-TCELL-FROM-LN-UP	0.740118	5.04084	4.37154	1.41e-05	9.36e-05	2.49878
GSE37416-0H-VS-3H-F-TULARENSIS-LVS-NEUTROPHIL-DN	0.739587	5.36261	5.64805	2.29e-08	3.85e-07	8.62371
GSE24634-TREG-VS-TCONV-POST-DAY3-IL4-CONVERSION-UP	0.738965	4.81762	4.70389	3.03e-06	2.55e-05	3.95228
GSE43863-TH1-VS-LY6C-LOW-CXCR5NEG-EFFECTOR-CD4-TCELL-UP	0.738865	4.4857	6.1773	1.06e-09	2.83e-08	11.5846
GSE11864-UNTREATED-VS-CSF1-PAM3CYS-IN-MAC-DN	0.738803	4.00752	6.8547	1.48e-11	6.82e-10	15.7213
GSE19825-CD24LOW-VS-IL2RA-HIGH-DAY3-EFF-CD8-TCELL-DN	0.736172	5.4297	5.201	2.55e-07	3.05e-06	6.31294
GSE43260-BTLA-POS-VS-NEG-INTRATUMORAL-CD8-TCELL-UP	0.732516	7.86233	3.97816	7.61e-05	0.000385293	0.909461
GSE46606-UNSTIM-VS-CD40L-IL2-IL5-DAY3-STIMULATED-BCELL-DN	0.73209	4.13946	5.89227	5.72e-09	1.19e-07	9.95997
GSE7568-IL4-VS-IL4-AND-TGFB-TREATED-MACROPHAGE-24H-DN	0.731859	5.9256	4.5943	5.08e-06	3.92e-05	3.46188
GSE14699-DELETIONAL-TOLERANCE-VS-ACTIVATED-CD8-TCELL-DN	0.731361	5.26062	5.74214	1.35e-08	2.4e-07	9.13239
GSE7509-FCGRIIB-VS-TNFA-IL1B-IL6-PGE-STIM-DC-UP	0.729119	7.67022	3.69029	0.000239952	0.00103089	-0.162478
GSE17974-0H-VS-6H-IN-VITRO-ACT-CD4-TCELL-DN	0.726534	4.72564	4.85302	1.48e-06	1.37e-05	4.63711
GSE37416-0H-VS-24H-F-TULARENSIS-LVS-NEUTROPHIL-DN	0.724919	4.9812	5.71534	1.57e-08	2.75e-07	8.9867
GSE3039-CD4-TCELL-VS-ALPHABETA-CD8-TCELL-DN	0.724683	5.88739	6.29138	5.3e-10	1.59e-08	12.2542
GSE23321-CD8-STEM-CELL-MEMORY-VS-EFFECTOR-MEMORY-CD8-TCELL-DN	0.716222	7.70603	4.6137	4.64e-06	3.64e-05	3.5479
GSE369-SOCS3-KO-VS-WT-LIVER-POST-IL6-INJECTION-UP	0.715855	3.78218	8.5162	8.75e-17	1.43e-14	27.4362
GSE3982-EFF-MEMORY-CD4-TCELL-VS-TH1-DN	0.713552	4.84687	5.37784	1e-07	1.34e-06	7.20597
GSE17721-POLYIC-VS-PAM3CSK4-24H-BMDC-DN	0.713204	6.46357	4.9125	1.1e-06	1.08e-05	4.91588
GSE20715-0H-VS-48H-OZONE-LUNG-DN	0.710777	4.8929	6.10401	1.65e-09	4.09e-08	11.1602
GSE17721-POLYIC-VS-CPG-24H-BMDC-DN	0.709184	4.52487	5.96464	3.75e-09	8.18e-08	10.3658
GSE23321-EFFECTOR-MEMORY-VS-NAIVE-CD8-TCELL-DN	0.709015	4.90741	4.65584	3.81e-06	3.1e-05	3.73592
GSE42724-NAIVE-VS-B1-BCELL-DN	0.708846	8.70075	3.73176	0.000204289	0.00090044	-0.0128422
GSE29164-UNTREATED-VS-CD8-TCELL-TREATED-MELANOMA-DAY3-UP	0.707517	5.68981	5.78074	1.08e-08	2e-07	9.34329
GSE26351-UNSTIM-VS-BMP-PATHWAY-STIM-HEMATOPOIETIC-PROGENITORS-UP	0.707138	6.08084	5.25424	1.93e-07	2.41e-06	6.5789
GSE17721-POLYIC-VS-PAM3CSK4-8H-BMDC-DN	0.706934	6.02789	4.55185	6.19e-06	4.59e-05	3.27487
GSE15930-STIM-VS-STIM-AND-IL12-48H-CD8-T-CELL-DN	0.70581	4.37015	7.70133	4.19e-14	3.96e-12	21.4203
GSE360-L-DONOVANI-VS-B-MALAYI-HIGH-DOSE-DC-UP	0.703735	2.55085	8.20861	9.54e-16	1.32e-13	25.1059
GSE3982-NEUTROPHIL-VS-TH1-DN	0.700871	6.05059	4.36495	1.45e-05	9.59e-05	2.471
GSE41867-DAY8-EFFECTOR-VS-DAY30-MEMORY-CD8-TCELL-LCMV-ARMSTRONG-UP	0.700863	6.05866	4.48773	8.31e-06	5.95e-05	2.99546
GSE41867-DAY8-EFFECTOR-VS-DAY30-EXHAUSTED-CD8-TCELL-LCMV-CLONE13-UP	0.699243	6.2336	4.68081	3.38e-06	2.8e-05	3.84812
GSE9006-TYPE-1-DIABETES-AT-DX-VS-1MONTH-POST-DX-PBMC-UP	0.698003	8.14227	4.44647	1e-05	6.99e-05	2.81768
GSE339-EX-VIVO-VS-IN-CULTURE-CD4POS-DC-DN	0.697421	6.18363	6.08439	1.85e-09	4.47e-08	11.0474
GSE17322-CD103-POS-VS-CD11B-HIGH-LUNG-DC-DN	0.697391	5.5009	5.14373	3.43e-07	3.9e-06	6.02969
GSE9006-HEALTHY-VS-TYPE-1-DIABETES-PBMC-4MONTH-POST-DX-UP	0.696596	9.11778	3.90386	0.000103059	0.000503908	0.625416
GSE24210-CTRL-VS-IL35-TREATED-TCONV-CD4-TCELL-DN	0.696233	6.55038	3.78795	0.000163864	0.000744779	0.192507
GSE22432-MULTIPOTENT-VS-COMMON-DC-PROGENITOR-UP	0.695554	4.81355	4.87585	1.32e-06	1.26e-05	4.74377
GSE17974-0.5H-VS-72H-UNTREATED-IN-VITRO-CD4-TCELL-DN	0.695452	4.63267	4.88084	1.29e-06	1.23e-05	4.76712
GSE21927-GMCSF-IL6-VS-GMCSF-GCSF-TREATED-BONE-MARROW-DN	0.695153	6.6076	3.94976	8.55e-05	0.000427874	0.80029
GSE22886-IL2-VS-IL15-STIM-NKCELL-DN	0.692991	5.69248	4.73519	2.61e-06	2.25e-05	4.09435
GSE24026-PD1-LIGATION-VS-CTRL-IN-ACT-TCELL-LINE-UP	0.691869	6.41152	5.06465	5.14e-07	5.58e-06	5.64341
GSE3982-MAST-CELL-VS-NKCELL-UP	0.688909	5.26471	4.84253	1.55e-06	1.44e-05	4.58831
GSE17580-UNINFECTED-VS-S-MANSONI-INF-TREG-DN	0.688669	4.84349	5.61849	2.7e-08	4.38e-07	8.4655
GSE24726-WT-VS-E2-22-KO-PDC-DAY4-POST-DELETION-DN	0.687736	4.59342	6.27078	6.02e-10	1.74e-08	12.1325
GSE33425-CD161-HIGH-VS-INT-CD8-TCELL-DN	0.687248	5.60831	5.80503	9.44e-09	1.8e-07	9.47669
GSE11386-NAIVE-VS-MEMORY-BCELL-UP	0.684977	4.79059	6.30479	4.89e-10	1.49e-08	12.3336
GSE24210-RESTING-TREG-VS-TCONV-DN	0.684692	6.25847	3.89022	0.000108907	0.000527645	0.573821
GSE22935-WT-VS-MYD88-KO-MACROPHAGE-24H-MBOVIS-BCG-STIM-UP	0.682264	5.7624	4.81022	1.82e-06	1.65e-05	4.43853
GSE10239-MEMORY-VS-DAY4.5-EFF-CD8-TCELL-DN	0.682245	6.33633	4.63284	4.24e-06	3.41e-05	3.6331
GSE15330-GRANULOCYTE-MONOCYTE-PROGENITOR-VS-PRO-BCELL-UP	0.682148	4.51079	5.06677	5.08e-07	5.54e-06	5.65368
GSE19941-IL10-KO-VS-IL10-KO-AND-NFKBP50-KO-LPS-STIM-MACROPHAGE-DN	0.681672	5.7231	4.82936	1.66e-06	1.53e-05	4.52714
GSE29164-CD8-TCELL-VS-CD8-TCELL-AND-IL12-TREATED-MELANOMA-DAY7-DN	0.680725	3.00698	6.57965	8.77e-11	3.36e-09	13.9953
GSE9650-EFFECTOR-VS-MEMORY-CD8-TCELL-UP	0.680263	4.71541	5.62692	2.58e-08	4.25e-07	8.51055
GSE15330-MEGAKARYOCYTE-ERYTHROID-PROGENITOR-VS-PRO-BCELL-DN	0.677556	5.79494	5.00114	7.08e-07	7.4e-06	5.33721
GSE3982-NEUTROPHIL-VS-BASOPHIL-DN	0.675972	6.50048	4.19424	3.06e-05	0.000181845	1.76476
GSE36392-EOSINOPHIL-VS-NEUTROPHIL-IL25-TREATED-LUNG-DN	0.675667	6.73644	4.56176	5.91e-06	4.44e-05	3.31835
GSE17721-POLYIC-VS-CPG-8H-BMDC-DN	0.675564	6.49084	4.40782	1.19e-05	8.13e-05	2.65256
GSE22886-IGG-IGA-MEMORY-BCELL-VS-BM-PLASMA-CELL-DN	0.675304	4.42886	5.16174	3.12e-07	3.61e-06	6.11845
GSE46606-IRF4-KO-VS-WT-CD40L-IL2-IL5-3DAY-STIMULATED-BCELL-UP	0.675096	2.35022	9.05808	1.1e-18	2.33e-16	31.7119
GSE33292-WT-VS-TCF1-KO-DN3-THYMOCYTE-DN	0.674824	2.77895	6.02129	2.69e-09	6.21e-08	10.6867
GSE22432-MULTIPOTENT-VS-COMMON-DC-PROGENITOR-UNTREATED-DN	0.674603	5.29907	4.59288	5.11e-06	3.94e-05	3.45561
GSE32986-UNSTIM-VS-CURDLAN-HIGHDOSE-STIM-DC-UP	0.674567	3.75481	5.76517	1.19e-08	2.17e-07	9.2581
GSE41867-DAY6-VS-DAY8-LCMV-ARMSTRONG-EFFECTOR-CD8-TCELL-DN	0.674391	6.76463	3.59598	0.000344003	0.00139873	-0.496786
GSE46606-IRF4HIGH-VS-IRF4MID-CD40L-IL2-IL5-DAY3-STIMULATED-BCELL-UP	0.67403	6.02807	4.95465	8.93e-07	9.06e-06	5.11534
GSE13547-WT-VS-ZFX-KO-BCELL-DN	0.673291	5.76563	6.0872	1.82e-09	4.46e-08	11.0635
GSE3982-BCELL-VS-TH2-DN	0.672814	2.15975	9.19522	3.51e-19	8.28e-17	32.8278
GSE41176-WT-VS-TAK1-KO-ANTI-IGM-STIM-BCELL-3H-DN	0.672546	6.18545	4.05889	5.44e-05	0.000290379	1.22396
GSE24102-GRANULOCYSTIC-MDSC-VS-NEUTROPHIL-DN	0.672299	5.18068	5.8408	7.69e-09	1.52e-07	9.67407
GSE17721-LPS-VS-GARDIQUIMOD-4H-BMDC-DN	0.671885	5.26617	5.77453	1.12e-08	2.07e-07	9.30931
GSE3982-CTRL-VS-IGE-STIM-MAST-CELL-DN	0.671455	5.5744	6.17235	1.09e-09	2.9e-08	11.5558
GSE3982-NEUTROPHIL-VS-TH2-DN	0.669173	6.38562	4.62581	4.38e-06	3.49e-05	3.60177
GSE7764-IL15-NK-CELL-24H-VS-SPLENOCYTE-UP	0.664212	4.91453	5.12669	3.74e-07	4.21e-06	5.94599
GSE22886-NAIVE-VS-IGG-IGA-MEMORY-BCELL-DN	0.663311	6.11111	4.5069	7.61e-06	5.52e-05	3.07862
GSE37301-MULTIPOTENT-PROGENITOR-VS-COMMON-LYMPHOID-PROGENITOR-DN	0.662048	4.9963	5.17863	2.86e-07	3.34e-06	6.20194
GSE17721-LPS-VS-POLYIC-8H-BMDC-UP	0.660224	4.96717	5.27435	1.74e-07	2.19e-06	6.67998
GSE43863-TH1-VS-LY6C-INT-CXCR5POS-EFFECTOR-CD4-TCELL-UP	0.658388	5.53979	4.75081	2.42e-06	2.11e-05	4.1656
GSE13484-UNSTIM-VS-12H-YF17D-VACCINE-STIM-PBMC-DN	0.656205	5.09257	5.80158	9.63e-09	1.8e-07	9.45771
GSE16385-MONOCYTE-VS-12H-ROSIGLITAZONE-TREATED-MACROPHAGE-DN	0.654681	6.54553	4.47298	8.89e-06	6.3e-05	2.93174
GSE17974-0H-VS-72H-IN-VITRO-ACT-CD4-TCELL-DN	0.65247	4.26908	5.30772	1.46e-07	1.89e-06	6.84857
GSE22601-DOUBLE-POSITIVE-VS-CD4-SINGLE-POSITIVE-THYMOCYTE-DN	0.651332	4.27469	5.67589	1.96e-08	3.36e-07	8.77343
GSE9988-ANTI-TREM1-VS-VEHICLE-TREATED-MONOCYTES-UP	0.650566	3.55426	4.83092	1.64e-06	1.52e-05	4.53439
GSE4748-CTRL-VS-LPS-STIM-DC-3H-UP	0.649906	3.76951	5.5801	3.34e-08	5.26e-07	8.26119
GSE25123-IL4-VS-IL4-AND-ROSIGLITAZONE-STIM-PPARG-KO-MACROPHAGE-DAY10-DN	0.649186	3.1951	6.25127	6.78e-10	1.91e-08	12.0175
GSE2770-TGFB-AND-IL4-VS-TGFB-AND-IL12-TREATED-ACT-CD4-TCELL-2H-DN	0.649152	6.08384	5.19527	2.63e-07	3.12e-06	6.28448
GSE24634-NAIVE-CD4-TCELL-VS-DAY3-IL4-CONV-TREG-DN	0.648391	5.68628	4.18251	3.22e-05	0.000189937	1.71723
GSE40225-WT-VS-RIP-B7X-DIABETIC-MOUSE-PANCREATIC-CD8-TCELL-DN	0.647896	4.44902	5.50061	5.17e-08	7.74e-07	7.84215
GSE17721-POLYIC-VS-GARDIQUIMOD-8H-BMDC-DN	0.646877	5.87414	4.3069	1.87e-05	0.000120307	2.22781
GSE46606-UNSTIM-VS-CD40L-IL2-IL5-DAY1-STIMULATED-BCELL-DN	0.646872	4.30884	5.27396	1.74e-07	2.19e-06	6.67801
GSE24634-TREG-VS-TCONV-POST-DAY5-IL4-CONVERSION-UP	0.644735	4.65852	4.58594	5.28e-06	4.04e-05	3.42491
GSE36476-CTRL-VS-TSST-ACT-72H-MEMORY-CD4-TCELL-OLD-DN	0.641556	3.96234	5.05108	5.5e-07	5.9e-06	5.57768
GSE23321-CD8-STEM-CELL-MEMORY-VS-NAIVE-CD8-TCELL-UP	0.64078	5.04104	4.72406	2.75e-06	2.35e-05	4.04373
GSE360-LOW-DOSE-B-MALAYI-VS-M-TUBERCULOSIS-DC-DN	0.640671	4.45503	5.28948	1.6e-07	2.04e-06	6.75628
GSE17721-PAM3CSK4-VS-CPG-12H-BMDC-UP	0.639672	6.37665	4.10796	4.42e-05	0.000244448	1.41805
GSE15930-STIM-VS-STIM-AND-IFNAB-72H-CD8-T-CELL-DN	0.639174	6.26353	4.57176	5.64e-06	4.26e-05	3.36237
GSE20727-CTRL-VS-ROS-INH-AND-DNFB-ALLERGEN-TREATED-DC-DN	0.638904	5.90989	4.26243	2.28e-05	0.000141377	2.04365
GSE22886-NAIVE-TCELL-VS-NKCELL-UP	0.637105	5.51945	5.43007	7.58e-08	1.06e-06	7.47501
GSE9960-HEALTHY-VS-SEPSIS-PBMC-UP	0.636593	3.562	7.10181	2.83e-12	1.65e-10	17.3249
GSE30971-2H-VS-4H-LPS-STIM-MACROPHAGE-WBP7-HET-UP	0.634545	4.26096	6.57389	9.09e-11	3.45e-09	13.9599
GSE20727-CTRL-VS-ROS-INHIBITOR-TREATED-DC-UP	0.633607	5.72427	4.50394	7.72e-06	5.57e-05	3.06576
GSE41867-NAIVE-VS-DAY30-LCMV-ARMSTRONG-MEMORY-CD8-TCELL-DN	0.63266	5.11392	4.36957	1.42e-05	9.43e-05	2.49049
GSE19825-NAIVE-VS-DAY3-EFF-CD8-TCELL-DN	0.631726	5.49582	4.0465	5.73e-05	0.000302416	1.1753
GSE1460-INTRATHYMIC-T-PROGENITOR-VS-THYMIC-STROMAL-CELL-DN	0.629625	4.07854	5.06137	5.22e-07	5.66e-06	5.62748
GSE20754-WT-VS-TCF1-KO-MEMORY-CD8-TCELL-UP	0.628327	5.72232	4.30089	1.92e-05	0.00012283	2.20284
GSE17721-PAM3CSK4-VS-GADIQUIMOD-4H-BMDC-UP	0.626402	3.23781	7.68695	4.65e-14	4.2e-12	21.3187
GSE19198-CTRL-VS-IL21-TREATED-TCELL-24H-UP	0.626205	3.67585	5.3243	1.33e-07	1.74e-06	6.93266
GSE33162-HDAC3-KO-VS-HDAC3-KO-MACROPHAGE-DN	0.62274	7.17541	4.48573	8.39e-06	5.99e-05	2.9868
GSE13547-2H-VS-12-H-ANTI-IGM-STIM-BCELL-DN	0.622266	4.77782	4.67703	3.44e-06	2.83e-05	3.83109
GSE360-T-GONDII-VS-B-MALAYI-HIGH-DOSE-DC-UP	0.622047	2.81355	7.97306	5.66e-15	6.33e-13	23.3698
GSE16450-IMMATURE-VS-MATURE-NEURON-CELL-LINE-DN	0.621417	2.49352	6.39711	2.76e-10	9.03e-09	12.8847
GSE3982-NEUTROPHIL-VS-BCELL-DN	0.621343	6.99095	4.27727	2.13e-05	0.000133692	2.1049
GSE2770-TGFB-AND-IL4-VS-IL12-TREATED-ACT-CD4-TCELL-6H-DN	0.620879	4.88157	4.90253	1.16e-06	1.13e-05	4.86895
GSE42021-CD24LO-TREG-VS-CD24LO-TCONV-THYMUS-DN	0.620349	7.21224	3.78171	0.000167949	0.00076158	0.169563
GSE3982-CENT-MEMORY-CD4-TCELL-VS-TH1-DN	0.620015	5.00358	4.48576	8.39e-06	5.99e-05	2.98693
GSE41978-KLRG1-HIGH-VS-LOW-EFFECTOR-CD8-TCELL-DN	0.619712	12.895	3.55031	0.0004084	0.0016248	-0.655688
GSE20484-MCSG-VS-CXCL4-MONOCYTE-DERIVED-MACROPHAGE-UP	0.617923	4.76285	5.37619	1.01e-07	1.35e-06	7.19751
GSE37301-MULTIPOTENT-PROGENITOR-VS-CD4-TCELL-DN	0.617514	5.94836	4.24729	2.43e-05	0.000149504	1.98139
GSE3982-MAST-CELL-VS-NEUTROPHIL-UP	0.612471	6.57866	3.84559	0.000130313	0.000611884	0.406203
GSE22432-MULTIPOTENT-PROGENITOR-VS-CDC-DN	0.61238	5.57764	4.19822	3.01e-05	0.000179498	1.78095
GSE25087-FETAL-VS-ADULT-TREG-UP	0.610212	5.38166	4.15887	3.56e-05	0.000204504	1.6218
GSE17721-CTRL-VS-PAM3CSK4-8H-BMDC-DN	0.609606	3.52203	6.26857	6.1e-10	1.75e-08	12.1194
GSE13411-NAIVE-VS-IGM-MEMORY-BCELL-DN	0.607928	5.14441	5.59277	3.12e-08	4.94e-07	8.32845
GSE2770-UNTREATED-VS-IL12-TREATED-ACT-CD4-TCELL-2H-DN	0.607919	5.18664	5.46197	6.38e-08	9.22e-07	7.64048
GSE46468-LUNG-INNATE-LYMPHOID-CELL-VS-SPLEEN-CD4-TCELL-DN	0.605601	6.17491	3.64196	0.000288885	0.00119957	-0.334844
GSE17721-POLYIC-VS-PAM3CSK4-12H-BMDC-DN	0.605273	6.68585	4.06338	5.34e-05	0.00028568	1.24163
GSE39152-CD103-NEG-VS-POS-MEMORY-CD8-TCELL-DN	0.604959	4.64063	4.98102	7.83e-07	8.06e-06	5.24097
GSE17721-POLYIC-VS-PAM3CSK4-16H-BMDC-DN	0.604915	6.61336	3.88114	0.000112974	0.000544863	0.539561
GSE3039-ALPHAALPHA-CD8-TCELL-VS-B2-BCELL-DN	0.604825	4.23526	5.95322	4.01e-09	8.65e-08	10.3015
GSE3039-B2-VS-B1-BCELL-DN	0.604021	4.04025	6.66557	5.06e-11	2.03e-09	14.5277
GSE2770-IL4-ACT-VS-ACT-CD4-TCELL-6H-DN	0.603078	5.65659	4.80896	1.83e-06	1.66e-05	4.43273
GSE18893-CTRL-VS-TNF-TREATED-TCONV-2H-DN	0.602923	5.23414	4.59849	4.98e-06	3.86e-05	3.48041
GSE360-L-DONOVANI-VS-B-MALAYI-LOW-DOSE-MAC-UP	0.60225	6.26904	4.61861	4.53e-06	3.58e-05	3.56972
GSE17721-0.5H-VS-4H-LPS-BMDC-UP	0.602248	5.66558	4.64646	3.98e-06	3.23e-05	3.69394
GSE3039-NKT-CELL-VS-ALPHABETA-CD8-TCELL-UP	0.599758	6.40243	4.43875	1.04e-05	7.22e-05	2.78457
GSE5679-CTRL-VS-PPARG-LIGAND-ROSIGLITAZONE-TREATED-DC-UP	0.599669	4.93511	4.15084	3.69e-05	0.000210815	1.58953
GSE43957-UNTREATED-VS-NACL-TREATED-ANTI-CD3-CD28-STIM-CD4-TCELL-DN	0.599165	5.0234	4.86308	1.4e-06	1.31e-05	4.68406
GSE3982-BASOPHIL-VS-TH1-DN	0.599123	4.4053	5.15807	3.18e-07	3.66e-06	6.10033
GSE2770-TGFB-AND-IL4-VS-IL4-TREATED-ACT-CD4-TCELL-6H-DN	0.598996	5.67771	4.64653	3.98e-06	3.23e-05	3.69426
GSE27434-WT-VS-DNMT1-KO-TREG-UP	0.598674	6.2602	4.55498	6.1e-06	4.55e-05	3.2886
GSE3982-DC-VS-NEUTROPHIL-LPS-STIM-UP	0.597887	5.69521	4.21101	2.85e-05	0.000171369	1.83295
GSE26030-TH1-VS-TH17-RESTIMULATED-DAY15-POST-POLARIZATION-DN	0.596911	7.90412	3.6692	0.000260262	0.00110145	-0.23797
GSE39152-BRAIN-VS-SPLEEN-CD103-NEG-MEMORY-CD8-TCELL-UP	0.596829	6.57195	4.30567	1.88e-05	0.00012063	2.22273
GSE41867-DAY8-VS-DAY15-LCMV-CLONE13-EFFECTOR-CD8-TCELL-DN	0.596503	4.91925	3.78791	0.00016389	0.000744779	0.19236
GSE12845-IGD-NEG-BLOOD-VS-NAIVE-TONSIL-BCELL-UP	0.59639	6.72549	3.14148	0.001746	0.00553638	-1.99025
GSE14699-NAIVE-VS-ACT-CD8-TCELL-UP	0.595696	3.24737	6.83155	1.72e-11	7.69e-10	15.5736
GSE33424-CD161-HIGH-VS-INT-CD8-TCELL-DN	0.595273	4.57856	6.31096	4.7e-10	1.45e-08	12.3703
GSE339-EX-VIVO-VS-IN-CULTURE-CD4CD8DN-DC-DN	0.593682	6.23336	4.93509	9.85e-07	9.77e-06	5.02258
GSE411-WT-VS-SOCS3-KO-MACROPHAGE-IL6-STIM-100MIN-UP	0.593318	4.90458	4.60866	4.75e-06	3.71e-05	3.52554
GSE17721-POLYIC-VS-GARDIQUIMOD-16H-BMDC-DN	0.592267	6.59631	3.97189	7.81e-05	0.000394414	0.885316
GSE5142-HTERT-TRANSDUCED-VS-CTRL-CD8-TCELL-LATE-PASSAGE-CLONE-UP	0.590585	4.91099	4.18007	3.25e-05	0.000190724	1.70738
GSE33162-UNTREATED-VS-4H-LPS-STIM-HDAC3-KO-MACROPHAGE-DN	0.590189	5.01501	4.39305	1.28e-05	8.59e-05	2.58982
GSE45365-CTRL-VS-MCMV-INFECTION-NK-CELL-DN	0.588821	5.14746	4.58943	5.2e-06	4e-05	3.44035
GSE360-CTRL-VS-L-DONOVANI-DC-DN	0.587166	1.56602	7.8836	1.1e-14	1.11e-12	22.7217
GSE17721-0.5H-VS-24H-POLYIC-BMDC-UP	0.586563	4.44492	5.43849	7.24e-08	1.02e-06	7.51858
GSE41867-LCMV-ARMSTRONG-VS-CLONE13-DAY6-EFFECTOR-CD8-TCELL-UP	0.58637	5.67855	4.1032	4.51e-05	0.00024862	1.39913
GSE40273-EOS-KO-VS-WT-TREG-UP	0.585731	6.65019	3.76894	0.000176612	0.000794939	0.122702
GSE14000-TRANSLATED-RNA-VS-MRNA-DC-DN	0.584894	9.74128	3.30392	0.000997966	0.00349	-1.47894
GSE33425-CD161-HIGH-VS-NEG-CD8-TCELL-DN	0.584822	5.20473	4.95178	9.06e-07	9.15e-06	5.10171
GSE41867-NAIVE-VS-EFFECTOR-CD8-TCELL-DN	0.58479	5.87242	3.66532	0.000264172	0.00111356	-0.25182
GSE12845-NAIVE-VS-PRE-GC-TONSIL-BCELL-DN	0.584067	7.18078	3.23244	0.00128022	0.00429077	-1.70704
GSE339-CD4POS-VS-CD8POS-DC-IN-CULTURE-DN	0.583612	6.04083	4.18351	3.2e-05	0.000189385	1.72127
GSE360-DC-VS-MAC-DN	0.583588	4.89349	5.18928	2.71e-07	3.18e-06	6.25473
GSE14769-UNSTIM-VS-360MIN-LPS-BMDM-UP	0.583491	5.87514	4.145	3.78e-05	0.000214985	1.56606
GSE27786-LSK-VS-MONO-MAC-UP	0.583108	5.11535	4.12514	4.11e-05	0.000231479	1.48655
GSE17721-LPS-VS-POLYIC-12H-BMDC-UP	0.582766	5.37217	4.59686	5.02e-06	3.89e-05	3.4732
GSE9650-EFFECTOR-VS-EXHAUSTED-CD8-TCELL-UP	0.579908	5.75986	4.12588	4.1e-05	0.000231095	1.48951
GSE15330-HSC-VS-MEGAKARYOCYTE-ERYTHROID-PROGENITOR-IKAROS-KO-UP	0.57947	5.19792	4.69928	3.1e-06	2.6e-05	3.93143
GSE2585-THYMIC-MACROPHAGE-VS-MTEC-DN	0.579135	2.466	7.93446	7.55e-15	8.02e-13	23.0894
GSE36888-UNTREATED-VS-IL2-TREATED-STAT5-AB-KNOCKIN-TCELL-2H-UP	0.578486	3.05373	5.42859	7.64e-08	1.07e-06	7.46732
GSE43700-UNTREATED-VS-IL10-TREATED-PBMC-DN	0.577043	3.495	5.95915	3.87e-09	8.4e-08	10.3349
GSE2770-UNTREATED-VS-IL4-TREATED-ACT-CD4-TCELL-2H-DN	0.576474	4.04844	4.70868	2.96e-06	2.51e-05	3.97398
GSE17186-NAIVE-VS-CD21HIGH-TRANSITIONAL-BCELL-CORD-BLOOD-UP	0.574176	4.68031	4.81375	1.79e-06	1.63e-05	4.45484
GSE6259-CD4-TCELL-VS-CD8-TCELL-UP	0.573669	4.43848	4.61661	4.58e-06	3.61e-05	3.56084
GSE9960-HEALTHY-VS-GRAM-POS-SEPSIS-PBMC-UP	0.571336	5.69363	4.09908	4.59e-05	0.000251599	1.3828
GSE19888-CTRL-VS-A3R-INHIBITOR-TREATED-MAST-CELL-UP	0.570465	3.49051	4.42081	1.13e-05	7.73e-05	2.7079
GSE39152-BRAIN-VS-SPLEEN-CD103-NEG-MEMORY-CD8-TCELL-DN	0.568812	5.63529	4.24144	2.49e-05	0.000152865	1.95735
GSE32986-UNSTIM-VS-GMCSF-AND-CURDLAN-HIGHDOSE-STIM-DC-UP	0.568334	4.28603	4.51491	7.34e-06	5.35e-05	3.11345
GSE24671-BAKIMULC-VS-SENDAI-VIRUS-INFECTED-MOUSE-SPLENOCYTES-UP	0.567792	4.04466	4.97167	8.21e-07	8.38e-06	5.19635
GSE41867-NAIVE-VS-DAY8-LCMV-EFFECTOR-CD8-TCELL-UP	0.567088	5.5068	4.00754	6.74e-05	0.000346612	1.02323
GSE24634-TEFF-VS-TCONV-DAY5-IN-CULTURE-UP	0.566674	4.04189	4.16731	3.44e-05	0.000198611	1.6558
GSE360-DC-VS-MAC-L-DONOVANI-DN	0.566241	6.24633	4.43294	1.07e-05	7.39e-05	2.7597
GSE22886-NAIVE-BCELL-VS-BM-PLASMA-CELL-DN	0.565583	4.64476	3.72413	0.000210455	0.000920928	-0.0405083
GSE1432-1H-VS-24H-IFNG-MICROGLIA-UP	0.564561	4.25268	5.37046	1.04e-07	1.38e-06	7.16811
GSE22589-HEALTHY-VS-HIV-AND-SIV-INFECTED-DC-UP	0.564488	5.48019	3.75482	0.000186681	0.000834957	0.0710579
KAECH-NAIVE-VS-MEMORY-CD8-TCELL-DN	0.563847	4.35598	4.94095	9.56e-07	9.52e-06	5.05035
GSE34205-HEALTHY-VS-RSV-INF-INFANT-PBMC-DN	0.563624	2.2408	8.47068	1.25e-16	1.97e-14	27.0869
GSE2770-TGFB-AND-IL4-ACT-VS-ACT-CD4-TCELL-48H-UP	0.559952	5.70119	4.36226	1.46e-05	9.69e-05	2.45965
GSE17721-POLYIC-VS-GARDIQUIMOD-24H-BMDC-DN	0.559511	5.20789	4.17683	3.3e-05	0.000192224	1.69427
GSE16385-MONOCYTE-VS-12H-ROSIGLITAZONE-IL4-TREATED-MACROPHAGE-UP	0.557568	5.08756	4.90872	1.12e-06	1.1e-05	4.89808
GSE360-L-MAJOR-VS-B-MALAYI-LOW-DOSE-DC-UP	0.556541	3.63699	6.05489	2.21e-09	5.24e-08	10.8783
GSE42021-TCONV-PLN-VS-TREG-PRECURSORS-THYMUS-UP	0.556263	3.37911	5.38659	9.58e-08	1.29e-06	7.25088
GSE23308-WT-VS-MINERALCORTICOID-REC-KO-MACROPHAGE-CORTICOSTERONE-TREATED-DN	0.556015	4.97074	5.11423	3.99e-07	4.45e-06	5.88495
GSE22886-NAIVE-BCELL-VS-BLOOD-PLASMA-CELL-DN	0.55564	5.1283	3.72871	0.000206732	0.000909321	-0.0239039
GSE17974-2.5H-VS-72H-IL4-AND-ANTI-IL12-ACT-CD4-TCELL-DN	0.554552	4.05502	4.28793	2.04e-05	0.000129454	2.14905
GSE6674-ANTI-IGM-VS-PL2-3-STIM-BCELL-DN	0.55425	6.40548	3.64177	0.000289094	0.00119957	-0.335516
GSE2128-C57BL6-VS-NOD-CD4CD8-DP-THYMOCYTE-UP	0.553646	3.55956	6.37909	3.09e-10	9.87e-09	12.7766
GSE39820-CTRL-VS-TGFBETA1-IL6-CD4-TCELL-DN	0.553052	5.51072	4.32264	1.75e-05	0.000113459	2.29347
GSE5503-PLN-DC-VS-SPLEEN-DC-ACTIVATED-ALLOGENIC-TCELL-UP	0.552892	3.35495	6.63265	6.25e-11	2.48e-09	14.323
GSE19888-ADENOSINE-A3R-ACT-VS-A3R-ACT-WITH-A3R-INH-PRETREATMENT-IN-MAST-CELL-UP	0.55204	3.0914	4.79551	1.95e-06	1.76e-05	4.37063
GSE17974-CTRL-VS-ACT-IL4-AND-ANTI-IL12-12H-CD4-TCELL-DN	0.551888	3.80602	3.79149	0.000161587	0.000736676	0.205553
GSE9650-NAIVE-VS-EXHAUSTED-CD8-TCELL-UP	0.551713	6.15837	3.85258	0.000126716	0.000598904	0.432341
GSE36888-UNTREATED-VS-IL2-TREATED-STAT5-AB-KNOCKIN-TCELL-6H-DN	0.550873	5.34661	4.099	4.59e-05	0.000251599	1.38245
GSE17721-12H-VS-24H-CPG-BMDC-DN	0.54939	5.82335	3.82763	0.00014	0.000647289	0.339289
GSE17721-CTRL-VS-POLYIC-8H-BMDC-UP	0.548194	6.28987	3.90216	0.000103775	0.000506826	0.618942
GSE13484-UNSTIM-VS-3H-YF17D-VACCINE-STIM-PBMC-DN	0.547065	4.28406	5.13449	3.6e-07	4.07e-06	5.9843
GSE13411-NAIVE-VS-MEMORY-BCELL-DN	0.545436	6.26502	3.6499	0.000280251	0.00117319	-0.306681
GSE14000-TRANSLATED-RNA-VS-MRNA-16H-LPS-DC-DN	0.544714	6.86674	3.87257	0.000116945	0.000558312	0.507285
GSE9650-NAIVE-VS-MEMORY-CD8-TCELL-DN	0.544441	4.49252	4.81435	1.78e-06	1.62e-05	4.4576
GSE3982-MAST-CELL-VS-TH2-DN	0.543841	3.49694	6.27074	6.02e-10	1.74e-08	12.1323
GSE17721-4H-VS-24H-POLYIC-BMDC-UP	0.543425	4.94338	4.89476	1.2e-06	1.17e-05	4.83243
GSE22432-CONVENTIONAL-CDC-VS-PLASMACYTOID-PDC-UP	0.542462	5.08002	4.17812	3.28e-05	0.000191691	1.69947
GSE23568-ID3-KO-VS-WT-CD8-TCELL-UP	0.542231	4.93336	4.63791	4.14e-06	3.35e-05	3.65572
GSE2770-IL12-AND-TGFB-ACT-VS-ACT-CD4-TCELL-6H-DN	0.54155	5.21962	4.16106	3.53e-05	0.000203171	1.63062
GSE42088-UNINF-VS-LEISHMANIA-INF-DC-4H-UP	0.541309	5.53283	4.56265	5.89e-06	4.43e-05	3.32226
GSE12392-CD8A-POS-VS-NEG-SPLEEN-IFNB-KO-DC-UP	0.540488	6.39238	3.75172	0.000188958	0.000842478	0.0597726
GSE13485-DAY1-VS-DAY21-YF17D-VACCINE-PBMC-DN	0.540204	5.22923	3.38425	0.000750245	0.00273161	-1.21685
GSE2770-IL4-ACT-VS-ACT-CD4-TCELL-2H-UP	0.540178	6.32719	3.66554	0.000263949	0.00111356	-0.251034
GSE15330-WT-VS-IKAROS-KO-MEGAKARYOCYTE-ERYTHROID-PROGENITOR-UP	0.538804	5.71139	3.98786	7.31e-05	0.000371503	0.94696
GSE27786-LIN-NEG-VS-CD4-TCELL-UP	0.538033	3.8908	4.61535	4.6e-06	3.62e-05	3.55523
GSE17301-CTRL-VS-48H-ACD3-ACD28-IFNA2-STIM-CD8-TCELL-UP	0.537783	4.87941	4.10304	4.52e-05	0.00024862	1.3985
GSE41867-LCMV-ARMSTRONG-VS-CLONE13-DAY6-EFFECTOR-CD8-TCELL-DN	0.536152	5.545	3.68679	0.000243214	0.00104175	-0.175027
GSE42021-CD24HI-TREG-VS-CD24HI-TCONV-THYMUS-UP	0.535402	6.96798	3.72495	0.000209777	0.000918911	-0.0375093
GSE9960-HEALTHY-VS-GRAM-NEG-SEPSIS-PBMC-DN	0.532624	4.03043	4.71384	2.89e-06	2.46e-05	3.99738
GSE1925-CTRL-VS-IFNG-PRIMED-MACROPHAGE-24H-IFNG-STIM-DN	0.530711	5.34572	4.89267	1.21e-06	1.18e-05	4.82261
GSE19401-PLN-VS-PEYERS-PATCH-FOLLICULAR-DC-DN	0.53016	5.24843	4.23189	2.6e-05	0.000157972	1.91824
GSE3039-CD4-TCELL-VS-NKT-CELL-DN	0.529826	3.1051	5.66706	2.06e-08	3.52e-07	8.72588
GSE9650-NAIVE-VS-EFF-CD8-TCELL-DN	0.528774	4.38692	4.22576	2.67e-05	0.000161606	1.89315
GSE9988-ANTI-TREM1-VS-CTRL-TREATED-MONOCYTES-UP	0.528709	4.12214	3.45037	0.000590647	0.00223677	-0.996541
GSE11864-CSF1-PAM3CYS-VS-CSF1-IFNG-PAM3CYS-IN-MAC-UP	0.528526	4.37594	5.07142	4.96e-07	5.42e-06	5.67622
GSE37532-TREG-VS-TCONV-PPARG-KO-CD4-TCELL-FROM-VISCERAL-ADIPOSE-TISSUE-UP	0.52683	4.16843	4.65625	3.8e-06	3.1e-05	3.73777
GSE17721-CTRL-VS-GARDIQUIMOD-12H-BMDC-DN	0.524368	4.03805	5.47406	5.97e-08	8.75e-07	7.70346
GSE35685-CD34POS-CD38NEG-VS-CD34POS-CD10NEG-CD62LPOS-BONE-MARROW-UP	0.522853	8.04988	3.21598	0.00135488	0.0045011	-1.75886
GSE26727-WT-VS-KLF2-KO-LPS-STIM-MACROPHAGE-DN	0.522815	6.30502	3.52781	0.000444112	0.00174725	-0.733231
GSE4984-GALECTIN1-VS-VEHICLE-CTRL-TREATED-DC-DN	0.521371	4.79127	3.80018	0.000156126	0.000715592	0.237601
GSE5542-IFNG-VS-IFNA-TREATED-EPITHELIAL-CELLS-24H-UP	0.52087	4.88121	4.08772	4.82e-05	0.000261764	1.33773
GSE557-WT-VS-I-AB-KO-DC-DN	0.520345	4.70242	3.85957	0.000123213	0.000586263	0.458514
GSE9988-ANTI-TREM1-VS-ANTI-TREM1-AND-LPS-MONOCYTE-UP	0.520241	6.90804	3.72565	0.000209213	0.000917384	-0.0350021
GSE8921-UNSTIM-VS-TLR1-2-STIM-MONOCYTE-24H-DN	0.520004	3.24958	5.00686	6.88e-07	7.23e-06	5.36461
GSE31082-DN-VS-CD4-SP-THYMOCYTE-UP	0.51989	5.66805	3.27962	0.0010867	0.00373274	-1.55703
GSE12845-NAIVE-VS-DARKZONE-GC-TONSIL-BCELL-DN	0.519521	5.9401	3.03225	0.00250969	0.00754684	-2.31993
GSE9988-ANTI-TREM1-VS-LOW-LPS-MONOCYTE-UP	0.519337	4.34268	4.06241	5.36e-05	0.000286479	1.23783
GSE41867-DAY6-VS-DAY15-LCMV-ARMSTRONG-EFFECTOR-CD8-TCELL-DN	0.519334	4.52106	4.68824	3.26e-06	2.71e-05	3.8816
GSE16385-IFNG-TNF-VS-IL4-STIM-MACROPHAGE-ROSIGLITAZONE-TREATED-DN	0.519015	5.54325	3.69657	0.000234199	0.00100822	-0.139923
GSE40685-NAIVE-CD4-TCELL-VS-FOXP3-KO-TREG-PRECURSOR-DN	0.518549	1.57187	6.89663	1.12e-11	5.34e-10	15.9899
GSE29618-LAIV-VS-TIV-FLU-VACCINE-DAY7-BCELL-DN	0.518143	7.08633	3.29732	0.0010214	0.00355952	-1.50022
GSE29614-CTRL-VS-DAY7-TIV-FLU-VACCINE-PBMC-DN	0.517467	2.8082	5.19286	2.66e-07	3.14e-06	6.27251
GSE17721-CTRL-VS-LPS-24H-BMDC-DN	0.516997	5.23285	4.28406	2.07e-05	0.000130844	2.13299
GSE17721-CTRL-VS-CPG-4H-BMDC-UP	0.516816	5.25783	4.1193	4.22e-05	0.00023604	1.46324
GSE22432-CDC-VS-COMMON-DC-PROGENITOR-DN	0.516757	4.26973	4.5018	7.79e-06	5.61e-05	3.05646
GSE3982-DC-VS-TH2-DN	0.516536	3.24874	5.88388	6e-09	1.23e-07	9.9132
GSE17721-CTRL-VS-GARDIQUIMOD-2H-BMDC-UP	0.516467	3.47159	5.11282	4.02e-07	4.47e-06	5.87804
GSE3982-NEUTROPHIL-VS-EFF-MEMORY-CD4-TCELL-DN	0.516041	5.40541	4.38091	1.35e-05	9.04e-05	2.53839
GSE16385-MONOCYTE-VS-12H-ROSIGLITAZONE-IFNG-TNF-TREATED-MACROPHAGE-DN	0.515529	5.12135	4.63641	4.17e-06	3.36e-05	3.64903
GSE14308-INDUCED-VS-NATURAL-TREG-UP	0.515382	4.10127	4.42944	1.08e-05	7.47e-05	2.74474
GSE23505-IL6-IL1-IL23-VS-IL6-IL1-TGFB-TREATED-CD4-TCELL-DN	0.514665	3.9815	5.52218	4.6e-08	6.92e-07	7.95533
GSE17721-LPS-VS-PAM3CSK4-8H-BMDC-DN	0.512575	6.19287	3.98824	7.3e-05	0.000371372	0.948412
GSE45739-NRAS-KO-VS-WT-ACD3-ACD28-STIM-CD4-TCELL-UP	0.512527	4.66872	3.89306	0.000107667	0.000522833	0.584519
GSE23568-CTRL-VS-ID3-TRANSDUCED-CD8-TCELL-DN	0.51245	4.17148	4.51298	7.4e-06	5.38e-05	3.10504
GSE7400-CTRL-VS-CSF3-IN-VIVO-TREATED-PBMC-UP	0.510944	6.14551	3.43422	0.000626403	0.00235539	-1.05073
GSE9006-TYPE-1-VS-TYPE-2-DIABETES-PBMC-AT-DX-UP	0.510375	6.93729	2.96734	0.00309793	0.0090468	-2.51046
GSE360-DC-VS-MAC-B-MALAYI-LOW-DOSE-DN	0.509697	4.21187	4.60854	4.75e-06	3.71e-05	3.52499
GSE27786-LSK-VS-NKCELL-UP	0.508705	3.31079	4.76196	2.3e-06	2.02e-05	4.21656
GSE2770-IL4-ACT-VS-ACT-CD4-TCELL-48H-UP	0.508166	4.98716	4.74077	2.54e-06	2.2e-05	4.11978
GSE43863-TH1-VS-LY6C-INT-CXCR5POS-MEMORY-CD4-TCELL-UP	0.508069	4.40997	4.07729	5.04e-05	0.000272214	1.29647
GSE25088-IL4-VS-IL4-AND-ROSIGLITAZONE-STIM-STAT6-KO-MACROPHAGE-DAY10-DN	0.507017	4.27896	4.25921	2.31e-05	0.000142963	2.03038
GSE339-CD4POS-VS-CD8POS-DC-DN	0.504903	5.78209	3.84517	0.000130531	0.000612172	0.404643
GSE1460-CD4-THYMOCYTE-VS-THYMIC-STROMAL-CELL-DN	0.504657	4.41521	3.66158	0.000267989	0.00112853	-0.265144
GSE27859-DC-VS-CD11C-INT-F480-HI-MACROPHAGE-UP	0.501382	5.71547	3.55706	0.000398215	0.00159249	-0.632316
GSE26912-TUMORICIDAL-VS-CTRL-MACROPHAGE-UP	0.500823	2.93911	4.75605	2.36e-06	2.06e-05	4.18956
GSE21670-IL6-VS-TGFB-AND-IL6-TREATED-STAT3-KO-CD4-TCELL-UP	0.500087	4.46151	4.87312	1.34e-06	1.27e-05	4.73098
GSE43955-TH0-VS-TGFB-IL6-TH17-ACT-CD4-TCELL-60H-DN	0.499979	3.30674	6.24092	7.22e-10	2e-08	11.9566
GSE10239-NAIVE-VS-KLRG1HIGH-EFF-CD8-TCELL-DN	0.498072	2.97008	5.23414	2.15e-07	2.63e-06	6.47817
GSE1460-CD4-THYMOCYTE-VS-NAIVE-CD4-TCELL-CORD-BLOOD-UP	0.496517	7.97344	3.07551	0.00217652	0.00666765	-2.19072
GSE41867-MEMORY-VS-EXHAUSTED-CD8-TCELL-DAY30-LCMV-DN	0.496426	5.64531	3.72599	0.000208931	0.000917094	-0.0337473
GSE36826-WT-VS-IL1R-KO-SKIN-DN	0.496317	6.00468	3.91382	9.9e-05	0.000485642	0.663174
GSE1791-CTRL-VS-NEUROMEDINU-IN-T-CELL-LINE-12H-UP	0.496204	4.70177	4.0201	6.4e-05	0.000332552	1.07209
GSE339-CD4POS-VS-CD4CD8DN-DC-DN	0.49536	5.16879	4.25487	2.35e-05	0.000145485	2.01253
GSE22886-IGM-MEMORY-BCELL-VS-BLOOD-PLASMA-CELL-DN	0.494881	6.27543	2.71718	0.00673348	0.0173292	-3.20701
GSE19923-WT-VS-HEB-AND-E2A-KO-DP-THYMOCYTE-DN	0.493755	5.51424	3.3128	0.000967281	0.00339668	-1.45029
GSE21033-CTRL-VS-POLYIC-STIM-DC-12H-DN	0.493481	4.38866	4.13651	3.92e-05	0.000222013	1.53205
GSE40655-FOXO1-KO-VS-WT-NTREG-DN	0.492687	4.72092	4.62772	4.34e-06	3.46e-05	3.61028
GSE19923-E2A-KO-VS-HEB-AND-E2A-KO-DP-THYMOCYTE-UP	0.492489	3.54974	4.92135	1.05e-06	1.04e-05	4.95761
GSE14908-ATOPIC-VS-NONATOPIC-PATIENT-HDM-STIM-CD4-TCELL-DN	0.491721	3.48704	4.94733	9.26e-07	9.31e-06	5.08058
GSE32034-LY6C-HIGH-VS-LOW-ROSIGLIZATONE-TREATED-MONOCYTE-DN	0.489591	3.52818	5.46211	6.37e-08	9.22e-07	7.64124
GSE11961-FOLLICULAR-BCELL-VS-GERMINAL-CENTER-BCELL-DAY7-DN	0.489046	2.2694	7.31591	6.49e-13	4.6e-11	18.7545
GSE3982-EOSINOPHIL-VS-MAC-DN	0.489022	5.31613	3.3726	0.000782222	0.00282624	-1.25524
GSE14000-UNSTIM-VS-16H-LPS-DC-DN	0.488672	4.21521	5.01559	6.58e-07	6.94e-06	5.40656
GSE2770-IL12-AND-TGFB-ACT-VS-ACT-CD4-TCELL-2H-UP	0.488623	5.23352	4.74979	2.43e-06	2.12e-05	4.16093
GSE3982-EOSINOPHIL-VS-DC-DN	0.488465	4.9243	3.89065	0.00010872	0.000527343	0.575422
GSE36392-TYPE-2-MYELOID-VS-NEUTROPHIL-IL25-TREATED-LUNG-DN	0.487853	5.47188	4.03128	6.11e-05	0.00031946	1.11574
GSE42021-TREG-VS-TCONV-PLN-DN	0.485859	3.91472	4.2852	2.06e-05	0.000130625	2.13774
GSE42021-TCONV-PLN-VS-CD24LO-TCONV-THYMUS-DN	0.48493	4.00977	5.36916	1.05e-07	1.39e-06	7.1615
GSE13306-LAMINA-PROPRIA-VS-SPLEEN-TREG-DN	0.484781	0.87934	7.48445	1.99e-13	1.62e-11	19.9057
GSE14308-TH1-VS-NATURAL-TREG-UP	0.484374	3.74227	5.08503	4.63e-07	5.08e-06	5.74241
GSE17974-0H-VS-12H-IN-VITRO-ACT-CD4-TCELL-DN	0.484042	4.01098	3.51737	0.000461663	0.00180627	-0.769062
GSE12001-MIR223-KO-VS-WT-NEUTROPHIL-UP	0.4835	3.97975	4.73294	2.64e-06	2.27e-05	4.08414
GSE17186-NAIVE-VS-CD21LOW-TRANSITIONAL-BCELL-UP	0.483248	4.02845	4.77252	2.18e-06	1.93e-05	4.26497
GSE360-L-MAJOR-VS-T-GONDII-MAC-DN	0.482576	4.24793	3.9415	8.84e-05	0.00043995	0.768672
GSE360-CTRL-VS-T-GONDII-MAC-DN	0.481277	3.85149	5.10509	4.18e-07	4.64e-06	5.84024
GSE2770-TGFB-AND-IL4-ACT-VS-ACT-CD4-TCELL-2H-UP	0.48092	8.43962	3.40005	0.000708807	0.00260981	-1.16456
GSE360-L-DONOVANI-VS-T-GONDII-DC-DN	0.480489	3.54058	4.57306	5.61e-06	4.24e-05	3.36811
GSE2706-2H-VS-8H-R848-AND-LPS-STIM-DC-DN	0.478812	3.59054	5.03892	5.85e-07	6.25e-06	5.51889
GSE26488-CTRL-VS-PEPTIDE-INJECTION-HDAC7-DELTAP-TG-OT2-THYMOCYTE-DN	0.478213	5.72039	3.49708	0.000497647	0.00192228	-0.838415
GSE37301-HEMATOPOIETIC-STEM-CELL-VS-COMMON-LYMPHOID-PROGENITOR-UP	0.477981	2.17233	7.05636	3.85e-12	2.04e-10	17.0262
GSE42088-UNINF-VS-LEISHMANIA-INF-DC-8H-UP	0.47756	3.20522	4.62385	4.42e-06	3.51e-05	3.59303
GSE16385-MONOCYTE-VS-12H-ROSIGLITAZONE-TREATED-MACROPHAGE-UP	0.477029	3.73651	5.56927	3.55e-08	5.52e-07	8.20377
GSE360-L-DONOVANI-VS-T-GONDII-MAC-DN	0.476727	3.87242	4.14632	3.76e-05	0.00021406	1.57138
GSE2770-UNTREATED-VS-ACT-CD4-TCELL-2H-DN	0.476693	4.68929	3.6048	0.000332723	0.00135676	-0.465885
GSE24634-NAIVE-CD4-TCELL-VS-DAY7-IL4-CONV-TREG-DN	0.476108	4.80377	3.8777	0.000114552	0.000549979	0.526596
GSE5679-CTRL-VS-PPARG-LIGAND-ROSIGLITAZONE-AND-RARA-AGONIST-AM580-TREATED-DC-DN	0.47575	4.82625	3.98577	7.37e-05	0.000373825	0.938883
GSE9006-HEALTHY-VS-TYPE-2-DIABETES-PBMC-AT-DX-UP	0.47575	7.44066	2.72631	0.0065518	0.0169644	-3.18264
GSE17721-LPS-VS-CPG-24H-BMDC-UP	0.475513	2.94536	5.62765	2.57e-08	4.25e-07	8.51447
GSE360-L-MAJOR-VS-B-MALAYI-LOW-DOSE-MAC-UP	0.47515	2.69034	6.48675	1.58e-10	5.41e-09	13.4266
GSE5679-CTRL-VS-RARA-AGONIST-AM580-TREATED-DC-UP	0.473815	4.25843	3.767	0.000177964	0.00080018	0.115595
GSE24634-TEFF-VS-TCONV-DAY3-IN-CULTURE-UP	0.471601	3.54073	3.6489	0.000281331	0.00117539	-0.310249
GSE3982-NKCELL-VS-TH1-DN	0.471476	4.03798	4.42719	1.09e-05	7.54e-05	2.73515
GSE360-HIGH-VS-LOW-DOSE-B-MALAYI-DC-UP	0.470956	3.64307	4.21615	2.78e-05	0.000168001	1.85392
GSE44649-NAIVE-VS-ACTIVATED-CD8-TCELL-MIR155-KO-UP	0.470802	6.86546	3.19624	0.00144974	0.00476777	-1.82067
GSE17974-CTRL-VS-ACT-IL4-AND-ANTI-IL12-6H-CD4-TCELL-UP	0.470013	2.78855	4.77535	2.15e-06	1.91e-05	4.27793
GSE39556-CD8A-DC-VS-NK-CELL-UP	0.469765	3.4763	4.04739	5.71e-05	0.000302117	1.1788
GSE17721-CTRL-VS-LPS-4H-BMDC-UP	0.469664	5.73191	4.07623	5.06e-05	0.000272732	1.2923
KAECH-NAIVE-VS-DAY15-EFF-CD8-TCELL-DN	0.469489	4.54756	4.01007	6.67e-05	0.000343973	1.03307
GSE22611-UNSTIM-VS-2H-MDP-STIM-NOD2-TRANSDUCED-HEK293T-CELL-UP	0.469404	3.74771	5.40179	8.83e-08	1.21e-06	7.32905
GSE4748-CTRL-VS-LPS-AND-CYANOBACTERIUM-LPSLIKE-STIM-DC-3H-DN	0.468763	3.44332	4.31675	1.79e-05	0.000116099	2.26888
GSE17974-0H-VS-4H-IN-VITRO-ACT-CD4-TCELL-DN	0.468504	3.80336	3.89325	0.000107582	0.000522833	0.585261
GSE10239-MEMORY-VS-KLRG1HIGH-EFF-CD8-TCELL-DN	0.468369	4.90188	3.87805	0.000114391	0.000549829	0.527908
GSE22886-NAIVE-CD8-TCELL-VS-NEUTROPHIL-UP	0.468113	6.16368	2.96242	0.00314731	0.009147	-2.52475
GSE26669-CTRL-VS-COSTIM-BLOCK-MLR-CD8-TCELL-UP	0.466574	5.89655	3.19284	0.0014667	0.00481608	-1.83129
GSE46606-IRF4HIGH-VS-WT-CD40L-IL2-IL5-DAY3-STIMULATED-BCELL-UP	0.465706	6.35376	4.34961	1.55e-05	0.000102068	2.40644
GSE11924-TFH-VS-TH2-CD4-TCELL-DN	0.465609	3.8382	4.4567	9.57e-06	6.71e-05	2.86163
GSE27859-DC-VS-CD11C-INT-F480-INT-DC-DN	0.465606	5.36689	3.09536	0.00203768	0.00630597	-2.13083
GSE11924-TFH-VS-TH17-CD4-TCELL-DN	0.465367	3.9464	4.69542	3.16e-06	2.64e-05	3.91401
GSE3720-VD1-VS-VD2-GAMMADELTA-TCELL-WITH-PMA-STIM-UP	0.464729	4.54306	4.32364	1.74e-05	0.000113308	2.29762
GSE11961-PLASMA-CELL-DAY7-VS-MEMORY-BCELL-DAY40-UP	0.464627	4.90973	4.94617	9.32e-07	9.33e-06	5.07508
GSE45739-NRAS-KO-VS-WT-UNSTIM-CD4-TCELL-UP	0.462693	4.03627	3.79897	0.000156877	0.000717515	0.233126
GSE411-WT-VS-SOCS3-KO-MACROPHAGE-UP	0.462408	3.71789	4.18961	3.12e-05	0.000184987	1.74601
GSE9316-CD4-TCELL-BALBC-VS-TH17-ENRI-CD4-TCELL-SKG-PMA-IONO-STIM-FR4NEG-UP	0.462002	1.92986	4.95361	8.98e-07	9.08e-06	5.1104
GSE15330-HSC-VS-GRANULOCYTE-MONOCYTE-PROGENITOR-UP	0.461665	5.41782	4.11638	4.27e-05	0.000238355	1.4516
GSE17721-POLYIC-VS-CPG-16H-BMDC-DN	0.460992	5.18573	3.6137	0.000321691	0.00131429	-0.434624
GSE17721-0.5H-VS-8H-POLYIC-BMDC-UP	0.460796	5.34786	3.29702	0.00102245	0.00355952	-1.50116
GSE16385-UNTREATED-VS-12H-ROSIGLITAZONE-IFNG-TNF-TREATED-MACROPHAGE-DN	0.460792	3.38985	5.88237	6.05e-09	1.24e-07	9.90477
GSE25088-CTRL-VS-IL4-AND-ROSIGLITAZONE-STIM-MACROPHAGE-DN	0.460684	4.05756	5.1475	3.36e-07	3.83e-06	6.04824
GSE17974-2H-VS-72H-UNTREATED-IN-VITRO-CD4-TCELL-DN	0.460305	4.2843	3.56331	0.000389009	0.00155934	-0.610666
GSE2770-UNTREATED-VS-IL12-TREATED-ACT-CD4-TCELL-48H-DN	0.459916	5.106	3.59731	0.00034228	0.00139305	-0.492132
GSE12845-IGD-POS-BLOOD-VS-DARKZONE-GC-TONSIL-BCELL-DN	0.459691	6.54851	3.27989	0.00108567	0.00373223	-1.55616
GSE31082-DN-VS-CD8-SP-THYMOCYTE-UP	0.458911	5.15425	3.24397	0.00123019	0.00416833	-1.67058
GSE9006-TYPE-1-DIABETES-AT-DX-VS-4MONTH-POST-DX-PBMC-UP	0.457294	7.02442	2.77447	0.00566465	0.0150903	-3.05281
GSE37301-RAG2-KO-VS-RAG2-AND-ETS1-KO-NK-CELL-DN	0.457084	3.79985	4.70565	3.01e-06	2.54e-05	3.96027
GSE360-DC-VS-MAC-M-TUBERCULOSIS-DN	0.456955	5.08268	4.17292	3.35e-05	0.000194414	1.67847
GSE19888-ADENOSINE-A3R-ACT-VS-TCELL-MEMBRANES-ACT-AND-A3R-INH-PRETREAT-IN-MAST-CELL-UP	0.456953	3.10797	5.991	3.21e-09	7.32e-08	10.5148
GSE3039-ALPHABETA-CD8-TCELL-VS-B1-BCELL-DN	0.456716	4.19741	3.93421	9.11e-05	0.000450599	0.740823
GSE12392-IFNAR-KO-VS-IFNB-KO-CD8-NEG-SPLEEN-DC-UP	0.456643	4.97586	3.64671	0.000283693	0.00118294	-0.318013
GSE20715-WT-VS-TLR4-KO-LUNG-UP	0.45614	6.21802	3.84557	0.000130326	0.000611884	0.406113
GSE17721-POLYIC-VS-CPG-2H-BMDC-DN	0.455585	2.89321	6.26558	6.21e-10	1.77e-08	12.1018
GSE29618-MONOCYTE-VS-PDC-DAY7-FLU-VACCINE-DN	0.455283	5.17115	4.09143	4.74e-05	0.000258433	1.35245
GSE27291-6H-VS-7D-STIM-GAMMADELTA-TCELL-UP	0.455106	5.10755	4.03515	6.01e-05	0.000315129	1.13087
GSE17580-UNINFECTED-VS-S-MANSONI-INF-TEFF-DN	0.454386	4.02336	5.68215	1.89e-08	3.26e-07	8.80716
GSE39110-DAY3-VS-DAY6-POST-IMMUNIZATION-CD8-TCELL-WITH-IL2-TREATMENT-UP	0.453827	2.95058	6.32086	4.43e-10	1.38e-08	12.429
GSE29949-CD8-NEG-DC-SPLEEN-VS-MONOCYTE-BONE-MARROW-DN	0.452681	2.35577	5.966	3.72e-09	8.18e-08	10.3735
GSE37301-COMMON-LYMPHOID-PROGENITOR-VS-CD4-TCELL-UP	0.452539	5.23603	3.93787	8.97e-05	0.000445475	0.754799
GSE17721-0.5H-VS-8H-GARDIQUIMOD-BMDC-UP	0.451942	5.61346	3.28592	0.00106303	0.00367222	-1.53684
GSE17721-0.5H-VS-24H-GARDIQUIMOD-BMDC-DN	0.451843	5.31307	3.4199	0.000659801	0.00245723	-1.09859
GSE29618-LAIV-VS-TIV-FLU-VACCINE-DAY7-MONOCYTE-DN	0.451609	4.10992	4.81838	1.75e-06	1.6e-05	4.47626
GSE17721-PAM3CSK4-VS-GADIQUIMOD-24H-BMDC-UP	0.45127	5.1456	4.11	4.39e-05	0.000242656	1.42619
GSE14308-TH17-VS-NATURAL-TREG-UP	0.450395	4.00117	4.35598	1.51e-05	9.94e-05	2.43323
GSE22886-IGM-MEMORY-BCELL-VS-BM-PLASMA-CELL-DN	0.449135	5.12688	2.92493	0.00354767	0.0101783	-2.63278
GSE46606-IRF4-KO-VS-WT-CD40L-IL2-IL5-1DAY-STIMULATED-BCELL-UP	0.449046	2.94403	5.59551	3.07e-08	4.88e-07	8.34304
GSE3720-VD1-VS-VD2-GAMMADELTA-TCELL-WITH-LPS-STIM-UP	0.448831	4.52468	4.5145	7.35e-06	5.35e-05	3.11167
GSE21670-UNTREATED-VS-TGFB-IL6-TREATED-CD4-TCELL-DN	0.448642	6.07909	3.68223	0.000247532	0.00105599	-0.191381
GSE39820-CTRL-VS-TGFBETA3-IL6-CD4-TCELL-DN	0.447992	5.18823	4.05632	5.5e-05	0.000293156	1.21385
GSE14308-TH2-VS-NAIVE-CD4-TCELL-UP	0.447634	4.07476	4.1118	4.35e-05	0.000241446	1.43334
GSE22601-DOUBLE-NEGATIVE-VS-CD4-SINGLE-POSITIVE-THYMOCYTE-DN	0.447533	6.13391	3.78829	0.000163645	0.000744779	0.193753
GSE5679-PPARG-LIGAND-ROSIGLITAZONE-VS-ROSIGLITAZONE-AND-RARA-AGONIST-AM580-TREATED-DC-UP	0.446397	3.90081	4.16342	3.49e-05	0.0002014	1.64013
GSE5589-LPS-VS-LPS-AND-IL6-STIM-MACROPHAGE-45MIN-DN	0.446234	4.95538	3.43028	0.000635438	0.00238093	-1.06392
GSE2770-IL12-AND-TGFB-VS-IL4-TREATED-ACT-CD4-TCELL-2H-UP	0.445871	4.80804	3.81197	0.000148995	0.000686639	0.281195
GSE360-CTRL-VS-B-MALAYI-LOW-DOSE-DC-UP	0.445826	4.21432	5.17436	2.93e-07	3.41e-06	6.18084
GSE22919-RESTING-VS-IL2-IL12-IL15-STIM-NK-CELL-UP	0.444997	6.01289	2.71531	0.0067713	0.0174055	-3.21199
GSE2585-CTEC-VS-MTEC-THYMUS-UP	0.444728	4.21484	4.74404	2.5e-06	2.17e-05	4.13468
GSE39556-CD8A-DC-VS-NK-CELL-MOUSE-3H-POST-POLYIC-INJ-UP	0.444496	1.24311	5.13337	3.62e-07	4.09e-06	5.97876
GSE17721-POLYIC-VS-GARDIQUIMOD-12H-BMDC-DN	0.444003	5.87619	3.56641	0.000384516	0.00154279	-0.599912
GSE17721-CTRL-VS-CPG-24H-BMDC-DN	0.443507	3.9886	4.85356	1.47e-06	1.37e-05	4.63964
GSE42021-CD24HI-VS-CD24INT-TCONV-THYMUS-UP	0.443381	3.53218	4.14786	3.73e-05	0.00021323	1.57755
GSE7509-UNSTIM-VS-TNFA-IL1B-IL6-PGE-STIM-DC-UP	0.443255	5.49994	2.94028	0.00337839	0.00974528	-2.5887
GSE14908-RESTING-VS-HDM-STIM-CD4-TCELL-ATOPIC-PATIENT-UP	0.443021	6.11287	2.91193	0.00369696	0.0105355	-2.66992
GSE37301-PRO-BCELL-VS-RAG2-KO-NK-CELL-UP	0.442825	5.23648	4.03433	6.03e-05	0.000315819	1.12765
GSE10325-MYELOID-VS-LUPUS-MYELOID-DN	0.442736	4.95854	3.45435	0.000582131	0.00220846	-0.983146
GSE21670-STAT3-KO-VS-WT-CD4-TCELL-DN	0.442681	3.57799	4.11281	4.33e-05	0.000240724	1.43738
GSE17721-POLYIC-VS-PAM3CSK4-6H-BMDC-DN	0.441216	5.67097	3.62215	0.000311534	0.00128018	-0.40487
GSE4748-CTRL-VS-CYANOBACTERIUM-LPSLIKE-STIM-DC-1H-UP	0.440959	5.36532	3.03337	0.0025005	0.00753521	-2.31661
GSE23505-IL6-IL1-VS-IL6-IL1-TGFB-TREATED-CD4-TCELL-DN	0.440733	6.10562	2.77641	0.00563126	0.0150297	-3.04753
GSE10239-NAIVE-VS-KLRG1INT-EFF-CD8-TCELL-DN	0.440569	3.32733	4.33492	1.65e-05	0.000108445	2.34483
GSE9960-GRAM-NEG-VS-GRAM-NEG-AND-POS-SEPSIS-PBMC-DN	0.440003	4.82487	3.1325	0.00179959	0.00567666	-2.01779
GSE24026-PD1-LIGATION-VS-CTRL-IN-ACT-TCELL-LINE-DN	0.4399	4.40621	3.20145	0.00142414	0.00471275	-1.8044
GSE34515-CD16-NEG-MONOCYTE-VS-DC-DN	0.439899	4.81484	3.46533	0.00055923	0.00213301	-0.946123
GSE11973-MIR223-KOVS-WT-BONE-MARROW-NEUTROPHIL-DN	0.439892	4.507	4.07074	5.18e-05	0.00027734	1.27063
GSE17974-CTRL-VS-ACT-IL4-AND-ANTI-IL12-2H-CD4-TCELL-DN	0.439854	5.11737	3.22003	0.00133612	0.00444921	-1.74612
GSE12392-WT-VS-IFNB-KO-CD8A-NEG-SPLEEN-DC-UP	0.439064	4.61508	4.07304	5.13e-05	0.000275709	1.27973
GSE2770-IL12-VS-IL4-TREATED-ACT-CD4-TCELL-48H-UP	0.438458	4.11032	3.70218	0.00022917	0.000991594	-0.119744
GSE22886-NAIVE-CD4-TCELL-VS-MEMORY-TCELL-DN	0.438284	5.98772	3.18557	0.00150357	0.00489929	-1.85396
GSE21380-TFH-VS-GERMINAL-CENTER-TFH-CD4-TCELL-DN	0.43778	4.2011	4.27079	2.19e-05	0.000137101	2.07813
GSE5589-UNSTIM-VS-45MIN-LPS-STIM-MACROPHAGE-UP	0.437252	5.94916	3.62995	0.000302424	0.00124878	-0.37734
GSE21927-SPLEEN-C57BL6-VS-4T1-TUMOR-BALBC-MONOCYTES-UP	0.437036	9.68752	2.49084	0.0129559	0.0298857	-3.78539
GSE5542-IFNG-VS-IFNA-TREATED-EPITHELIAL-CELLS-6H-UP	0.437019	4.15584	3.93341	9.14e-05	0.000451551	0.73776
GSE3982-EOSINOPHIL-VS-NEUTROPHIL-UP	0.436829	5.58623	3.46925	0.000551259	0.00210828	-0.932876
GSE14308-NAIVE-CD4-TCELL-VS-INDUCED-TREG-DN	0.436766	4.83936	4.11003	4.39e-05	0.000242656	1.42633
GSE22886-CD8-VS-CD4-NAIVE-TCELL-UP	0.436492	5.04886	3.64675	0.000283652	0.00118294	-0.317876
GSE17974-CTRL-VS-ACT-IL4-AND-ANTI-IL12-4H-CD4-TCELL-DN	0.436416	4.32567	3.4349	0.00062485	0.00235163	-1.04844
GSE20727-CTRL-VS-ROS-INHIBITOR-TREATED-DC-DN	0.436017	4.26171	4.26764	2.22e-05	0.000138594	2.06516
GSE11961-GERMINAL-CENTER-BCELL-DAY7-VS-GERMINAL-CENTER-BCELL-DAY40-UP	0.435894	3.01107	5.8403	7.71e-09	1.52e-07	9.67128
GSE34179-THPOK-KO-VS-WT-VA14I-NKTCELL-DN	0.43501	2.00329	6.23494	7.48e-10	2.06e-08	11.9215
GSE369-IFNG-KO-VS-WT-LIVER-DN	0.434346	5.92437	2.76639	0.00580535	0.0153784	-3.07473
GSE1460-DP-THYMOCYTE-VS-THYMIC-STROMAL-CELL-DN	0.434021	5.75805	3.18331	0.00151519	0.0049271	-1.86098
GSE6259-BCELL-VS-CD4-TCELL-DN	0.43323	4.82979	4.46345	9.28e-06	6.55e-05	2.89068
GSE17721-12H-VS-24H-LPS-BMDC-DN	0.433202	5.30639	3.12622	0.00183793	0.00578044	-2.03698
GSE18804-SPLEEN-MACROPHAGE-VS-BRAIN-TUMORAL-MACROPHAGE-DN	0.43305	4.47478	3.83883	0.000133881	0.000623752	0.380989
GSE37301-HEMATOPOIETIC-STEM-CELL-VS-GRAN-MONO-PROGENITOR-DN	0.432674	3.72075	4.55596	6.07e-06	4.54e-05	3.29287
GSE16451-IMMATURE-VS-MATURE-NEURON-CELL-LINE-WEST-EQUINE-ENC-VIRUS-DN	0.432558	4.24279	3.07688	0.0021667	0.00664803	-2.18661
GSE3982-MAST-CELL-VS-BASOPHIL-UP	0.432189	3.92202	3.70923	0.000222993	0.000968813	-0.0943373
GSE26928-NAIVE-VS-EFF-MEMORY-CD4-TCELL-DN	0.43205	3.55126	4.62995	4.3e-06	3.43e-05	3.62023
GSE9988-LOW-LPS-VS-ANTI-TREM1-AND-LPS-MONOCYTE-DN	0.431998	3.32268	3.78145	0.000168125	0.00076158	0.168585
GSE1460-CORD-VS-ADULT-BLOOD-NAIVE-CD4-TCELL-DN	0.431112	7.27111	2.63053	0.00869742	0.0213653	-3.43427
GSE22886-IGG-IGA-MEMORY-BCELL-VS-BLOOD-PLASMA-CELL-DN	0.429922	5.06802	3.03152	0.00251572	0.00755427	-2.32211
GSE3982-BASOPHIL-VS-TH2-DN	0.429506	4.61701	3.62368	0.000309729	0.001274	-0.399481
GSE27859-MACROPHAGE-VS-CD11C-INT-F480-INT-DC-DN	0.428642	4.06133	4.46009	9.43e-06	6.62e-05	2.87618
GSE9650-GP33-VS-GP276-LCMV-SPECIFIC-EXHAUSTED-CD8-TCELL-DN	0.428631	7.01281	2.62567	0.00882138	0.021591	-3.4468
GSE17721-CPG-VS-GARDIQUIMOD-2H-BMDC-UP	0.428611	2.81967	6.29102	5.32e-10	1.59e-08	12.2521
GSE2770-TGFB-AND-IL4-VS-IL4-TREATED-ACT-CD4-TCELL-2H-DN	0.428539	2.5703	6.24133	7.2e-10	2e-08	11.959
GSE22886-NAIVE-VS-MEMORY-TCELL-DN	0.428452	5.43621	4.13079	4.02e-05	0.000227183	1.50915
GSE41176-UNSTIM-VS-ANTI-IGM-STIM-BCELL-3H-UP	0.426844	2.00667	4.63734	4.15e-06	3.35e-05	3.65319
GSE17721-LPS-VS-PAM3CSK4-6H-BMDC-DN	0.426828	6.29106	3.10843	0.0019508	0.00610379	-2.09121
GSE6875-TCONV-VS-TREG-DN	0.426824	2.12108	6.53386	1.17e-10	4.26e-09	13.7141
GSE25088-WT-VS-STAT6-KO-MACROPHAGE-ROSIGLITAZONE-STIM-UP	0.426687	7.33537	3.54542	0.000415925	0.00165011	-0.672583
GSE360-CTRL-VS-M-TUBERCULOSIS-DC-DN	0.42618	3.30645	4.30662	1.87e-05	0.000120307	2.22668
GSE17974-1.5H-VS-72H-IL4-AND-ANTI-IL12-ACT-CD4-TCELL-DN	0.426061	3.73675	3.73367	0.000202768	0.000896526	-0.0058883
GSE17721-LPS-VS-POLYIC-16H-BMDC-UP	0.425549	5.46039	3.52087	0.000455706	0.0017872	-0.757058
GSE19401-UNSTIM-VS-RETINOIC-ACID-AND-PAM2CSK4-STIM-FOLLICULAR-DC-UP	0.425523	4.0514	4.07177	5.15e-05	0.000276494	1.27468
GSE41867-NAIVE-VS-EFFECTOR-CD8-TCELL-UP	0.42439	4.99395	3.34678	0.000857661	0.00305209	-1.33986
GSE13411-IGM-MEMORY-BCELL-VS-PLASMA-CELL-DN	0.424181	1.43008	6.71809	3.6e-11	1.53e-09	14.8562
GSE3982-MAC-VS-CENT-MEMORY-CD4-TCELL-UP	0.424024	5.56372	3.24215	0.00123796	0.00417799	-1.67634
GSE43863-NAIVE-VS-LY6C-LOW-CXCR5NEG-CD4-EFF-TCELL-D6-LCMV-DN	0.423945	3.42862	3.79992	0.000156288	0.000715592	0.236632
GSE12392-CD8A-POS-VS-NEG-SPLEEN-DC-UP	0.423518	4.65141	4.03958	5.9e-05	0.000310505	1.14821
GSE17721-LPS-VS-PAM3CSK4-24H-BMDC-DN	0.423316	4.72415	3.43386	0.000627231	0.00235642	-1.05194
GSE5589-WT-VS-IL6-KO-LPS-AND-IL6-STIM-MACROPHAGE-45MIN-DN	0.423213	3.81301	4.17702	3.3e-05	0.000192224	1.69503
GSE17721-0.5H-VS-24H-PAM3CSK4-BMDC-DN	0.423004	6.25353	3.16315	0.00162263	0.00520737	-1.92347
GSE11864-UNTREATED-VS-CSF1-IFNG-PAM3CYS-IN-MAC-DN	0.421821	4.41559	3.72658	0.000208456	0.000915957	-0.0316317
GSE23308-CTRL-VS-CORTICOSTERONE-TREATED-MACROPHAGE-UP	0.421821	2.57888	6.13926	1.33e-09	3.39e-08	11.3637
GSE14308-TH2-VS-TH17-UP	0.42113	3.72159	4.05586	5.51e-05	0.000293353	1.21204
GSE16451-CTRL-VS-WEST-EQUINE-ENC-VIRUS-MATURE-NEURON-CELL-LINE-DN	0.421115	3.04583	4.77683	2.14e-06	1.9e-05	4.28474
GSE17721-CTRL-VS-PAM3CSK4-24H-BMDC-DN	0.42066	4.08882	4.23872	2.52e-05	0.000154072	1.94622
GSE3982-BCELL-VS-TH1-DN	0.42013	2.58836	6.19487	9.54e-10	2.6e-08	11.687
GSE39022-LN-VS-SPLEEN-DC-UP	0.419635	2.92519	5.20254	2.53e-07	3.04e-06	6.32062
GSE22886-NAIVE-VS-IGM-MEMORY-BCELL-DN	0.418484	5.67804	2.88357	0.00404277	0.0113011	-2.7504
GSE17721-CTRL-VS-CPG-1H-BMDC-UP	0.417981	4.4823	3.75615	0.000185711	0.000831491	0.0759129
GSE17721-LPS-VS-GARDIQUIMOD-12H-BMDC-DN	0.417799	5.68006	3.34848	0.000852508	0.0030363	-1.33433
GSE7509-UNSTIM-VS-IFNA-STIM-IMMATURE-DC-UP	0.417505	2.84761	5.64294	2.36e-08	3.93e-07	8.59631
GSE3039-ALPHABETA-CD8-TCELL-VS-B2-BCELL-DN	0.417463	4.41616	3.53093	0.000438993	0.00173353	-0.72251
GSE43955-TH0-VS-TGFB-IL6-IL23-TH17-ACT-CD4-TCELL-60H-UP	0.417004	4.32018	4.19881	3e-05	0.000179299	1.78332
GSE15659-NAIVE-CD4-TCELL-VS-ACTIVATED-TREG-DN	0.416609	2.64867	5.38393	9.71e-08	1.31e-06	7.23719
GSE32986-CURDLAN-LOWDOSE-VS-GMCSF-AND-CURDLAN-LOWDOSE-STIM-DC-DN	0.416313	4.87898	2.98774	0.00290069	0.00856966	-2.45101
GSE14908-ATOPIC-VS-NONATOPIC-PATIENT-HDM-STIM-CD4-TCELL-UP	0.415522	5.31624	3.52851	0.000442963	0.00174596	-0.730836
GSE13738-RESTING-VS-TCR-ACTIVATED-CD4-TCELL-DN	0.415001	4.40711	3.87876	0.000114062	0.000548865	0.530605
GSE34156-NOD2-LIGAND-VS-NOD2-AND-TLR1-TLR2-LIGAND-6H-TREATED-MONOCYTE-UP	0.414903	6.241	3.04788	0.00238426	0.00723106	-2.27345
GSE32034-UNTREATED-VS-ROSIGLIZATONE-TREATED-LY6C-HIGH-MONOCYTE-DN	0.414457	6.94065	3.18136	0.00152529	0.00494729	-1.86704
GSE14308-TH1-VS-NAIVE-CD4-TCELL-UP	0.414188	5.50329	3.24502	0.00122569	0.00415639	-1.66722
GSE23502-BM-VS-COLON-TUMOR-MYELOID-DERIVED-SUPPRESSOR-CELL-UP	0.41349	3.26939	4.08749	4.82e-05	0.000261764	1.33682
GSE40184-HEALTHY-VS-HCV-INFECTED-DONOR-PBMC-DN	0.413301	3.91606	4.15858	3.57e-05	0.000204504	1.62065
GSE411-UNSTIM-VS-400MIN-IL6-STIM-MACROPHAGE-DN	0.411849	4.23948	3.70955	0.00022272	0.000968617	-0.0931986
GSE41867-DAY6-EFFECTOR-VS-DAY30-EXHAUSTED-CD8-TCELL-LCMV-CLONE13-DN	0.411293	4.43715	3.67116	0.000258308	0.00109536	-0.23097
GSE15750-DAY6-VS-DAY10-EFF-CD8-TCELL-UP	0.411122	2.05405	5.09831	4.33e-07	4.79e-06	5.80714
GSE37563-WT-VS-CTLA4-KO-CD4-TCELL-D4-POST-IMMUNIZATION-DN	0.410962	3.7752	5.16116	3.13e-07	3.61e-06	6.11562
GSE3039-CD4-TCELL-VS-B2-BCELL-DN	0.41096	5.49056	3.68488	0.000245011	0.00104734	-0.181871
GSE1925-CTRL-VS-IFNG-PRIMED-MACROPHAGE-DN	0.410906	4.6157	3.8622	0.000121921	0.000580767	0.468356
GSE12366-GC-VS-NAIVE-BCELL-UP	0.41089	4.24033	3.55517	0.00040104	0.00160152	-0.63886
GSE1460-INTRATHYMIC-T-PROGENITOR-VS-NAIVE-CD4-TCELL-ADULT-BLOOD-UP	0.409963	4.99845	2.92732	0.00352082	0.0101209	-2.62593
GSE23984-CTRL-VS-HYPOCALEMIC-VITAMIND-ANALOG-TCELL-UP	0.409927	5.1076	3.64476	0.000285816	0.00119062	-0.324933
GSE35685-CD34POS-CD38NEG-VS-CD34POS-CD10POS-BONE-MARROW-DN	0.409866	5.13314	3.39852	0.000712747	0.00261751	-1.16967
GSE2770-IL12-AND-TGFB-ACT-VS-ACT-CD4-TCELL-48H-UP	0.409391	3.68905	4.99859	7.17e-07	7.43e-06	5.32497
GSE11057-NAIVE-VS-MEMORY-CD4-TCELL-DN	0.40926	5.66626	2.88667	0.00400353	0.0112284	-2.74162
GSE14308-TH2-VS-NATURAL-TREG-UP	0.409149	3.53908	4.0243	6.29e-05	0.000328074	1.08848
GSE12198-CTRL-VS-LOW-IL2-STIM-NK-CELL-DN	0.409112	4.34436	3.82897	0.000139253	0.000644539	0.344277
GSE16385-MONOCYTE-VS-12H-IFNG-TNF-TREATED-MACROPHAGE-UP	0.408968	5.8466	3.05271	0.00234669	0.00712728	-2.25904
GSE38681-WT-VS-LYL1-KO-LYMPHOID-PRIMED-MULTIPOTENT-PROGENITOR-UP	0.408932	4.20085	3.40789	0.000689066	0.00254816	-1.13856
GSE45365-HEALTHY-VS-MCMV-INFECTION-BCELL-IFNAR-KO-UP	0.408256	5.51121	3.44784	0.000596108	0.00225344	-1.00503
GSE17721-LPS-VS-GARDIQUIMOD-2H-BMDC-DN	0.407787	5.48026	2.84802	0.00451768	0.0123843	-2.85018
GSE15330-HSC-VS-LYMPHOID-PRIMED-MULTIPOTENT-PROGENITOR-DN	0.407282	3.93665	4.19892	3e-05	0.000179299	1.78376
GSE15330-MEGAKARYOCYTE-ERYTHROID-VS-GRANULOCYTE-MONOCYTE-PROGENITOR-IKAROS-KO-DN	0.40724	4.08225	3.96368	8.07e-05	0.00040651	0.853695
GSE13484-12H-UNSTIM-VS-YF17D-VACCINE-STIM-PBMC-DN	0.406944	2.32833	5.18907	2.71e-07	3.18e-06	6.25372
GSE2706-R848-VS-R848-AND-LPS-8H-STIM-DC-DN	0.406043	2.64451	5.28668	1.63e-07	2.07e-06	6.74215
GSE15930-STIM-VS-STIM-AND-IL12-24H-CD8-T-CELL-UP	0.40554	4.85684	3.56948	0.000380102	0.00153231	-0.589222
GSE37533-PPARG1-FOXP3-VS-PPARG2-FOXP3-TRANSDUCED-CD4-TCELL-PIOGLITAZONE-TREATED-UP	0.405435	2.51424	5.02649	6.23e-07	6.62e-06	5.459
GSE3982-MAST-CELL-VS-TH1-DN	0.405311	3.23094	4.94198	9.51e-07	9.49e-06	5.05524
GSE5589-IL6-KO-VS-IL10-KO-LPS-STIM-MACROPHAGE-45MIN-DN	0.405254	5.26377	3.77051	0.000175524	0.000790883	0.128455
GSE35825-UNTREATED-VS-IFNG-STIM-MACROPHAGE-UP	0.404018	3.28198	4.0381	5.93e-05	0.000312052	1.14238
GSE22443-IL2-VS-IL12-TREATED-ACT-CD8-TCELL-DN	0.404013	4.85351	3.96176	8.14e-05	0.000409227	0.846347
GSE1460-NAIVE-CD4-TCELL-ADULT-BLOOD-VS-THYMIC-STROMAL-CELL-DN	0.403996	4.06443	3.34442	0.00086488	0.00307521	-1.34756
GSE5589-UNSTIM-VS-45MIN-LPS-AND-IL10-STIM-MACROPHAGE-DN	0.403032	4.35205	3.79362	0.000160233	0.000731291	0.213392
GSE17721-12H-VS-24H-POLYIC-BMDC-UP	0.402972	4.45181	4.30693	1.87e-05	0.000120307	2.22795
GSE4748-CTRL-VS-LPS-STIM-DC-3H-DN	0.402924	3.94866	4.40418	1.21e-05	8.22e-05	2.63709
GSE17721-POLYIC-VS-GARDIQUIMOD-6H-BMDC-DN	0.40277	5.81229	2.77754	0.00561193	0.0150158	-3.04445
GSE29618-BCELL-VS-MONOCYTE-DN	0.402765	7.21172	2.32103	0.0205486	0.0442305	-4.18686
GSE42021-TREG-PLN-VS-CD24INT-TREG-THYMUS-UP	0.402414	6.23122	3.15282	0.0016804	0.00537247	-1.95536
GSE43955-TH0-VS-TGFB-IL6-TH17-ACT-CD4-TCELL-10H-DN	0.40184	2.1559	6.71594	3.65e-11	1.54e-09	14.8427
GSE20198-UNTREATED-VS-IL12-IL18-TREATED-ACT-CD4-TCELL-DN	0.401729	5.14051	3.1078	0.00195492	0.00610767	-2.09313
GSE360-HIGH-VS-LOW-DOSE-B-MALAYI-MAC-UP	0.401663	4.86733	3.63337	0.000298512	0.00123624	-0.365264
GSE17721-CTRL-VS-GARDIQUIMOD-24H-BMDC-DN	0.401476	4.90777	3.1743	0.00156239	0.00505605	-1.88897
GSE20366-EX-VIVO-VS-HOMEOSTATIC-CONVERSION-NAIVE-CD4-TCELL-DN	0.401117	3.00405	5.52319	4.57e-08	6.91e-07	7.96063
GSE27241-WT-CTRL-VS-DIGOXIN-TREATED-RORGT-KO-CD4-TCELL-IN-TH17-POLARIZING-CONDITIONS-DN	0.400697	4.45252	3.43057	0.00063477	0.00238053	-1.06296
GSE22432-MULTIPOTENT-PROGENITOR-VS-PDC-DN	0.400498	5.4136	2.80669	0.00513319	0.013857	-2.96469
GSE17721-CTRL-VS-GARDIQUIMOD-6H-BMDC-DN	0.400364	4.46394	3.47718	0.000535454	0.00205153	-0.906028
GSE28726-NAIVE-VS-ACTIVATED-NKTCELL-DN	0.399827	5.92262	2.63175	0.00866664	0.0213105	-3.43113
GSE5589-UNSTIM-VS-45MIN-LPS-AND-IL6-STIM-MACROPHAGE-DN	0.399789	5.41785	3.21776	0.00134663	0.00448068	-1.75327
GSE36891-UNSTIM-VS-PAM-TLR2-STIM-PERITONEAL-MACROPHAGE-UP	0.399689	5.19481	3.68709	0.000242932	0.00104159	-0.173949
GSE17721-CPG-VS-GARDIQUIMOD-12H-BMDC-DN	0.399352	4.87483	3.53387	0.000434228	0.00171791	-0.712418
GSE8685-IL2-ACT-IL2-STARVED-VS-IL15-ACT-IL2-STARVED-CD4-TCELL-DN	0.398955	4.56685	3.33155	0.000905268	0.00319741	-1.38948
GSE3982-NEUTROPHIL-VS-CENT-MEMORY-CD4-TCELL-DN	0.398709	5.67387	2.98328	0.00294283	0.00865933	-2.46405
GSE3982-EOSINOPHIL-VS-BASOPHIL-DN	0.398475	6.85774	2.57691	0.0101557	0.0243245	-3.57127
GSE20715-0H-VS-24H-OZONE-LUNG-DN	0.397973	2.61395	4.27549	2.15e-05	0.000134502	2.09757
GSE27786-LIN-NEG-VS-NKTCELL-UP	0.397771	3.47406	3.87691	0.000114916	0.000551102	0.523635
GSE8921-UNSTIM-0H-VS-TLR1-2-STIM-MONOCYTE-12H-UP	0.397424	3.68644	3.5202	0.000456852	0.00178909	-0.75938
GSE23321-CENTRAL-VS-EFFECTOR-MEMORY-CD8-TCELL-DN	0.397404	4.61113	3.74243	0.000195951	0.000870915	0.025942
GSE42021-CD24HI-VS-CD24INT-TREG-THYMUS-UP	0.397362	4.6489	3.2515	0.00119849	0.00407065	-1.64669
GSE25846-IL10-POS-VS-NEG-CD8-TCELL-DAY7-POST-CORONAVIRUS-BRAIN-UP	0.397356	1.00816	7.06705	3.58e-12	1.97e-10	17.0964
GSE16385-MONOCYTE-VS-12H-ROSIGLITAZONE-IL4-TREATED-MACROPHAGE-DN	0.396258	5.44271	3.35994	0.000818402	0.00293451	-1.29681
GSE17721-0.5H-VS-12H-CPG-BMDC-UP	0.394653	5.57711	2.75003	0.00610025	0.0160099	-3.11897
GSE17301-ACD3-ACD28-VS-ACD3-ACD28-AND-IFNA2-STIM-CD8-TCELL-UP	0.394253	3.49776	4.78896	2.01e-06	1.8e-05	4.34048
GSE46606-IRF4HIGH-VS-WT-CD40L-IL2-IL5-DAY1-STIMULATED-BCELL-DN	0.394178	3.47809	4.5781	5.48e-06	4.17e-05	3.3903
GSE14308-TH17-VS-INDUCED-TREG-UP	0.393115	5.45263	3.24255	0.00123625	0.00417609	-1.67508
GSE18804-SPLEEN-MACROPHAGE-VS-TUMORAL-MACROPHAGE-UP	0.392991	3.94021	4.16684	3.44e-05	0.000198737	1.65393
GSE27786-BCELL-VS-MONO-MAC-UP	0.392915	6.28593	2.81968	0.00493192	0.0133817	-2.92886
GSE12198-LOW-IL2-STIM-NK-CELL-VS-HIGH-IL2-STIM-NK-CELL-UP	0.392851	4.70199	3.39733	0.000715783	0.00262186	-1.17358
GSE32164-RESTING-DIFFERENTIATED-VS-CMYC-INHIBITED-MACROPHAGE-DN	0.392773	5.27833	3.33588	0.000891483	0.00315396	-1.37539
GSE25123-ROSIGLITAZONE-VS-IL4-AND-ROSIGLITAZONE-STIM-PPARG-KO-MACROPHAGE-DAY10-UP	0.391887	3.77005	3.26239	0.001154	0.00392897	-1.61206
GSE17721-PAM3CSK4-VS-GADIQUIMOD-6H-BMDC-UP	0.391781	4.95725	3.52801	0.000443789	0.00174725	-0.732558
GSE43863-TFH-VS-LY6C-INT-CXCR5POS-EFFECTOR-CD4-TCELL-UP	0.3917	5.51722	3.36389	0.000806945	0.00289832	-1.28385
GSE5099-UNSTIM-VS-MCSF-TREATED-MONOCYTE-DAY7-UP	0.391469	7.11038	2.7212	0.00665303	0.017146	-3.1963
GSE17974-0H-VS-24H-IN-VITRO-ACT-CD4-TCELL-DN	0.391079	1.66311	4.40773	1.19e-05	8.13e-05	2.65218
GSE20366-TREG-VS-NAIVE-CD4-TCELL-HOMEOSTATIC-CONVERSION-UP	0.390723	3.21372	5.01881	6.48e-07	6.85e-06	5.42203
GSE360-CTRL-VS-L-MAJOR-DC-DN	0.389959	3.12061	4.60241	4.89e-06	3.8e-05	3.49781
GSE2770-IL12-ACT-VS-ACT-CD4-TCELL-2H-DN	0.389515	5.64462	3.08579	0.0021036	0.00648637	-2.15976
GSE17721-CTRL-VS-GARDIQUIMOD-0.5H-BMDC-DN	0.389485	4.50582	3.88661	0.00011051	0.000534802	0.560165
GSE3039-NKT-CELL-VS-B1-BCELL-DN	0.38905	4.74602	3.25093	0.00120085	0.00407542	-1.64849
GSE19888-ADENOSINE-A3R-ACT-VS-TCELL-MEMBRANES-ACT-IN-MAST-CELL-DN	0.388436	4.38689	4.12054	4.19e-05	0.000235106	1.46821
GSE17721-0.5H-VS-12H-PAM3CSK4-BMDC-DN	0.386748	5.25576	2.96343	0.00313714	0.00912656	-2.52182
GSE13493-DP-VS-CD4INTCD8POS-THYMOCYTE-DN	0.385994	3.8297	3.69789	0.000233007	0.00100512	-0.13518
GSE17721-POLYIC-VS-CPG-12H-BMDC-DN	0.385562	5.69293	3.29464	0.00103105	0.0035821	-1.50884
GSE9316-IL6-KO-VS-IFNG-KO-INVIVO-EXPANDED-CD4-TCELL-DN	0.38554	3.67089	3.25791	0.0011721	0.0039874	-1.62631
GSE10856-CTRL-VS-TNFRSF6B-IN-MACROPHAGE-DN	0.385354	2.97192	3.74294	0.000195561	0.000870092	0.0277964
GSE37532-WT-VS-PPARG-KO-VISCERAL-ADIPOSE-TISSUE-TCONV-DN	0.384785	4.40087	2.9211	0.00359106	0.010282	-2.64374
GSE21546-WT-VS-SAP1A-KO-ANTI-CD3-STIM-DP-THYMOCYTES-UP	0.3842	3.26952	4.53143	6.8e-06	4.99e-05	3.18548
GSE39110-DAY3-VS-DAY6-POST-IMMUNIZATION-CD8-TCELL-DN	0.38412	1.49497	5.99711	3.1e-09	7.12e-08	10.5494
GSE13484-12H-UNSTIM-VS-YF17D-VACCINE-STIM-PBMC-UP	0.38376	6.12465	2.78402	0.00550206	0.0147404	-3.02678
GSE12845-IGD-NEG-BLOOD-VS-PRE-GC-TONSIL-BCELL-UP	0.383533	4.26057	2.97703	0.00300278	0.00880526	-2.48228
GSE16522-ANTI-CD3CD28-STIM-VS-UNSTIM-NAIVE-CD8-TCELL-UP	0.3835	3.99128	3.68304	0.000246764	0.00105377	-0.188496
GSE360-DC-VS-MAC-B-MALAYI-LOW-DOSE-UP	0.383344	6.42584	2.82495	0.00485247	0.013183	-2.9143
GSE21546-WT-VS-ELK1-KO-ANTI-CD3-STIM-DP-THYMOCYTES-DN	0.382982	2.55998	3.6165	0.000318293	0.00130292	-0.424778
GSE45365-CD8A-DC-VS-CD11B-DC-DN	0.382877	4.01142	2.96169	0.00315473	0.0091623	-2.52687
GSE411-UNSTIM-VS-400MIN-IL6-STIM-SOCS3-KO-MACROPHAGE-DN	0.382436	3.83508	3.39103	0.000732203	0.00267279	-1.19445
GSE360-CTRL-VS-B-MALAYI-HIGH-DOSE-DC-UP	0.382002	4.19186	4.24826	2.42e-05	0.000149306	1.98535
GSE24671-BAKIMULC-VS-SENDAI-VIRUS-INFECTED-MOUSE-SPLENOCYTES-DN	0.381883	5.36198	2.76103	0.00590063	0.0155822	-3.08927
GSE43955-TH0-VS-TGFB-IL6-IL23-TH17-ACT-CD4-TCELL-60H-DN	0.381218	5.8677	3.61674	0.000317996	0.00130292	-0.42391
GSE41867-DAY15-EFFECTOR-VS-DAY30-EXHAUSTED-CD8-TCELL-LCMV-CLONE13-DN	0.379619	4.4897	3.19036	0.00147918	0.00484956	-1.83903
GSE3982-MAC-VS-NEUTROPHIL-UP	0.379617	4.90514	2.63033	0.00870246	0.0213653	-3.43479
GSE7218-UNSTIM-VS-ANTIGEN-STIM-THROUGH-IGG-BCELL-UP	0.379613	3.53563	3.0916	0.00206337	0.00637619	-2.14222
GSE6259-DEC205-POS-DC-VS-CD8-TCELL-UP	0.379223	5.48717	2.65923	0.00799654	0.0199514	-3.35981
GSE14699-DELETIONAL-TOLERANCE-VS-ACTIVATED-CD8-TCELL-UP	0.378577	3.80232	3.8757	0.000115478	0.000552551	0.519077
GSE19825-NAIVE-VS-IL2RALOW-DAY3-EFF-CD8-TCELL-DN	0.378557	4.52934	3.67748	0.000252103	0.00107441	-0.208383
GSE24142-ADULT-VS-FETAL-EARLY-THYMIC-PROGENITOR-DN	0.377712	3.73363	3.50662	0.000480414	0.00186759	-0.805856
GSE19923-WT-VS-HEB-KO-DP-THYMOCYTE-DN	0.377706	5.74607	2.69048	0.00729129	0.018524	-3.27782
GSE37532-WT-VS-PPARG-KO-VISCERAL-ADIPOSE-TISSUE-TREG-UP	0.377004	3.51734	3.90814	0.000101287	0.000495817	0.641627
GSE29618-LAIV-VS-TIV-FLU-VACCINE-DAY7-PDC-DN	0.376734	2.59784	5.60473	2.92e-08	4.69e-07	8.39213
GSE1112-HY-CD8AB-VS-HY-CD8AA-THYMOCYTE-RTOC-CULTURE-DN	0.376512	2.71275	4.78939	2.01e-06	1.8e-05	4.34246
GSE12845-PRE-GC-VS-DARKZONE-GC-TONSIL-BCELL-DN	0.376047	5.82094	2.40647	0.0163447	0.036552	-3.98835
GSE43955-TH0-VS-TGFB-IL6-TH17-ACT-CD4-TCELL-10H-UP	0.376001	4.49101	4.09972	4.58e-05	0.000251485	1.3853
GSE14769-20MIN-VS-360MIN-LPS-BMDM-UP	0.375746	4.84679	3.5608	0.000392682	0.00157258	-0.619367
GSE9988-ANTI-TREM1-AND-LPS-VS-VEHICLE-TREATED-MONOCYTES-UP	0.37574	2.18273	3.30762	0.000985078	0.00345062	-1.46701
GSE30971-CTRL-VS-LPS-STIM-MACROPHAGE-WBP7-KO-2H-UP	0.375478	1.93323	4.40439	1.21e-05	8.22e-05	2.63794
GSE6092-UNSTIM-VS-IFNG-STIM-ENDOTHELIAL-CELL-UP	0.375351	5.00845	2.77668	0.00562663	0.0150297	-3.04679
GSE1740-MCSF-VS-MCSF-AND-IFNG-DAY2-DERIVED-MACROPHAGE-WITH-IFNA-STIM-UP	0.375266	4.69639	2.75636	0.00598463	0.0157648	-3.10189
GSE29949-CD8-NEG-DC-SPLEEN-VS-MONOCYTE-BONE-MARROW-UP	0.375249	4.53318	4.00364	6.85e-05	0.00035098	1.00809
GSE15930-STIM-VS-STIM-AND-TRICHOSTATINA-72H-CD8-T-CELL-DN	0.375131	2.52637	4.2881	2.03e-05	0.000129454	2.14974
GSE360-CTRL-VS-B-MALAYI-LOW-DOSE-MAC-DN	0.37502	4.40782	3.37621	0.000772178	0.00279709	-1.24335
GSE4748-CTRL-VS-LPS-AND-CYANOBACTERIUM-LPSLIKE-STIM-DC-3H-UP	0.373707	4.4814	3.4025	0.000702576	0.00258911	-1.15643
GSE34156-NOD2-LIGAND-VS-TLR1-TLR2-LIGAND-24H-TREATED-MONOCYTE-DN	0.373665	5.82378	2.66783	0.00779663	0.0195676	-3.33734
GSE43955-1H-VS-10H-ACT-CD4-TCELL-UP	0.373127	5.31367	3.07341	0.0021917	0.00670548	-2.19703
GSE13484-3H-UNSTIM-VS-YF17D-VACCINE-STIM-PBMC-UP	0.373025	5.46138	3.00152	0.0027741	0.00823126	-2.41064
GSE3982-DC-VS-NEUTROPHIL-UP	0.372019	5.38604	2.68772	0.00735116	0.018636	-3.28509
GSE15139-GMCSF-TREATED-VS-UNTREATED-NEUTROPHILS-UP	0.37133	4.47203	3.38445	0.000749709	0.00273161	-1.21619
GSE9601-NFKB-INHIBITOR-VS-PI3K-INHIBITOR-TREATED-HCMV-INF-MONOCYTE-DN	0.371088	2.2558	3.93425	9.11e-05	0.000450599	0.740989
GSE2405-0H-VS-6H-A-PHAGOCYTOPHILUM-STIM-NEUTROPHIL-UP	0.371008	4.39743	3.40651	0.000692493	0.00255698	-1.14313
GSE41176-UNSTIM-VS-ANTI-IGM-STIM-TAK1-KO-BCELL-24H-DN	0.370695	2.12665	4.47376	8.86e-06	6.28e-05	2.93509
GSE360-HIGH-DOSE-B-MALAYI-VS-M-TUBERCULOSIS-MAC-DN	0.370623	3.51601	3.95682	8.31e-05	0.000416625	0.82736
GSE10325-CD4-TCELL-VS-MYELOID-UP	0.370103	2.8582	3.94356	8.77e-05	0.000437278	0.776561
GSE18281-CORTICAL-VS-MEDULLARY-THYMOCYTE-UP	0.369161	5.33794	2.6128	0.00915732	0.0223105	-3.47987
GSE41867-DAY6-VS-DAY8-LCMV-ARMSTRONG-EFFECTOR-CD8-TCELL-UP	0.368986	3.98966	3.46444	0.000561057	0.00213614	-0.949132
GSE16522-MEMORY-VS-NAIVE-ANTI-CD3CD28-STIM-CD8-TCELL-UP	0.368556	3.9146	3.58089	0.000364144	0.00147357	-0.549501
GSE15930-STIM-VS-STIM-AND-TRICHOSTATINA-24H-CD8-T-CELL-DN	0.367818	5.40159	3.10089	0.00200052	0.00622269	-2.11409
GSE13522-CTRL-VS-T-CRUZI-G-STRAIN-INF-SKIN-UP	0.367692	3.33489	4.61944	4.52e-06	3.57e-05	3.57342
GSE29618-PRE-VS-DAY7-POST-TIV-FLU-VACCINE-BCELL-DN	0.367533	4.89419	3.27708	0.0010964	0.00375998	-1.56517
GSE19888-NO-PRETREAT-VS-ADENOSINE-A3R-INHIBITOR-PRETREATED-MAST-CELL-TCELL-MEMBRANES-ACT-UP	0.367523	4.15055	3.51078	0.000473075	0.00184075	-0.791631
GSE3920-UNTREATED-VS-IFNA-TREATED-FIBROBLAST-DN	0.367499	3.88298	3.73679	0.000200317	0.000887537	0.00542873
GSE22601-CD4-SINGLE-POSITIVE-VS-CD8-SINGLE-POSITIVE-THYMOCYTE-UP	0.367341	4.93776	3.0491	0.0023747	0.00720723	-2.26981
GSE7764-IL15-TREATED-VS-CTRL-NK-CELL-24H-UP	0.366886	3.04982	3.06762	0.00223407	0.00680472	-2.21442
GSE16385-IL4-VS-ROSIGLITAZONE-STIM-MACROPHAGE-UP	0.366817	6.76938	3.18675	0.0014975	0.00488699	-1.85026
GSE22140-GERMFREE-VS-SPF-MOUSE-CD4-TCELL-DN	0.366711	5.63072	2.59574	0.00962055	0.0232128	-3.52348
GSE37532-TREG-VS-TCONV-PPARG-KO-CD4-TCELL-FROM-LN-DN	0.366435	5.635	2.42857	0.0153887	0.0347064	-3.93584
GSE24726-WT-VS-E2-2-KO-PDC-DN	0.366363	4.156	3.65601	0.000273775	0.00115061	-0.284977
GSE43955-1H-VS-10H-ACT-CD4-TCELL-DN	0.36497	3.11154	5.02165	6.39e-07	6.77e-06	5.43567
GSE34205-HEALTHY-VS-FLU-INF-INFANT-PBMC-UP	0.364533	9.27414	2.3757	0.0177623	0.0391586	-4.06066
GSE14308-TH17-VS-INDUCED-TREG-DN	0.363952	2.98157	4.55282	6.16e-06	4.59e-05	3.27913
GSE19401-PAM2CSK4-VS-RETINOIC-ACID-AND-PAM2CSK4-STIM-FOLLICULAR-DC-UP	0.36359	2.85137	4.74314	2.51e-06	2.18e-05	4.1306
GSE23505-UNTREATED-VS-4DAY-IL6-IL1-TREATED-CD4-TCELL-UP	0.363215	4.85689	2.63027	0.00870402	0.0213653	-3.43495
GSE17721-0.5H-VS-12H-POLYIC-BMDC-UP	0.363035	4.33219	3.14705	0.00171349	0.00545363	-1.97313
GSE20715-WT-VS-TLR4-KO-48H-OZONE-LUNG-DN	0.362567	4.8144	2.92845	0.00350818	0.0100923	-2.62269
GSE27786-LSK-VS-LIN-NEG-CELL-DN	0.362517	3.27944	3.73304	0.000203267	0.000897799	-0.0081762
GSE2770-TGFB-AND-IL4-VS-IL4-TREATED-ACT-CD4-TCELL-48H-UP	0.362467	5.67358	2.86729	0.0042543	0.0117993	-2.79624
GSE11961-MARGINAL-ZONE-BCELL-VS-MEMORY-BCELL-DAY40-DN	0.362459	3.09592	3.47937	0.000531166	0.00204062	-0.898606
GSE30153-LUPUS-VS-HEALTHY-DONOR-BCELL-UP	0.362441	3.76812	5.0408	5.8e-07	6.2e-06	5.52796
GSE32986-UNSTIM-VS-CURDLAN-LOWDOSE-STIM-DC-UP	0.362337	5.08033	2.89642	0.00388263	0.0109617	-2.71404
GSE24142-EARLY-THYMIC-PROGENITOR-VS-DN3-THYMOCYTE-ADULT-DN	0.362286	4.24362	3.37453	0.000776832	0.00281155	-1.24888
GSE33425-CD161-INT-VS-NEG-CD8-TCELL-UP	0.362084	7.62933	2.50395	0.0124895	0.0289515	-3.75325
GSE1112-OT1-VS-HY-CD8AB-THYMOCYTE-RTOC-CULTURE-UP	0.361363	3.49312	4.52513	7e-06	5.12e-05	3.15799
GSE6674-UNSTIM-VS-ANTI-IGM-AND-CPG-STIM-BCELL-UP	0.360944	3.82607	3.88333	0.000111982	0.000541311	0.547797
GSE6259-FLT3L-INDUCED-33D1-POS-DC-VS-BCELL-UP	0.360887	4.91853	2.50213	0.0125536	0.0290545	-3.75773
GSE45739-UNSTIM-VS-ACD3-ACD28-STIM-WT-CD4-TCELL-DN	0.360633	3.61258	4.31102	1.84e-05	0.000118713	2.24499
GSE3720-VD1-VS-VD2-GAMMADELTA-TCELL-DN	0.360156	3.52663	4.1751	3.32e-05	0.000193395	1.68727
GSE28237-FOLLICULAR-VS-EARLY-GC-BCELL-DN	0.360079	5.23258	2.87557	0.00414553	0.011558	-2.77297
GSE14308-TH2-VS-INDUCED-TREG-DN	0.359789	3.74211	3.37016	0.000789091	0.00284381	-1.26328
GSE24142-EARLY-THYMIC-PROGENITOR-VS-DN2-THYMOCYTE-ADULT-DN	0.359619	2.23117	5.86591	6.66e-09	1.33e-07	9.81326
GSE26343-UNSTIM-VS-LPS-STIM-NFAT5-KO-MACROPHAGE-UP	0.359591	4.02978	3.16955	0.00158781	0.0051227	-1.90369
GSE20500-CTRL-VS-RETINOIC-ACID-TREATED-CD4-TCELL-UP	0.359563	5.3035	2.44612	0.0146654	0.0334298	-3.89382
GSE35543-IN-VIVO-NTREG-VS-CONVERTED-EX-ITREG-UP	0.358844	2.59144	3.32325	0.000932245	0.00328178	-1.41643
GSE15330-MEGAKARYOCYTE-ERYTHROID-PROGENITOR-VS-PRO-BCELL-UP	0.358224	5.38685	3.22887	0.00129608	0.00432945	-1.7183
GSE34156-NOD2-LIGAND-VS-NOD2-AND-TLR1-TLR2-LIGAND-6H-TREATED-MONOCYTE-DN	0.35806	2.00902	5.42546	7.77e-08	1.08e-06	7.45117
KAECH-DAY15-EFF-VS-MEMORY-CD8-TCELL-DN	0.358002	6.92931	2.95952	0.00317673	0.0092136	-2.53315
GSE16385-ROSIGLITAZONE-IL4-VS-ROSIGLITAZONE-ALONE-STIM-MACROPHAGE-DN	0.357659	3.55136	3.28299	0.00107397	0.00370397	-1.54622
GSE34006-UNTREATED-VS-A2AR-AGONIST-TREATED-TREG-DN	0.356996	3.9901	3.83246	0.000137328	0.000637016	0.357268
GSE22443-NAIVE-VS-ACT-AND-IL12-TREATED-CD8-TCELL-DN	0.355773	3.24702	3.85857	0.00012371	0.000587312	0.454755
GSE42021-TCONV-PLN-VS-CD24HI-TCONV-THYMUS-DN	0.355692	2.0555	4.13042	4.02e-05	0.000227245	1.50764
GSE18281-SUBCAPSULAR-VS-PERIMEDULLARY-CORTICAL-REGION-OF-THYMUS-DN	0.355482	2.67906	4.32422	1.73e-05	0.00011319	2.30005
GSE27786-CD8-TCELL-VS-NKCELL-UP	0.355057	4.02595	3.83598	0.000135414	0.000629511	0.370367
GSE17721-PAM3CSK4-VS-CPG-2H-BMDC-UP	0.355016	2.00193	5.94396	4.23e-09	9.08e-08	10.2494
GSE43863-NAIVE-VS-TFH-CD4-EFF-TCELL-D6-LCMV-UP	0.35479	5.6065	2.58658	0.00987769	0.0237657	-3.54677
GSE17721-CTRL-VS-POLYIC-4H-BMDC-UP	0.354439	5.57255	2.87379	0.00416868	0.0115921	-2.77797
GSE3982-NEUTROPHIL-VS-NKCELL-DN	0.354233	4.58099	2.76783	0.00578003	0.0153238	-3.07083
GSE22886-TCELL-VS-BCELL-NAIVE-UP	0.353458	4.79247	2.92589	0.00353681	0.010154	-2.63002
GSE17721-LPS-VS-PAM3CSK4-16H-BMDC-UP	0.352611	4.37727	3.59481	0.00034553	0.00140359	-0.50089
GSE16450-CTRL-VS-IFNA-6H-STIM-MATURE-NEURON-CELL-LINE-DN	0.352534	6.85699	2.76418	0.00584446	0.0154723	-3.08073
GSE5099-MONOCYTE-VS-CLASSICAL-M1-MACROPHAGE-DN	0.351735	7.06468	2.50705	0.0123813	0.0287633	-3.74561
GSE39820-TGFBETA1-IL6-VS-TGFBETA1-IL6-IL23A-TREATED-CD4-TCELL-DN	0.350914	4.20969	2.8307	0.00476702	0.0129591	-2.89838
GSE9988-ANTI-TREM1-AND-LPS-VS-CTRL-TREATED-MONOCYTES-UP	0.350807	2.86922	2.55237	0.0108934	0.0258004	-3.63306
GSE21063-CTRL-VS-ANTI-IGM-STIM-BCELL-NFATC1-KO-3H-UP	0.35035	3.68429	3.85411	0.00012594	0.000595903	0.43807
GSE7460-WT-VS-FOXP3-HET-ACT-TCONV-DN	0.350331	3.98817	3.64327	0.000287448	0.00119507	-0.330215
GSE13522-WT-VS-IFNAR-KO-SKING-T-CRUZI-Y-STRAIN-INF-DN	0.350259	1.35915	6.13918	1.33e-09	3.39e-08	11.3633
GSE46242-CTRL-VS-EGR2-DELETED-ANERGIC-TH1-CD4-TCELL-UP	0.349872	2.38237	3.77319	0.000173681	0.000783408	0.138291
GSE17721-0.5H-VS-8H-CPG-BMDC-UP	0.349809	5.78725	2.48535	0.0131558	0.0302811	-3.79881
GSE25088-WT-VS-STAT6-KO-MACROPHAGE-ROSIGLITAZONE-AND-IL4-STIM-UP	0.349158	3.81905	3.78291	0.000167157	0.000758816	0.173962
GSE21379-WT-VS-SAP-KO-CD4-TCELL-UP	0.348342	2.21036	4.29681	1.96e-05	0.000124869	2.18589
GSE42724-B1-BCELL-VS-PLASMABLAST-UP	0.348161	3.30335	4.01164	6.62e-05	0.00034243	1.03916
GSE22601-DOUBLE-NEGATIVE-VS-IMMATURE-CD4-SP-THYMOCYTE-UP	0.348147	5.22437	3.00263	0.00276415	0.00821321	-2.40739
GSE22313-HEALTHY-VS-SLE-MOUSE-CD4-TCELL-UP	0.348109	1.35794	5.37476	1.02e-07	1.35e-06	7.19015
GSE2770-TGFB-AND-IL4-ACT-VS-ACT-CD4-TCELL-6H-DN	0.347961	5.42822	2.98693	0.0029083	0.00858149	-2.45337
GSE6674-UNSTIM-VS-ANTI-IGM-AND-CPG-STIM-BCELL-DN	0.347867	4.30449	2.63337	0.0086257	0.0212221	-3.42694
GSE3691-IFN-PRODUCING-KILLER-DC-VS-PLASMACYTOID-DC-SPLEEN-DN	0.347582	2.73962	4.00815	6.72e-05	0.000346151	1.02561
GSE22025-UNTREATED-VS-PROGESTERONE-TREATED-CD4-TCELL-DN	0.34729	5.16327	3.08369	0.00211832	0.00652229	-2.1661
GSE22886-CD8-TCELL-VS-BCELL-NAIVE-UP	0.346958	3.65746	3.37018	0.000789026	0.00284381	-1.2632
GSE43955-TH0-VS-TGFB-IL6-IL23-TH17-ACT-CD4-TCELL-52H-DN	0.346793	5.2817	2.70235	0.00703844	0.018005	-3.24643
GSE17721-PAM3CSK4-VS-CPG-0.5H-BMDC-DN	0.346676	4.52166	3.42423	0.00064952	0.00243155	-1.08412
GSE17721-CTRL-VS-POLYIC-12H-BMDC-UP	0.345983	5.79107	2.89205	0.00393643	0.0110914	-2.72642
GSE27786-CD4-TCELL-VS-NEUTROPHIL-UP	0.345885	5.06563	3.08858	0.00208416	0.00643574	-2.15132
GSE2770-IL12-ACT-VS-ACT-CD4-TCELL-6H-UP	0.345729	5.65727	2.67431	0.00764888	0.0192581	-3.32036
GSE5960-TH1-VS-ANERGIC-TH1-UP	0.345282	5.77921	2.83392	0.00471972	0.0128552	-2.88943
GSE11864-CSF1-VS-CSF1-IFNG-PAM3CYS-IN-MAC-DN	0.344729	3.49287	3.39936	0.000710583	0.00261408	-1.16687
GSE3982-DC-VS-TH1-DN	0.344152	2.68329	4.27721	2.13e-05	0.000133692	2.10466
GSE42021-CD24HI-TREG-VS-CD24HI-TCONV-THYMUS-DN	0.343362	5.332	2.6864	0.00737999	0.0186875	-3.28857
GSE46606-DAY1-VS-DAY3-CD40L-IL2-IL5-STIMULATED-IRF4HIGH-BCELL-UP	0.342314	5.50472	2.6979	0.00713219	0.018201	-3.2582
GSE5589-LPS-VS-LPS-AND-IL10-STIM-IL6-KO-MACROPHAGE-180MIN-DN	0.342181	4.65312	2.95835	0.00318864	0.00923555	-2.53653
GSE18893-CTRL-VS-TNF-TREATED-TREG-2H-UP	0.340704	5.85132	3.03889	0.00245574	0.00741084	-2.30024
GSE24634-IL4-VS-CTRL-TREATED-NAIVE-CD4-TCELL-DAY10-DN	0.340199	3.98605	2.44545	0.0146923	0.0334554	-3.89543
GSE4142-NAIVE-VS-GC-BCELL-DN	0.339794	3.16251	3.2411	0.00124247	0.00418654	-1.67966
GSE31082-DP-VS-CD4-SP-THYMOCYTE-UP	0.339387	4.80545	2.80377	0.00517944	0.013973	-2.97272
GSE37301-MULTIPOTENT-PROGENITOR-VS-RAG2-KO-NK-CELL-UP	0.339345	4.47854	3.41988	0.000659849	0.00245723	-1.09866
GSE339-EX-VIVO-VS-IN-CULTURE-CD8POS-DC-DN	0.339148	4.43935	3.09808	0.00201933	0.00626905	-2.1226
GSE15330-HSC-VS-GRANULOCYTE-MONOCYTE-PROGENITOR-DN	0.339028	4.03663	3.24251	0.00123641	0.00417609	-1.67519
GSE41867-NAIVE-VS-DAY15-LCMV-ARMSTRONG-EFFECTOR-CD8-TCELL-UP	0.33896	5.11608	2.53463	0.0114557	0.0269371	-3.67736
GSE17721-LPS-VS-CPG-12H-BMDC-DN	0.338867	3.89085	3.55103	0.000407298	0.00162194	-0.653189
GSE3982-EOSINOPHIL-VS-CENT-MEMORY-CD4-TCELL-DN	0.338723	5.79218	2.86844	0.00423908	0.0117648	-2.79302
GSE25123-CTRL-VS-ROSIGLITAZONE-STIM-MACROPHAGE-DN	0.338426	3.44419	4.0037	6.85e-05	0.00035098	1.0083
GSE2585-THYMIC-DC-VS-MTEC-UP	0.338156	4.07034	4.53893	6.57e-06	4.85e-05	3.21827
GSE4142-PLASMA-CELL-VS-MEMORY-BCELL-DN	0.337815	2.67339	3.81776	0.00014561	0.000671768	0.30263
GSE7548-NAIVE-VS-DAY28-PCC-IMMUNIZATION-CD4-TCELL-UP	0.337524	4.7733	3.07615	0.00217196	0.00665848	-2.18881
GSE43955-10H-VS-30H-ACT-CD4-TCELL-DN	0.337169	3.51993	3.94902	8.57e-05	0.000428636	0.797443
GSE22589-HEALTHY-VS-HIV-INFECTED-DC-UP	0.337118	5.57065	2.63724	0.00852887	0.0210326	-3.41694
GSE6674-PL2-3-VS-ANTI-IGM-AND-CPG-STIM-BCELL-DN	0.336803	3.98135	3.47837	0.000533123	0.00204629	-0.902001
GSE360-CTRL-VS-B-MALAYI-HIGH-DOSE-MAC-UP	0.336795	4.44856	3.14321	0.00173585	0.00551242	-1.98494
GSE19888-CTRL-VS-T-CELL-MEMBRANES-ACT-MAST-CELL-UP	0.336054	6.40047	2.29999	0.0217184	0.0462333	-4.23465
GSE16386-IL4-VS-IL4-AND-ROSIGLITAZONE-STIM-MACROPHAGE-6H-UP	0.335886	4.78135	2.64494	0.00833876	0.0206717	-3.39697
GSE46242-TH1-VS-ANERGIC-TH1-CD4-TCELL-WITH-EGR2-DELETED-DN	0.334764	2.30829	4.43149	1.07e-05	7.43e-05	2.75353
GSE39820-TGFBETA3-IL6-VS-TGFBETA3-IL6-IL23A-TREATED-CD4-TCELL-DN	0.334485	2.89799	3.83852	0.00013405	0.000623852	0.379817
GSE13306-TREG-RA-VS-TCONV-RA-UP	0.334113	2.65027	4.68944	3.25e-06	2.7e-05	3.88699
GSE10240-IL22-VS-IL17-STIM-PRIMARY-BRONCHIAL-EPITHELIAL-CELLS-UP	0.333811	5.26321	2.71034	0.00687267	0.017634	-3.22522
GSE21063-WT-VS-NFATC1-KO-BCELL-DN	0.333754	4.18513	3.0798	0.0021458	0.00659256	-2.17781
GSE22935-24H-VS-48H-MBOVIS-BCG-STIM-MACROPHAGE-DN	0.333043	5.08957	2.50068	0.0126043	0.029154	-3.76127
GSE3982-EOSINOPHIL-VS-EFF-MEMORY-CD4-TCELL-DN	0.332804	5.04506	2.84132	0.00461272	0.012588	-2.86886
GSE36078-UNTREATED-VS-AD5-INF-MOUSE-LUNG-DC-DN	0.332784	2.92615	4.14031	3.86e-05	0.000219036	1.54725
GSE43955-1H-VS-42H-ACT-CD4-TCELL-WITH-TGFB-IL6-DN	0.332731	2.34303	4.96021	8.69e-07	8.85e-06	5.14179
GSE18893-TCONV-VS-TREG-24H-CULTURE-UP	0.332717	3.07966	3.08312	0.00212233	0.00652989	-2.16782
GSE15659-RESTING-VS-ACTIVATED-TREG-DN	0.332333	3.58867	3.66564	0.000263849	0.00111356	-0.250684
GOLDRATH-NAIVE-VS-MEMORY-CD8-TCELL-DN	0.332269	3.49478	2.89458	0.00390511	0.0110178	-2.71923
GSE41867-NAIVE-VS-DAY30-LCMV-CLONE13-EXHAUSTED-CD8-TCELL-DN	0.332204	6.20482	2.64377	0.00836741	0.0207186	-3.40001
GSE26030-UNSTIM-VS-RESTIM-TH17-DAY15-POST-POLARIZATION-UP	0.332198	3.20591	3.51248	0.000470105	0.00183087	-0.785811
GSE13411-NAIVE-VS-SWITCHED-MEMORY-BCELL-DN	0.331784	6.22017	2.86499	0.004285	0.0118612	-2.8027
GSE21546-ELK1-KO-VS-SAP1A-KO-AND-ELK1-KO-DP-THYMOCYTES-DN	0.331694	3.6308	3.26879	0.00112857	0.00385475	-1.59166
GSE17721-CTRL-VS-POLYIC-24H-BMDC-UP	0.331436	5.27454	2.81918	0.0049396	0.013394	-2.93025
GSE7460-FOXP3-MUT-VS-WT-ACT-WITH-TGFB-TCONV-UP	0.330911	3.20666	4.28393	2.07e-05	0.000130844	2.13249
GSE5589-LPS-VS-LPS-AND-IL10-STIM-MACROPHAGE-180MIN-DN	0.329903	4.86776	3.23856	0.00125341	0.00421675	-1.68769
GSE3337-CTRL-VS-16H-IFNG-IN-CD8POS-DC-DN	0.329793	4.83663	2.89397	0.00391272	0.011032	-2.72098
GSE32255-WT-UNSTIM-VS-JMJD2D-KNOCKDOWN-4H-LPS-STIM-DC-DN	0.329317	4.37464	3.6175	0.000317087	0.00130048	-0.421256
GSE7831-CPG-VS-INFLUENZA-STIM-PDC-1H-UP	0.329082	4.41587	3.107	0.00196014	0.0061195	-2.09555
GSE32034-UNTREATED-VS-ROSIGLIZATONE-TREATED-LY6C-HIGH-MONOCYTE-UP	0.328719	2.67624	4.23943	2.52e-05	0.000153819	1.94912
GSE2585-CTEC-VS-THYMIC-DC-DN	0.328535	2.22826	4.63095	4.28e-06	3.42e-05	3.62467
GSE25088-WT-VS-STAT6-KO-MACROPHAGE-IL4-STIM-DN	0.328313	1.95965	4.23166	2.6e-05	0.000157972	1.91727
GSE339-CD8POS-VS-CD4CD8DN-DC-IN-CULTURE-UP	0.328251	5.37271	2.58228	0.0100004	0.0240067	-3.55767
GSE42724-MEMORY-VS-B1-BCELL-DN	0.327872	3.03525	3.35192	0.000842135	0.00300187	-1.32308
GSE22025-TGFB1-VS-TGFB1-AND-PROGESTERONE-TREATED-CD4-TCELL-DN	0.327676	1.86847	5.00079	7.09e-07	7.4e-06	5.33552
GSE2770-IL12-VS-IL4-TREATED-ACT-CD4-TCELL-6H-DN	0.32765	5.2625	2.77313	0.00568771	0.0151403	-3.05644
GSE369-PRE-VS-POST-IL6-INJECTION-IFNG-WT-LIVER-DN	0.327398	3.5446	3.41768	0.000665111	0.00247033	-1.10597
GSE27859-MACROPHAGE-VS-CD11C-INT-F480-HI-MACROPHAGE-DN	0.327339	3.95924	3.42283	0.000652823	0.00243962	-1.08879
GSE17721-CTRL-VS-PAM3CSK4-12H-BMDC-DN	0.327233	3.38091	4.10218	4.53e-05	0.0002492	1.39509
GSE1925-3H-VS-24H-IFNG-STIM-IFNG-PRIMED-MACROPHAGE-UP	0.327103	4.67692	2.87732	0.00412286	0.0115099	-2.76803
GSE43955-10H-VS-60H-ACT-CD4-TCELL-UP	0.327086	4.83069	2.85253	0.00445483	0.0122674	-2.83761
GSE15324-NAIVE-VS-ACTIVATED-CD8-TCELL-DN	0.326511	2.48692	4.72753	2.71e-06	2.32e-05	4.05952
GSE13738-RESTING-VS-BYSTANDER-ACTIVATED-CD4-TCELL-DN	0.326506	3.52378	2.88175	0.00406589	0.0113583	-2.75552
GSE17721-CTRL-VS-GARDIQUIMOD-2H-BMDC-DN	0.326391	3.10437	3.87608	0.000115303	0.000552334	0.520495
GSE40273-XBP1-KO-VS-WT-TREG-UP	0.326065	3.56064	3.29691	0.00102287	0.00355952	-1.50154
GSE1925-CTRL-VS-24H-IFNG-STIM-IFNG-PRIMED-MACROPHAGE-UP	0.326034	4.90707	3.07337	0.00219202	0.00670548	-2.19716
GSE2197-IMMUNOSUPPRESSIVE-DNA-VS-UNTREATEDIN-DC-DN	0.325958	3.78141	3.57804	0.000368079	0.00148808	-0.559457
GSE3982-MAST-CELL-VS-MAC-DN	0.325681	3.92355	3.18061	0.00152917	0.0049561	-1.86936
GSE24210-TCONV-VS-TREG-DN	0.32542	2.93613	4.01249	6.6e-05	0.000341638	1.04247
GSE23308-CTRL-VS-CORTICOSTERONE-TREATED-MACROPHAGE-DN	0.325053	3.7466	3.04644	0.00239558	0.0072602	-2.27774
GSE360-DC-VS-MAC-T-GONDII-DN	0.324868	2.84225	3.25739	0.00117421	0.00399138	-1.62796
GSE17721-LPS-VS-GARDIQUIMOD-24H-BMDC-UP	0.324807	3.29409	4.6223	4.46e-06	3.53e-05	3.58615
GSE18893-TCONV-VS-TREG-24H-TNF-STIM-DN	0.324678	4.92111	2.94619	0.00331522	0.00957606	-2.57167
GSE20727-CTRL-VS-DNFB-ALLERGEN-TREATED-DC-DN	0.324673	5.50267	3.50406	0.000484983	0.00188191	-0.814602
GSE22103-UNSTIM-VS-LPS-STIM-NEUTROPHIL-DN	0.324225	3.55763	3.46176	0.000566584	0.00215525	-0.958176
GSE14350-TREG-VS-TEFF-DN	0.323761	1.25805	5.8045	9.47e-09	1.8e-07	9.47376
GSE17721-ALL-VS-24H-PAM3CSK4-BMDC-UP	0.323205	4.70445	2.77048	0.00573367	0.0152265	-3.06363
GSE36888-UNTREATED-VS-IL2-TREATED-STAT5-AB-KNOCKIN-TCELL-17H-DN	0.323171	3.60501	3.85525	0.000125368	0.000593855	0.442325
GSE2770-IL12-ACT-VS-ACT-CD4-TCELL-48H-UP	0.323001	5.8723	2.69143	0.00727071	0.0184879	-3.27531
GSE20152-HTNFA-OVERXPRESS-ANKLE-VS-CTRL-SPHK1-KO-ANKLE-UP	0.322642	3.22998	3.73277	0.000203486	0.00089783	-0.00917518
GSE30083-SP1-VS-SP4-THYMOCYTE-UP	0.322401	3.16328	2.73796	0.00632645	0.0165219	-3.15144
GSE3203-WT-VS-IFNAR1-KO-INFLUENZA-INFECTED-LN-BCELL-DN	0.322335	1.82764	4.77095	2.2e-06	1.95e-05	4.25774
GSE14769-UNSTIM-VS-60MIN-LPS-BMDM-UP	0.321879	4.78186	2.85114	0.00447411	0.0123125	-2.84148
GSE1925-CTRL-VS-3H-IFNG-STIM-IFNG-PRIMED-MACROPHAGE-DN	0.321401	3.39374	3.69725	0.000233584	0.00100659	-0.137477
GSE27786-LSK-VS-NEUTROPHIL-UP	0.320966	4.36247	2.84964	0.00449494	0.0123458	-2.84565
GSE9006-HEALTHY-VS-TYPE-1-DIABETES-PBMC-AT-DX-UP	0.320715	6.68577	2.32889	0.0201255	0.0434298	-4.16888
GSE23568-ID3-TRANSDUCED-VS-ID3-KO-CD8-TCELL-UP	0.320554	4.33418	3.3056	0.000992094	0.00347233	-1.47352
GSE29164-DAY3-VS-DAY7-UNTREATED-MELANOMA-DN	0.320375	4.29783	2.6285	0.00874888	0.0214507	-3.4395
GSE15930-STIM-VS-STIM-AND-IFNAB-24H-CD8-T-CELL-UP	0.320093	3.89086	3.09751	0.00202318	0.00627023	-2.12434
GSE10239-MEMORY-VS-KLRG1INT-EFF-CD8-TCELL-DN	0.320003	3.94173	3.10462	0.00197579	0.0061548	-2.10279
GSE2585-AIRE-KO-VS-WT-CD80-LOW-MTEC-UP	0.318783	1.73464	6.16851	1.12e-09	2.95e-08	11.5334
GSE37301-COMMON-LYMPHOID-PROGENITOR-VS-GRAN-MONO-PROGENITOR-UP	0.31847	4.5186	2.932	0.00346881	0.00998577	-2.61252
GSE41867-DAY6-VS-DAY8-LCMV-CLONE13-EFFECTOR-CD8-TCELL-DN	0.318356	4.74806	2.66458	0.00787143	0.019729	-3.34582
GSE36826-NORMAL-VS-STAPH-AUREUS-INF-SKIN-UP	0.318201	6.18447	2.50612	0.0124138	0.0288125	-3.74791
GSE17721-CTRL-VS-LPS-12H-BMDC-DN	0.318191	4.05297	3.19682	0.0014469	0.00476493	-1.81888
GSE26351-UNSTIM-VS-WNT-PATHWAY-STIM-HEMATOPOIETIC-PROGENITORS-DN	0.317601	4.74179	2.5969	0.00958828	0.0231612	-3.52052
GSE1925-CTRL-VS-24H-IFNG-STIM-IFNG-PRIMED-MACROPHAGE-DN	0.317259	4.247	3.30118	0.00100764	0.00352094	-1.48778
GSE43957-UNTREATED-VS-NACL-TREATED-ANTI-CD3-CD28-STIM-CD4-TCELL-UP	0.317252	1.92911	5.26914	1.79e-07	2.24e-06	6.65376
GSE28737-BCL6-HET-VS-BCL6-KO-FOLLICULAR-BCELL-DN	0.317251	4.24663	2.91615	0.0036479	0.0104166	-2.65788
GSE28737-BCL6-HET-VS-BCL6-KO-MARGINAL-ZONE-BCELL-DN	0.317214	3.41066	3.1967	0.0014475	0.00476493	-1.81926
GSE3982-MAST-CELL-VS-EFF-MEMORY-CD4-TCELL-UP	0.316531	4.5853	2.32622	0.0202681	0.0436932	-4.17499
GSE20198-UNTREATED-VS-IFNA-TREATED-ACT-CD4-TCELL-DN	0.315426	5.30357	2.34363	0.0193532	0.0420408	-4.13503
GSE19888-ADENOSINE-A3R-INH-VS-ACT-WITH-INHIBITOR-PRETREATMENT-IN-MAST-CELL-DN	0.315161	1.13197	5.2993	1.52e-07	1.97e-06	6.80593
GSE34006-A2AR-KO-VS-A2AR-AGONIST-TREATED-TREG-DN	0.315136	5.904	2.64133	0.00842752	0.020831	-3.40635
GSE36826-WT-VS-IL1R-KO-SKIN-STAPH-AUREUS-INF-DN	0.314989	3.81938	2.84182	0.00460557	0.0125765	-2.86747
GSE43955-1H-VS-60H-ACT-CD4-TCELL-WITH-TGFB-IL6-DN	0.314555	2.85125	4.04668	5.73e-05	0.000302416	1.17603
GSE17721-POLYIC-VS-GARDIQUIMOD-4H-BMDC-DN	0.313599	4.67042	2.60731	0.00930425	0.0226166	-3.49394
GSE1460-DP-THYMOCYTE-VS-NAIVE-CD4-TCELL-ADULT-BLOOD-UP	0.313596	5.00514	2.54224	0.0112115	0.026436	-3.6584
GSE9988-ANTI-TREM1-VS-LPS-MONOCYTE-UP	0.313278	3.95136	2.37089	0.0179931	0.0395515	-4.07187
GSE2770-UNTREATED-VS-TGFB-AND-IL4-TREATED-ACT-CD4-TCELL-2H-UP	0.313196	5.0803	2.43483	0.0151275	0.034208	-3.92091
GSE17721-LPS-VS-PAM3CSK4-12H-BMDC-DN	0.313173	5.04024	2.54453	0.0111388	0.0263084	-3.65268
GSE20715-WT-VS-TLR4-KO-6H-OZONE-LUNG-DN	0.312744	4.20904	3.12425	0.00185013	0.00581449	-2.043
GSE3982-MAC-VS-TH1-DN	0.312731	4.01903	3.16609	0.00160655	0.00517502	-1.91439
GSE42021-TREG-PLN-VS-CD24HI-TREG-THYMUS-UP	0.312516	6.17463	2.34144	0.0194662	0.0422216	-4.14007
GSE2770-UNTREATED-VS-IL4-TREATED-ACT-CD4-TCELL-48H-UP	0.312408	4.77039	2.90914	0.00372976	0.0105934	-2.67788
GSE18791-UNSTIM-VS-NEWCATSLE-VIRUS-DC-18H-UP	0.311996	4.41753	2.65354	0.00813125	0.0202163	-3.37463
GSE17721-PAM3CSK4-VS-GADIQUIMOD-8H-BMDC-UP	0.31093	5.74775	2.28208	0.0227595	0.048136	-4.27499
GSE27786-NKCELL-VS-NKTCELL-UP	0.310801	4.9954	2.75583	0.00599432	0.0157708	-3.10333
GSE15330-LYMPHOID-MULTIPOTENT-VS-GRANULOCYTE-MONOCYTE-PROGENITOR-UP	0.310575	2.76164	4.31252	1.83e-05	0.000118111	2.25123
GSE46606-UNSTIM-VS-CD40L-IL2-IL5-1DAY-STIMULATED-IRF4MID-SORTED-BCELL-UP	0.310386	4.66386	2.77658	0.00562825	0.0150297	-3.04705
GSE21546-SAP1A-KO-VS-SAP1A-KO-AND-ELK1-KO-ANTI-CD3-STIM-DP-THYMOCYTES-DN	0.310172	2.81231	3.24147	0.00124087	0.00418449	-1.67849
GSE27786-LSK-VS-CD8-TCELL-DN	0.310101	5.28267	2.96416	0.00312977	0.00912098	-2.5197
GSE25087-FETAL-VS-ADULT-TCONV-UP	0.310064	6.1077	2.64739	0.00827935	0.0205484	-3.39063
GSE29618-MONOCYTE-VS-PDC-DN	0.309379	4.15577	2.96333	0.00313813	0.00912656	-2.52211
GSE360-L-MAJOR-VS-B-MALAYI-HIGH-DOSE-MAC-UP	0.30934	1.75257	4.24119	2.5e-05	0.000152865	1.95634
GSE17721-CTRL-VS-PAM3CSK4-6H-BMDC-DN	0.308899	4.52192	2.76253	0.00587384	0.0155211	-3.08521
GSE360-L-DONOVANI-VS-M-TUBERCULOSIS-MAC-UP	0.308414	5.18762	2.85327	0.00444446	0.0122468	-2.83551
GSE17721-PAM3CSK4-VS-CPG-24H-BMDC-UP	0.308044	4.80431	2.91739	0.0036336	0.0103828	-2.65435
GSE17721-CTRL-VS-POLYIC-2H-BMDC-UP	0.307882	3.64334	3.18574	0.00150271	0.00489929	-1.85343
GSE24634-NAIVE-CD4-TCELL-VS-DAY10-IL4-CONV-TREG-DN	0.307054	5.37315	2.3093	0.0211937	0.0453892	-4.21356
GSE2585-CTEC-VS-MTEC-THYMUS-DN	0.306702	1.60169	4.37426	1.39e-05	9.26e-05	2.51026
GSE13493-DP-VS-CD8POS-THYMOCYTE-DN	0.306693	3.29801	3.23045	0.00128901	0.00430931	-1.7133
GSE27092-WT-VS-HDAC7-PHOSPHO-DEFICIENT-CD8-TCELL-DN	0.306572	4.47837	3.2741	0.00110785	0.00379312	-1.57468
GSE21670-TGFB-VS-IL6-TREATED-CD4-TCELL-DN	0.306543	3.03286	3.09708	0.00202605	0.00627454	-2.12562
GSE8921-UNSTIM-VS-TLR1-2-STIM-MONOCYTE-3H-DN	0.306285	4.65325	3.03232	0.00250909	0.00754684	-2.31972
GSE37532-WT-VS-PPARG-KO-VISCERAL-ADIPOSE-TISSUE-TREG-DN	0.306178	5.35951	2.52655	0.0117204	0.0274504	-3.69744
GSE9650-NAIVE-VS-EXHAUSTED-CD8-TCELL-DN	0.305952	2.76502	4.03963	5.9e-05	0.000310505	1.1484
GSE17721-LPS-VS-PAM3CSK4-4H-BMDC-DN	0.305888	5.92537	2.35608	0.0187213	0.0409401	-4.10627
GSE17721-LPS-VS-CPG-1H-BMDC-UP	0.305737	4.9238	2.6174	0.00903608	0.0220657	-3.46808
GSE7831-CPG-VS-INFLUENZA-STIM-PDC-4H-UP	0.305701	4.23439	3.18743	0.00149404	0.00487946	-1.84815
GSE11864-CSF1-IFNG-VS-CSF1-PAM3CYS-IN-MAC-DN	0.305034	4.45308	3.06073	0.00228547	0.0069513	-2.23506
GSE7460-CD8-TCELL-VS-TREG-ACT-DN	0.304995	4.49739	2.55909	0.0106866	0.0253531	-3.61619
GSE42021-TCONV-PLN-VS-CD24INT-TCONV-THYMUS-UP	0.304953	5.66245	2.72534	0.00657086	0.0170034	-3.18523
GSE21670-TGFB-VS-TGFB-AND-IL6-TREATED-STAT3-KO-CD4-TCELL-DN	0.304808	4.52779	2.7864	0.00546225	0.0146522	-3.02028
GSE17721-12H-VS-24H-PAM3CSK4-BMDC-UP	0.304751	4.81637	2.67833	0.00755841	0.0190598	-3.30979
GSE19923-WT-VS-E2A-KO-DP-THYMOCYTE-UP	0.304156	2.6919	3.89801	0.000105533	0.000514231	0.603236
GSE26495-NAIVE-VS-PD1LOW-CD8-TCELL-UP	0.303925	2.03576	4.54275	6.45e-06	4.78e-05	3.23497
GSE13411-SWITCHED-MEMORY-BCELL-VS-PLASMA-CELL-DN	0.303154	0.713043	5.46059	6.43e-08	9.26e-07	7.63331
GSE8921-UNSTIM-0H-VS-TLR1-2-STIM-MONOCYTE-6H-UP	0.302471	3.00922	2.90831	0.00373953	0.0106011	-2.68023
GSE27291-0H-VS-6H-STIM-GAMMADELTA-TCELL-DN	0.302051	2.58808	3.20689	0.00139783	0.00463651	-1.78737
GSE17721-LPS-VS-PAM3CSK4-2H-BMDC-UP	0.301983	2.69037	3.65068	0.000279417	0.00117162	-0.303914
GSE19923-E2A-KO-VS-E2A-AND-HEB-KO-DP-THYMOCYTE-DN	0.301821	5.0756	2.68345	0.00744472	0.0188281	-3.29633
GSE12366-PLASMA-CELL-VS-NAIVE-BCELL-UP	0.301766	3.75072	2.87591	0.0041411	0.0115532	-2.772
GSE2826-WT-VS-BTK-KO-BCELL-UP	0.301078	4.07991	2.61856	0.00900555	0.0220038	-3.46509
GSE17721-LPS-VS-GARDIQUIMOD-16H-BMDC-DN	0.30083	6.27741	2.44904	0.0145481	0.0331803	-3.88681
GSE12845-IGD-POS-BLOOD-VS-PRE-GC-TONSIL-BCELL-DN	0.300535	5.21731	2.82128	0.00490772	0.0133245	-2.92445
GSE11961-MEMORY-BCELL-DAY40-VS-GERMINAL-CENTER-BCELL-DAY40-UP	0.300426	2.05116	4.46727	9.12e-06	6.45e-05	2.9071
GSE339-CD8POS-VS-CD4CD8DN-DC-UP	0.30011	5.22815	2.54412	0.0111517	0.0263241	-3.65369
GSE22886-NAIVE-CD8-TCELL-VS-MEMORY-TCELL-DN	0.300084	5.48891	2.74254	0.00623968	0.0163153	-3.13913
GSE43955-TH0-VS-TGFB-IL6-TH17-ACT-CD4-TCELL-42H-UP	0.299401	4.6223	2.67246	0.00769085	0.0193478	-3.32522
GSE9988-LPS-VS-LPS-AND-ANTI-TREM1-MONOCYTE-DN	0.299386	3.25005	2.5041	0.0124844	0.0289515	-3.75288
GSE15930-STIM-VS-STIM-AND-IL12-72H-CD8-T-CELL-DN	0.2991	2.39424	3.92507	9.46e-05	0.000465544	0.70595
GSE17580-TREG-VS-TEFF-DN	0.298986	4.31933	3.39236	0.000728704	0.00266395	-1.19004
GSE20727-CTRL-VS-DNFB-ALLERGEN-TREATED-DC-UP	0.298773	3.5022	3.76542	0.000179071	0.000804307	0.109818
GSE42021-TCONV-PLN-VS-TREG-PRECURSORS-THYMUS-DN	0.298751	5.37481	2.43999	0.0149148	0.0337808	-3.90855
GSE17186-NAIVE-VS-CD21HIGH-TRANSITIONAL-BCELL-CORD-BLOOD-DN	0.297982	3.45984	4.33067	1.69e-05	0.000110256	2.32703
GSE40685-NAIVE-CD4-TCELL-VS-FOXP3-KO-TREG-PRECURSOR-UP	0.297819	2.91293	3.84437	0.000130951	0.000613463	0.401646
GSE41867-LCMV-ARMSTRONG-VS-CLONE13-DAY8-EFFECTOR-CD8-TCELL-DN	0.297811	4.25639	2.66097	0.00795563	0.0198961	-3.35526
GSE16385-UNTREATED-VS-12H-IL4-TREATED-MACROPHAGE-DN	0.297532	2.99422	3.80639	0.000152335	0.000700511	0.260521
GSE11961-MEMORY-BCELL-DAY7-VS-MEMORY-BCELL-DAY40-UP	0.297378	2.87931	4.19559	3.04e-05	0.000181041	1.77025
GSE15659-NAIVE-CD4-TCELL-VS-NONSUPPRESSIVE-TCELL-DN	0.297005	2.48881	3.92814	9.34e-05	0.000460284	0.717664
GSE35543-IN-VITRO-ITREG-VS-CONVERTED-EX-ITREG-DN	0.296979	2.21383	3.86333	0.000121369	0.000578785	0.472597
GSE17721-PAM3CSK4-VS-CPG-6H-BMDC-UP	0.296235	4.82796	2.56759	0.0104306	0.0248428	-3.59482
GSE7460-CTRL-VS-FOXP3-OVEREXPR-TCONV-1-UP	0.295769	1.03249	5.69276	1.78e-08	3.08e-07	8.86448
GSE4984-UNTREATED-VS-GALECTIN1-TREATED-DC-DN	0.294517	3.82032	3.6156	0.000319376	0.00130609	-0.427926
GSE17721-LPS-VS-POLYIC-1H-BMDC-UP	0.294373	3.11	3.31327	0.000965652	0.00339376	-1.44874
GSE17721-CTRL-VS-CPG-2H-BMDC-UP	0.293577	4.13935	2.90108	0.00382598	0.0108233	-2.70081
GSE36392-EOSINOPHIL-VS-MAC-IL25-TREATED-LUNG-DN	0.292675	4.25669	3.02915	0.00253525	0.00760218	-2.32912
GSE27786-LIN-NEG-VS-CD8-TCELL-UP	0.29266	4.01851	2.86143	0.00433288	0.0119703	-2.81268
GSE18804-BRAIN-VS-COLON-TUMORAL-MACROPHAGE-DN	0.292163	3.85592	2.74923	0.00611509	0.016029	-3.12114
GSE5960-TH1-VS-ANERGIC-TH1-DN	0.291617	5.39716	2.4094	0.0162149	0.0362999	-3.98141
GSE43863-NAIVE-VS-TH1-EFF-CD4-TCELL-D6-LCMV-UP	0.291498	3.90001	3.31051	0.000975094	0.00342128	-1.45767
GSE30083-SP1-VS-SP3-THYMOCYTE-UP	0.291424	5.18582	2.30815	0.0212576	0.0454802	-4.21615
GSE2770-TGFB-AND-IL4-VS-TGFB-AND-IL12-TREATED-ACT-CD4-TCELL-48H-UP	0.291025	4.61358	2.39756	0.0167447	0.0371919	-4.00939
GSE7852-LN-VS-THYMUS-TCONV-DN	0.290869	3.09844	3.70758	0.000224425	0.00097205	-0.100287
GSE22886-NAIVE-CD8-TCELL-VS-NKCELL-UP	0.290558	3.6998	3.38304	0.000753501	0.00273877	-1.22083
GSE40274-GATA1-VS-FOXP3-AND-GATA1-TRANSDUCED-ACTIVATED-CD4-TCELL-DN	0.290474	4.03979	2.68	0.00752128	0.0189887	-3.30542
GSE15324-ELF4-KO-VS-WT-ACTIVATED-CD8-TCELL-UP	0.29041	4.20534	2.73421	0.00639823	0.0166581	-3.1615
GSE25088-WT-VS-STAT6-KO-MACROPHAGE-ROSIGLITAZONE-AND-IL4-STIM-DN	0.290266	2.20622	3.8313	0.000137968	0.000639288	0.352928
GSE22103-LPS-VS-GMCSF-AND-IFNG-STIM-NEUTROPHIL-UP	0.290186	4.4638	2.56666	0.0104581	0.0248944	-3.59714
GSE18791-UNSTIM-VS-NEWCATSLE-VIRUS-DC-6H-UP	0.289628	3.71803	2.54935	0.0109872	0.0259936	-3.64061
GSE17721-0.5H-VS-12H-GARDIQUIMOD-BMDC-UP	0.289349	5.18154	2.35564	0.0187436	0.040961	-4.1073
GSE43955-1H-VS-20H-ACT-CD4-TCELL-WITH-TGFB-IL6-UP	0.28875	4.11632	2.7217	0.00664303	0.017138	-3.19496
GSE14308-TH2-VS-INDUCED-TREG-UP	0.288362	4.25646	2.89753	0.00386905	0.0109306	-2.71088
GSE42021-TCONV-PLN-VS-CD24INT-TCONV-THYMUS-DN	0.287584	3.77998	3.49988	0.00049252	0.0019042	-0.828848
GSE12845-IGD-POS-BLOOD-VS-NAIVE-TONSIL-BCELL-DN	0.287443	6.05834	2.40452	0.0164312	0.0366875	-3.99295
GSE17721-0.5H-VS-4H-PAM3CSK4-BMDC-DN	0.287405	4.40533	2.52954	0.0116217	0.0272671	-3.69
GSE9650-NAIVE-VS-EFF-CD8-TCELL-UP	0.286757	5.6297	2.45957	0.0141316	0.0322998	-3.86143
GSE29949-CD8-POS-DC-SPLEEN-VS-DC-BRAIN-UP	0.286726	3.67787	2.79339	0.00534686	0.0143707	-3.00119
GSE14415-INDUCED-TREG-VS-FOXP3-KO-INDUCED-TREG-DN	0.286428	4.02774	2.86629	0.00426769	0.011821	-2.79906
GSE17721-0.5H-VS-8H-GARDIQUIMOD-BMDC-DN	0.285888	5.04369	2.3015	0.0216324	0.0461194	-4.23123
GSE15330-LYMPHOID-MULTIPOTENT-VS-GRANULOCYTE-MONOCYTE-PROGENITOR-DN	0.285855	4.28139	2.39854	0.0167001	0.0371318	-4.00707
GSE25088-CTRL-VS-ROSIGLITAZONE-STIM-STAT6-KO-MACROPHAGE-DN	0.2858	4.70344	3.12743	0.00183047	0.00576123	-2.03328
GSE24142-ADULT-VS-FETAL-DN2-THYMOCYTE-DN	0.28564	3.26891	3.38334	0.000752707	0.00273823	-1.21986
GSE2770-UNTREATED-VS-TGFB-AND-IL4-TREATED-ACT-CD4-TCELL-48H-DN	0.285252	4.99218	2.72056	0.00666577	0.0171654	-3.19801
GSE11961-FOLLICULAR-BCELL-VS-MEMORY-BCELL-DAY40-UP	0.285017	2.28062	3.38567	0.000746435	0.00272241	-1.21216
GOLDRATH-EFF-VS-MEMORY-CD8-TCELL-DN	0.284943	5.98676	2.64446	0.00835066	0.0206892	-3.39823
GSE27786-LIN-NEG-VS-NEUTROPHIL-UP	0.28481	4.56596	2.72885	0.0065021	0.0168666	-3.17586
GSE19888-ADENOSINE-A3R-INH-VS-ACT-IN-MAST-CELL-UP	0.284377	3.69017	2.91415	0.00367102	0.0104686	-2.66358
GSE17721-LPS-VS-CPG-16H-BMDC-DN	0.284222	3.18303	3.37271	0.000781909	0.00282624	-1.25487
GSE37534-PIOGLITAZONE-VS-ROSIGLITAZONE-TREATED-CD4-TCELL-PPARG1-FOXP3-TRANSDUCED-UP	0.283919	4.59668	2.34846	0.0191061	0.0416744	-4.1239
GSE15330-LYMPHOID-MULTIPOTENT-VS-PRO-BCELL-DN	0.283843	4.30844	2.79687	0.00529008	0.0142353	-2.99163
GSE20366-CD103-POS-VS-NEG-TREG-KLRG1NEG-UP	0.283463	0.576034	5.44077	7.16e-08	1.01e-06	7.53039
GSE14308-TH17-VS-NAIVE-CD4-TCELL-UP	0.283253	4.29902	2.39114	0.0170378	0.0378231	-4.02448
GSE39382-IL3-VS-IL3-IL33-TREATED-MAST-CELL-DN	0.28227	3.43318	3.29177	0.00104148	0.00361539	-1.51807
GSE17721-CTRL-VS-POLYIC-12H-BMDC-DN	0.281842	3.77573	3.27724	0.00109577	0.00375998	-1.56463
GSE15330-HSC-VS-LYMPHOID-PRIMED-MULTIPOTENT-PROGENITOR-IKAROS-KO-DN	0.281783	4.1259	2.40416	0.0164476	0.0367049	-3.99382
GSE16266-CTRL-VS-HEATSHOCK-AND-LPS-STIM-MEF-DN	0.281659	5.0278	2.3251	0.0203284	0.0437786	-4.17755
GSE9878-CTRL-VS-EBF-TRANSDUCED-PAX5-KO-PRO-BCELL-DN	0.281545	3.09059	3.16588	0.00160768	0.00517502	-1.91503
GSE5679-RARA-AGONIST-AM580-VS-AM580-AND-ROSIGLITAZONE-TREATED-DC-UP	0.281451	3.7262	3.45472	0.000581344	0.00220744	-0.981898
GSE22443-NAIVE-VS-ACT-AND-IL2-TREATED-CD8-TCELL-DN	0.281376	1.42352	3.66955	0.00025991	0.00110106	-0.236714
GSE45365-NK-CELL-VS-CD11B-DC-MCMV-INFECTION-UP	0.28123	2.02538	3.54762	0.000412527	0.00163969	-0.664992
GSE7852-TREG-VS-TCONV-THYMUS-UP	0.280961	2.60963	3.27639	0.00109905	0.00376601	-1.56737
GSE9650-NAIVE-VS-MEMORY-CD8-TCELL-UP	0.280947	4.59902	2.83736	0.00466964	0.0127269	-2.87987
GSE17721-0.5H-VS-8H-CPG-BMDC-DN	0.28092	4.7106	2.72201	0.00663687	0.0171325	-3.19414
GSE26669-CTRL-VS-COSTIM-BLOCK-MLR-CD4-TCELL-UP	0.280802	4.36109	2.66444	0.00787487	0.019729	-3.34621
GSE41176-UNSTIM-VS-ANTI-IGM-STIM-TAK1-KO-BCELL-6H-UP	0.280558	2.6838	3.5129	0.000469368	0.00183087	-0.784361
GSE27786-CD4-VS-CD8-TCELL-DN	0.280322	4.1431	2.91084	0.0037097	0.0105505	-2.67302
GSE25087-TREG-VS-TCONV-FETUS-UP	0.279855	3.14775	3.29973	0.0010128	0.00353606	-1.49247
GSE17721-LPS-VS-POLYIC-6H-BMDC-UP	0.27976	5.05414	2.69992	0.00708956	0.018114	-3.25287
GSE39820-CTRL-VS-TGFBETA1-IL6-IL23A-CD4-TCELL-DN	0.279456	4.45321	2.74603	0.00617443	0.0161547	-3.12975
GSE3982-DC-VS-BASOPHIL-UP	0.279327	3.45498	3.098	0.00201985	0.00626905	-2.12284
GSE20152-SPHK1-KO-VS-WT-HTNFA-OVERXPRESS-ANKLE-DN	0.279142	4.44285	2.41111	0.01614	0.0361511	-3.97738
GSE21360-NAIVE-VS-SECONDARY-MEMORY-CD8-TCELL-UP	0.2791	2.87406	2.91109	0.00370683	0.0105495	-2.67232
GSE15735-CTRL-VS-HDAC-INHIBITOR-TREATED-CD4-TCELL-12H-UP	0.278055	3.16051	3.02228	0.00259286	0.00774213	-2.34947
GSE31082-DP-VS-CD8-SP-THYMOCYTE-DN	0.277711	3.82361	3.50594	0.000481622	0.00187058	-0.808178
GSE27786-LIN-NEG-VS-NKCELL-UP	0.277651	3.2984	2.68938	0.00731515	0.0185676	-3.28072
GSE2405-S-AUREUS-VS-UNTREATED-NEUTROPHIL-UP	0.277633	3.94333	2.37089	0.0179932	0.0395515	-4.07187
GSE1925-3H-VS-24H-IFNG-STIM-IFNG-PRIMED-MACROPHAGE-DN	0.27732	4.82771	2.57225	0.0102923	0.0245961	-3.58305
GSE16385-UNTREATED-VS-12H-IFNG-TNF-TREATED-MACROPHAGE-DN	0.277231	3.94281	2.84316	0.00458637	0.0125402	-2.86372
GSE41978-ID2-KO-AND-BIM-KO-VS-BIM-KO-KLRG1-LOW-EFFECTOR-CD8-TCELL-DN	0.27722	2.81099	3.23721	0.00125926	0.00423308	-1.69195
GSE14308-TH1-VS-INDUCED-TREG-DN	0.277005	4.52621	2.70754	0.00693025	0.0177711	-3.23265
GSE43955-TH0-VS-TGFB-IL6-TH17-ACT-CD4-TCELL-20H-UP	0.277	4.15768	3.13411	0.00178983	0.00565132	-2.01284
GSE40666-NAIVE-VS-EFFECTOR-CD8-TCELL-WITH-IFNA-STIM-90MIN-DN	0.276932	4.47042	2.65511	0.00809382	0.0201586	-3.37054
GSE40068-CXCR5NEG-BCL6NEG-CD4-TCELL-VS-CXCR5POS-BCL6NEG-TFH-DN	0.276764	3.10338	3.11088	0.00193486	0.00605838	-2.08375
GSE15750-DAY6-VS-DAY10-TRAF6KO-EFF-CD8-TCELL-UP	0.276476	1.90267	3.48579	0.000518766	0.00199659	-0.876798
GSE17721-CTRL-VS-LPS-1H-BMDC-UP	0.276264	4.37475	2.81596	0.00498888	0.013519	-2.93915
GSE22103-UNSTIM-VS-LPS-STIM-NEUTROPHIL-UP	0.27623	4.54279	2.41133	0.0161301	0.0361482	-3.97685
GSE8921-UNSTIM-VS-TLR1-2-STIM-MONOCYTE-12H-DN	0.276095	4.28419	3.18877	0.00148723	0.00486094	-1.84398
GSE41978-WT-VS-ID2-KO-KLRG1-LOW-EFFECTOR-CD8-TCELL-DN	0.275423	2.21195	3.88009	0.000113455	0.000546567	0.535585
GSE17721-CTRL-VS-CPG-0.5H-BMDC-DN	0.275087	2.32951	3.80931	0.00015058	0.000693188	0.271331
GSE2124-CTRL-VS-LYMPHOTOXIN-BETA-TREATED-MLN-UP	0.274547	3.8067	4.0549	5.53e-05	0.000294165	1.20828
GSE33424-CD161-HIGH-VS-INT-CD8-TCELL-UP	0.274457	4.79022	2.55425	0.0108351	0.0256768	-3.62834
GSE12392-WT-VS-IFNB-KO-CD8A-POS-SPLEEN-DC-UP	0.274307	5.09974	2.30736	0.0213023	0.0455527	-4.21796
GSE27786-CD4-TCELL-VS-MONO-MAC-DN	0.274084	2.59999	3.99772	7.02e-05	0.000358824	0.985118
GSE21670-STAT3-KO-VS-WT-CD4-TCELL-TGFB-IL6-TREATED-UP	0.274055	4.9772	2.36524	0.0182681	0.0400728	-4.08502
GSE10239-NAIVE-VS-DAY4.5-EFF-CD8-TCELL-DN	0.273814	3.025	2.51859	0.0119864	0.0279989	-3.71715
GSE5589-WT-VS-IL10-KO-LPS-AND-IL10-STIM-MACROPHAGE-45MIN-DN	0.273802	4.68735	2.72421	0.00659324	0.0170302	-3.18826
GSE9960-GRAM-NEG-VS-GRAM-POS-SEPSIS-PBMC-UP	0.273505	3.56256	2.98615	0.00291567	0.00859728	-2.45566
GSE17721-0.5H-VS-4H-POLYIC-BMDC-UP	0.272992	4.35852	2.7245	0.00658754	0.0170258	-3.18749
GSE32986-UNSTIM-VS-CURDLAN-LOWDOSE-STIM-DC-DN	0.272905	4.89698	2.26791	0.0236142	0.0496963	-4.30671
GSE22025-UNTREATED-VS-TGFB1-TREATED-CD4-TCELL-UP	0.272667	2.18257	3.39314	0.000726666	0.00265943	-1.18747
GSE7460-TREG-VS-TCONV-ACT-WITH-TGFB-DN	0.27239	3.5033	3.59134	0.000350093	0.00142077	-0.513046
GSE27786-BCELL-VS-NEUTROPHIL-DN	0.272241	2.07178	4.4227	1.12e-05	7.68e-05	2.71595
GSE17721-POLYIC-VS-CPG-2H-BMDC-UP	0.27182	4.14331	2.57794	0.0101259	0.0242667	-3.56867
GSE14350-IL2RB-KO-VS-WT-TEFF-DN	0.271755	3.11971	4.26152	2.28e-05	0.00014173	2.03993
GSE17721-CTRL-VS-PAM3CSK4-0.5H-BMDC-DN	0.271154	2.71355	3.68805	0.000242042	0.00103882	-0.170539
GSE369-PRE-VS-POST-IL6-INJECTION-IFNG-KO-LIVER-DN	0.270934	2.37834	4.33049	1.69e-05	0.000110256	2.32629
GSE25088-WT-VS-STAT6-KO-MACROPHAGE-DN	0.270913	1.93068	4.00997	6.67e-05	0.000343973	1.03267
GSE16451-IMMATURE-VS-MATURE-NEURON-CELL-LINE-WEST-EQUINE-ENC-VIRUS-UP	0.270726	3.05308	2.75667	0.00597906	0.0157599	-3.10106
GSE41867-NAIVE-VS-DAY8-LCMV-CLONE13-EFFECTOR-CD8-TCELL-DN	0.270656	2.90281	3.41818	0.000663917	0.00246805	-1.10432
GSE37534-GW1929-VS-PIOGLITAZONE-TREATED-CD4-TCELL-PPARG1-FOXP3-TRANSDUCED-DN	0.270499	4.642	2.60383	0.00939833	0.0228061	-3.50284
GSE11961-FOLLICULAR-BCELL-VS-PLASMA-CELL-DAY7-UP	0.270084	1.90815	4.12466	4.12e-05	0.000231641	1.48465
GSE17721-CTRL-VS-GARDIQUIMOD-0.5H-BMDC-UP	0.270021	4.7224	2.40009	0.0166302	0.0369958	-4.00342
GSE39152-SPLEEN-CD103-NEG-VS-BRAIN-CD103-POS-MEMORY-CD8-TCELL-UP	0.269985	4.46568	2.88679	0.00400214	0.0112284	-2.74131
GSE17721-CPG-VS-GARDIQUIMOD-4H-BMDC-DN	0.269895	3.46757	2.967	0.00310135	0.00905057	-2.51146
GSE16522-ANTI-CD3CD28-STIM-VS-UNSTIM-MEMORY-CD8-TCELL-UP	0.268736	3.8006	2.98396	0.00293638	0.00864636	-2.46206
GSE22103-UNSTIM-VS-GMCSF-AND-IFNG-STIM-NEUTROPHIL-DN	0.268588	3.42454	3.32982	0.000910834	0.00321364	-1.3951
GSE22601-DOUBLE-POSITIVE-VS-CD8-SINGLE-POSITIVE-THYMOCYTE-DN	0.268577	4.48195	2.56983	0.0103639	0.0247117	-3.58916
GSE19401-UNSTIM-VS-PAM2CSK4-STIM-FOLLICULAR-DC-UP	0.268342	2.57927	3.28041	0.00108369	0.00372843	-1.55448
GSE16522-MEMORY-VS-NAIVE-ANTI-CD3CD28-STIM-CD8-TCELL-DN	0.267706	2.95487	3.28822	0.0010545	0.00365462	-1.52946
GSE10240-CTRL-VS-IL17-AND-IL22-STIM-PRIMARY-BRONCHIAL-EPITHELIAL-CELLS-UP	0.267464	2.47903	3.22375	0.00131914	0.00439954	-1.73442
GSE30971-CTRL-VS-LPS-STIM-MACROPHAGE-WBP7-HET-2H-UP	0.267464	2.36046	2.81398	0.00501932	0.0135928	-2.94459
GSE360-L-DONOVANI-VS-T-GONDII-MAC-UP	0.266758	3.60808	3.41871	0.000662639	0.00246546	-1.10254
GSE36078-UNTREATED-VS-AD5-T425A-HEXON-INF-MOUSE-LUNG-DC-DN	0.266647	2.06801	3.71165	0.000220911	0.000962717	-0.0856109
GSE46025-WT-VS-FOXO1-KO-KLRG1-LOW-CD8-EFFECTOR-TCELL-UP	0.266199	2.02626	4.44977	9.88e-06	6.9e-05	2.83183
GSE25085-FETAL-LIVER-VS-ADULT-BM-SP4-THYMIC-IMPLANT-DN	0.266056	3.7059	2.88559	0.00401719	0.0112593	-2.74469
GSE26030-UNSTIM-VS-RESTIM-TH17-DAY5-POST-POLARIZATION-DN	0.266044	2.17968	3.46504	0.000559812	0.00213331	-0.947083
GSE17974-CTRL-VS-ACT-IL4-AND-ANTI-IL12-6H-CD4-TCELL-DN	0.265633	2.30544	3.46962	0.000550509	0.00210731	-0.931618
GSE25087-TREG-VS-TCONV-FETUS-DN	0.26529	3.95703	3.29	0.00104794	0.00363485	-1.52374
GSE17721-CTRL-VS-PAM3CSK4-1H-BMDC-UP	0.265	5.1439	2.2813	0.0228058	0.048186	-4.27674
GSE29615-CTRL-VS-DAY3-LAIV-IFLU-VACCINE-PBMC-UP	0.264957	3.33561	2.41658	0.0159012	0.0357106	-3.9644
GSE2770-UNTREATED-VS-TGFB-AND-IL12-TREATED-ACT-CD4-TCELL-48H-UP	0.264404	3.10604	3.11398	0.00191492	0.00600478	-2.07432
GSE24142-DN2-VS-DN3-THYMOCYTE-ADULT-DN	0.26424	4.05368	2.85356	0.00444046	0.0122437	-2.83471
GSE6259-DEC205-POS-DC-VS-CD4-TCELL-UP	0.264097	2.94353	3.10629	0.00196475	0.00612939	-2.09769
GSE9006-TYPE-1-DIABETES-AT-DX-VS-4MONTH-POST-DX-PBMC-DN	0.264042	5.58523	2.36864	0.0181022	0.0397295	-4.07711
GSE17721-PAM3CSK4-VS-CPG-1H-BMDC-UP	0.263736	3.67792	3.29592	0.00102642	0.00356896	-1.50472
GSE17721-CTRL-VS-POLYIC-24H-BMDC-DN	0.263645	4.11921	2.77799	0.00560414	0.0150044	-3.04321
GSE17721-POLYIC-VS-CPG-4H-BMDC-DN	0.263342	3.75087	2.58871	0.00981726	0.0236337	-3.54136
GSE40666-UNTREATED-VS-IFNA-STIM-EFFECTOR-CD8-TCELL-90MIN-UP	0.263304	3.30586	2.61561	0.00908316	0.0221552	-3.47268
GSE14000-4H-VS-16H-LPS-DC-UP	0.262853	5.76345	2.466	0.0138823	0.0317993	-3.84586
GSE17721-CPG-VS-GARDIQUIMOD-0.5H-BMDC-UP	0.262556	4.78299	3.06456	0.00225676	0.0068689	-2.22359
GSE16385-UNTREATED-VS-12H-ROSIGLITAZONE-IL4-TREATED-MACROPHAGE-DN	0.262526	2.92044	3.12281	0.00185908	0.00583832	-2.0474
GSE17721-CTRL-VS-LPS-8H-BMDC-UP	0.262426	4.76385	2.51564	0.0120862	0.0281702	-3.72443
GSE17721-LPS-VS-CPG-12H-BMDC-UP	0.262335	3.70694	3.20493	0.00140728	0.00466422	-1.79353
GSE15659-NONSUPPRESSIVE-TCELL-VS-ACTIVATED-TREG-DN	0.261972	3.68127	2.85537	0.00441562	0.0121831	-2.82967
GSE5542-IFNG-VS-IFNA-AND-IFNG-TREATED-EPITHELIAL-CELLS-6H-DN	0.261856	4.94235	3.07256	0.00219789	0.00671376	-2.19959
GSE40274-CTRL-VS-FOXP3-TRANSDUCED-ACTIVATED-CD4-TCELL-UP	0.261535	3.14271	2.87407	0.00416504	0.0115921	-2.77719
GSE41978-ID2-KO-AND-BIM-KO-VS-BIM-KO-KLRG1-LOW-EFFECTOR-CD8-TCELL-UP	0.261061	1.98834	4.11781	4.24e-05	0.000237229	1.45729
GSE360-CTRL-VS-B-MALAYI-HIGH-DOSE-MAC-DN	0.26103	3.91801	2.92713	0.0035229	0.0101209	-2.62646
GSE26488-WT-VS-HDAC7-DELTAP-TG-OT2-THYMOCYTE-WITH-PEPTIDE-INJECTION-UP	0.260531	1.93077	3.64381	0.000286853	0.00119377	-0.328293
GSE43955-1H-VS-60H-ACT-CD4-TCELL-WITH-TGFB-IL6-UP	0.260275	5.58559	2.34725	0.0191675	0.0417452	-4.12668
GSE14308-TH1-VS-INDUCED-TREG-UP	0.259775	4.89316	2.49684	0.0127406	0.0294211	-3.7707
GSE15659-NAIVE-VS-PTPRC-NEG-CD4-TCELL-DN	0.25965	1.94674	4.11411	4.31e-05	0.000240026	1.44257
GSE23505-IL6-IL1-VS-IL6-IL1-IL23-TREATED-CD4-TCELL-UP	0.259439	2.25752	3.77337	0.000173558	0.000783408	0.138953
GSE360-CTRL-VS-L-MAJOR-MAC-DN	0.259226	2.70831	3.39814	0.000713705	0.00261877	-1.1709
GSE40277-EOS-AND-LEF1-TRANSDUCED-VS-GATA1-AND-SATB1-TRANSDUCED-CD4-TCELL-UP	0.259148	2.29799	3.55694	0.000398405	0.00159249	-0.632758
GSE46606-DAY1-VS-DAY3-CD40L-IL2-IL5-STIMULATED-BCELL-DN	0.259095	3.00604	3.03159	0.00251513	0.00755427	-2.32189
GSE1460-CORD-VS-ADULT-BLOOD-NAIVE-CD4-TCELL-UP	0.258728	3.77766	2.97938	0.00298015	0.00875702	-2.47544
GSE2585-CD80-HIGH-VS-LOW-AIRE-KO-MTEC-UP	0.257936	1.65406	3.83907	0.000133756	0.000623752	0.381862
GSE360-DC-VS-MAC-B-MALAYI-HIGH-DOSE-DN	0.256987	3.9762	2.57181	0.0103054	0.0246034	-3.58417
GSE12198-NK-VS-NK-ACT-EXPANSION-SYSTEM-DERIVED-NK-CELL-UP	0.256878	4.03041	3.14149	0.0017459	0.00553638	-1.9902
GSE37301-CD4-TCELL-VS-RAG2-KO-NK-CELL-DN	0.256849	4.88594	2.48506	0.0131667	0.0302898	-3.79953
GSE1925-CTRL-VS-3H-IFNG-STIM-MACROPHAGE-DN	0.256346	2.00766	4.69119	3.22e-06	2.69e-05	3.8949
GSE16451-CTRL-VS-WEST-EQUINE-ENC-VIRUS-IMMATURE-NEURON-CELL-LINE-DN	0.255808	3.21328	2.70544	0.00697385	0.0178613	-3.23823
GSE360-T-GONDII-VS-B-MALAYI-LOW-DOSE-MAC-UP	0.254863	4.36384	2.69179	0.00726296	0.0184792	-3.27436
GSE17721-CTRL-VS-GARDIQUIMOD-12H-BMDC-UP	0.25388	4.54081	2.8019	0.00520921	0.0140355	-2.97785
GSE17721-CTRL-VS-POLYIC-1H-BMDC-UP	0.253386	4.24046	2.65384	0.00812408	0.0202103	-3.37385
GSE20366-TREG-VS-NAIVE-CD4-TCELL-UP	0.252756	3.74361	2.99622	0.0028222	0.00836231	-2.4262
GSE8835-HEALTHY-VS-CLL-CD8-TCELL-UP	0.251869	4.03237	2.52807	0.0116702	0.0273658	-3.69367
GSE11057-EFF-MEM-VS-CENT-MEM-CD4-TCELL-UP	0.250637	2.47466	3.36476	0.000804456	0.00289182	-1.28101
GSE22611-UNSTIM-VS-6H-MDP-STIM-NOD2-TRANSDUCED-HEK293T-CELL-DN	0.250595	3.51661	3.14429	0.0017295	0.00549637	-1.9816
GSE9960-GRAM-POS-VS-GRAM-NEG-AND-POS-SEPSIS-PBMC-DN	0.250583	1.51457	3.63265	0.000299334	0.00123843	-0.367813
GSE45365-HEALTHY-VS-MCMV-INFECTION-BCELL-IFNAR-KO-DN	0.250308	3.06549	2.56482	0.0105134	0.0249979	-3.60178
GSE15330-HSC-VS-GRANULOCYTE-MONOCYTE-PROGENITOR-IKAROS-KO-DN	0.250025	4.19456	2.2768	0.0230745	0.0487053	-4.28682
GSE5455-HEALTHY-VS-TUMOR-BEARING-MOUSE-SPLEEN-MONOCYTE-24H-INCUBATION-UP	0.249782	2.55756	3.54585	0.000415258	0.001649	-0.671097
GSE29617-DAY3-VS-DAY7-TIV-FLU-VACCINE-PBMC-2008-DN	0.24934	4.5411	2.56605	0.0104765	0.0249242	-3.59869
GSE17721-LPS-VS-GARDIQUIMOD-2H-BMDC-UP	0.249317	4.1292	2.71193	0.00684016	0.0175612	-3.221
GSE34515-CD16-NEG-VS-POS-MONOCYTE-UP	0.248991	2.32918	3.03827	0.00246073	0.00742062	-2.30208
GSE46143-CTRL-VS-LMP2A-TRANSDUCED-CD10-POS-GC-BCELL-UP	0.248169	3.01728	3.0438	0.00241643	0.00731819	-2.28561
GSE11973-MIR223-KOVS-WT-BONE-MARROW-NEUTROPHIL-UP	0.248166	3.81145	2.29728	0.0218732	0.0464929	-4.24078
GSE7460-CTRL-VS-TGFB-TREATED-ACT-TREG-UP	0.248007	3.51527	2.44125	0.0148633	0.033714	-3.90553
GSE29164-UNTREATED-VS-CD8-TCELL-AND-IL12-TREATED-MELANOMA-DAY7-DN	0.247988	3.36205	2.84653	0.00453865	0.0124257	-2.85434
GSE32128-INOS-DEPENDENT-VS-INOS-INDEPENDENT-ACTIVATED-TCELL-UP	0.247238	3.70952	2.3476	0.01915	0.0417452	-4.12589
GSE12366-PLASMA-CELL-VS-MEMORY-BCELL-UP	0.246964	3.24712	2.33943	0.0195708	0.0423834	-4.1447
GSE17721-0.5H-VS-24H-LPS-BMDC-DN	0.2467	3.82633	2.74617	0.00617178	0.0161547	-3.12937
GSE17721-PAM3CSK4-VS-CPG-0.5H-BMDC-UP	0.246621	3.93914	2.62925	0.00872984	0.0214163	-3.43757
GSE11961-FOLLICULAR-BCELL-VS-MEMORY-BCELL-DAY7-DN	0.246186	3.91312	2.32577	0.0202926	0.0437237	-4.17603
GSE40685-NAIVE-CD4-TCELL-VS-TREG-UP	0.24612	4.49932	2.95524	0.00322062	0.00932181	-2.54554
GSE360-T-GONDII-VS-B-MALAYI-LOW-DOSE-DC-UP	0.245974	2.69536	2.86367	0.00430268	0.0119024	-2.8064
GSE29949-CD8-POS-DC-SPLEEN-VS-MONOCYTE-BONE-MARROW-DN	0.24519	4.7418	2.58432	0.00994209	0.0238801	-3.55251
GSE17721-PAM3CSK4-VS-CPG-16H-BMDC-UP	0.245152	4.61062	2.38755	0.0172041	0.0381724	-4.03292
GSE29949-DC-BRAIN-VS-MONOCYTE-BONE-MARROW-UP	0.244851	4.37517	2.37806	0.0176495	0.038937	-4.05513
GSE27786-CD8-TCELL-VS-NEUTROPHIL-DN	0.244548	2.28192	3.2344	0.00127155	0.00427101	-1.70083
GSE11961-MEMORY-BCELL-DAY7-VS-GERMINAL-CENTER-BCELL-DAY40-UP	0.244445	3.47865	3.41354	0.000675143	0.00249885	-1.11976
GSE21670-IL6-VS-TGFB-AND-IL6-TREATED-CD4-TCELL-DN	0.244187	1.59142	4.38565	1.32e-05	8.87e-05	2.55843
GSE8621-UNSTIM-VS-LPS-PRIMED-UNSTIM-MACROPHAGE-DN	0.243772	3.43653	2.91116	0.00370601	0.0105495	-2.67212
GSE17721-PAM3CSK4-VS-CPG-16H-BMDC-DN	0.243754	3.84534	3.04058	0.00244214	0.00737501	-2.2952
GSE37533-PPARG1-FOXP3-VS-FOXP3-TRANSDUCED-CD4-TCELL-UP	0.243678	3.66948	2.38566	0.0172919	0.0383072	-4.03735
GSE37336-LY6C-POS-VS-NEG-NAIVE-CD4-TCELL-UP	0.24354	2.27462	3.23238	0.00128047	0.00429077	-1.70722
GSE22601-DOUBLE-NEGATIVE-VS-CD4-SINGLE-POSITIVE-THYMOCYTE-UP	0.243363	4.49682	2.69742	0.00714234	0.018216	-3.25947
GSE7400-CTRL-VS-CSF3-IN-VIVO-TREATED-PBMC-DN	0.242388	3.18543	2.7505	0.00609167	0.0159972	-3.11771
GSE22611-UNSTIM-VS-2H-MDP-STIM-MUTANT-NOD2-TRANSDUCED-HEK293T-CELL-UP	0.241495	3.47443	2.66027	0.00797203	0.0199177	-3.35709
GSE1448-CTRL-VS-ANTI-VALPHA2-DP-THYMOCYTE-UP	0.240835	3.50868	2.65951	0.0079899	0.0199466	-3.35907
GSE18804-SPLEEN-MACROPHAGE-VS-BRAIN-TUMORAL-MACROPHAGE-UP	0.238704	3.04122	2.84971	0.00449401	0.0123458	-2.84547
GSE22527-ANTI-CD3-INVIVO-VS-UNTREATED-MOUSE-TREG-UP	0.238587	2.68642	3.0019	0.00277069	0.00822688	-2.40953
GSE21774-CD62L-POS-CD56-DIM-VS-CD62L-NEG-CD56-DIM-NK-CELL-DN	0.23831	1.38233	3.03286	0.00250473	0.00754259	-2.31814
GSE360-L-MAJOR-VS-M-TUBERCULOSIS-DC-UP	0.237802	3.94772	2.34418	0.0193252	0.0420229	-4.13377
GSE27786-NEUTROPHIL-VS-MONO-MAC-DN	0.237589	3.85892	2.47866	0.0134033	0.0307675	-3.81513
GSE41867-NAIVE-VS-DAY8-LCMV-ARMSTRONG-EFFECTOR-CD8-TCELL-UP	0.236695	3.568	2.48702	0.0130949	0.0301573	-3.79474
GSE6259-DEC205-POS-DC-VS-CD4-TCELL-DN	0.236687	4.09142	2.43852	0.0149751	0.0338814	-3.91207
GSE21678-WT-VS-FOXO1-FOXO3-KO-TREG-DN	0.235406	1.73092	2.60958	0.00924325	0.022494	-3.48813
GSE9037-WT-VS-IRAK4-KO-LPS-1H-STIM-BMDM-UP	0.235317	2.68588	2.87389	0.00416732	0.0115921	-2.77768
GSE41176-UNSTIM-VS-ANTI-IGM-STIM-BCELL-1H-UP	0.234778	1.62844	2.3071	0.0213164	0.04556	-4.21854
GSE10273-LOW-IL7-VS-HIGH-IL7-AND-IRF4-IN-IRF4-8-NULL-PRE-BCELL-UP	0.234649	2.03888	3.41553	0.000670305	0.00248528	-1.11314
GSE41176-WT-VS-TAK1-KO-UNSTIM-BCELL-UP	0.234554	3.61113	2.54993	0.0109692	0.0259655	-3.63917
GSE3982-NEUTROPHIL-VS-BCELL-UP	0.234308	1.43019	3.33657	0.000889311	0.0031489	-1.37315
GSE17721-LPS-VS-GARDIQUIMOD-8H-BMDC-DN	0.234269	4.52175	2.33154	0.019985	0.0431485	-4.16282
GSE17186-BLOOD-VS-CORD-BLOOD-NAIVE-BCELL-DN	0.232246	3.50697	2.89881	0.00385344	0.0108937	-2.70724
GSE17721-CTRL-VS-PAM3CSK4-4H-BMDC-DN	0.232095	3.56082	3.08714	0.00209419	0.00646204	-2.15569
GSE21546-ELK1-KO-VS-SAP1A-KO-AND-ELK1-KO-ANTI-CD3-STIM-DP-THYMOCYTES-DN	0.231211	3.41673	2.40475	0.0164212	0.0366843	-3.99242
GSE21033-CTRL-VS-POLYIC-STIM-DC-6H-UP	0.23113	4.03286	2.36424	0.0183172	0.0401599	-4.08735
GSE36888-UNTREATED-VS-IL2-TREATED-TCELL-2H-DN	0.230535	3.01971	2.73159	0.00644877	0.0167487	-3.16852
GSE20366-EX-VIVO-VS-HOMEOSTATIC-CONVERSION-TREG-DN	0.230343	1.83558	3.93853	8.95e-05	0.000444795	0.757321
GSE21379-TFH-VS-NON-TFH-SAP-KO-CD4-TCELL-DN	0.23031	3.06782	2.93785	0.0034047	0.00980783	-2.59569
GSE17721-CTRL-VS-LPS-12H-BMDC-UP	0.229768	4.49207	2.4434	0.0147756	0.0335729	-3.90036
GSE39820-CTRL-VS-IL1B-IL6-CD4-TCELL-DN	0.229413	4.00045	2.63834	0.00850147	0.0209772	-3.41409
GSE29949-CD8-NEG-DC-SPLEEN-VS-CD8-POS-DC-SPLEEN-DN	0.229298	4.65397	2.5742	0.0102351	0.024487	-3.57814
GSE360-L-MAJOR-VS-B-MALAYI-HIGH-DOSE-DC-UP	0.227904	3.06613	2.9726	0.003046	0.00891354	-2.49519
GSE15930-STIM-VS-STIM-AND-IFNAB-24H-CD8-T-CELL-DN	0.227893	3.31473	2.89089	0.00395082	0.0111172	-2.7297
GSE18804-SPLEEN-MACROPHAGE-VS-COLON-TUMORAL-MACROPHAGE-DN	0.227855	2.05387	3.54413	0.000417928	0.00165651	-0.677026
GSE1791-CTRL-VS-NEUROMEDINU-IN-T-CELL-LINE-6H-UP	0.227474	4.17679	2.31869	0.0206755	0.0444361	-4.19218
GSE26928-NAIVE-VS-CENT-MEMORY-CD4-TCELL-DN	0.227321	3.57914	2.58449	0.00993721	0.0238801	-3.55208
GSE11961-MARGINAL-ZONE-BCELL-VS-PLASMA-CELL-DAY7-DN	0.227018	2.51553	3.04321	0.00242112	0.00732716	-2.28736
GSE40274-CTRL-VS-HELIOS-TRANSDUCED-ACTIVATED-CD4-TCELL-DN	0.226963	3.01743	2.57311	0.0102669	0.0245493	-3.58087
GSE17721-LPS-VS-PAM3CSK4-4H-BMDC-UP	0.226955	3.78786	2.70586	0.00696508	0.0178496	-3.23711
GSE17721-POLYIC-VS-CPG-1H-BMDC-DN	0.226848	3.4819	2.86687	0.00425998	0.0118073	-2.79744
GSE8515-IL1-VS-IL6-4H-STIM-MAC-UP	0.226566	2.41986	2.60154	0.00946066	0.022892	-3.50868
GSE17721-CTRL-VS-LPS-2H-BMDC-DN	0.22641	2.7794	3.15728	0.00165523	0.00530398	-1.94161
GSE36078-UNTREATED-VS-AD5-T425A-HEXON-INF-IL1R-KO-MOUSE-LUNG-DC-UP	0.226283	0.846002	4.42954	1.08e-05	7.47e-05	2.74519
GSE10239-NAIVE-VS-MEMORY-CD8-TCELL-DN	0.225657	3.26803	3.06915	0.00222283	0.00678018	-2.20983
GSE30971-CTRL-VS-LPS-STIM-MACROPHAGE-WBP7-HET-4H-UP	0.225362	4.36592	2.65665	0.00805724	0.0200817	-3.36652
GSE24634-NAIVE-CD4-TCELL-VS-DAY10-IL4-CONV-TREG-UP	0.224288	3.01877	3.65769	0.000272012	0.00114434	-0.278978
GSE3039-CD4-TCELL-VS-ALPHAALPHA-CD8-TCELL-DN	0.224219	3.55517	2.30055	0.0216866	0.0462117	-4.23339
GSE20715-0H-VS-6H-OZONE-TLR4-KO-LUNG-DN	0.22399	4.45673	2.64048	0.00844846	0.0208585	-3.40855
GSE19888-CTRL-VS-TCELL-MEMBRANES-ACT-MAST-CELL-PRETREAT-A3R-INH-UP	0.223792	2.92631	2.4428	0.0148001	0.0336106	-3.90181
GSE17721-POLYIC-VS-PAM3CSK4-2H-BMDC-DN	0.223013	1.89078	3.34393	0.000866378	0.00307796	-1.34915
GSE38304-MYC-NEG-VS-POS-GC-BCELL-DN	0.22283	3.44136	2.34439	0.019314	0.04202	-4.13327
GSE11924-TFH-VS-TH1-CD4-TCELL-DN	0.222472	3.63939	2.51819	0.0119998	0.0280149	-3.71813
GSE8515-CTRL-VS-IL6-4H-STIM-MAC-UP	0.222381	3.70801	2.73177	0.00644534	0.0167487	-3.16804
GSE1460-INTRATHYMIC-T-PROGENITOR-VS-NAIVE-CD4-TCELL-ADULT-BLOOD-DN	0.221874	3.15552	2.54626	0.0110841	0.0261937	-3.64834
GSE8621-UNSTIM-VS-LPS-STIM-MACROPHAGE-UP	0.221753	2.51398	3.00555	0.00273801	0.00814691	-2.39879
GSE19941-LPS-VS-LPS-AND-IL10-STIM-IL10-KO-MACROPHAGE-UP	0.221574	2.78162	2.59593	0.00961524	0.0232128	-3.523
GSE42021-CD24LO-TREG-VS-CD24LO-TCONV-THYMUS-UP	0.221428	4.1345	2.69617	0.00716901	0.018273	-3.26278
GSE21033-CTRL-VS-POLYIC-STIM-DC-1H-UP	0.221349	1.92242	3.35536	0.000831879	0.0029703	-1.31182
GSE3982-CTRL-VS-LPS-1H-NEUTROPHIL-UP	0.221302	3.73481	2.37557	0.0177684	0.0391586	-4.06096
GSE29618-PRE-VS-DAY7-FLU-VACCINE-BCELL-DN	0.221112	3.75573	2.31668	0.0207858	0.0446505	-4.19678
GSE2826-WT-VS-BTK-KO-BCELL-DN	0.220531	2.83085	2.4781	0.0134241	0.0307986	-3.81649
GSE17721-LPS-VS-CPG-0.5H-BMDC-DN	0.218928	3.2345	3.40552	0.000694976	0.00256333	-1.14642
GSE21546-WT-VS-ELK1-KO-ANTI-CD3-STIM-DP-THYMOCYTES-UP	0.218808	2.89513	2.77297	0.00569054	0.0151403	-3.05689
GSE24634-TREG-VS-TCONV-POST-DAY10-IL4-CONVERSION-UP	0.218614	2.59678	2.53473	0.0114524	0.0269371	-3.6771
GSE23321-CENTRAL-MEMORY-VS-NAIVE-CD8-TCELL-UP	0.217354	2.70609	2.61485	0.00910304	0.0221909	-3.47461
GSE44955-MCSF-VS-MCSF-AND-IL27-STIM-MACROPHAGE-DN	0.216977	3.19839	2.65064	0.00820077	0.0203772	-3.38218
GSE13547-CTRL-VS-ANTI-IGM-STIM-BCELL-12H-UP	0.216971	2.21952	2.97567	0.00301595	0.00883779	-2.48623
GSE17721-LPS-VS-POLYIC-4H-BMDC-UP	0.21683	3.30399	2.34078	0.0195007	0.0422747	-4.1416
GSE24574-BCL6-LOW-TFH-VS-NAIVE-CD4-TCELL-UP	0.216649	2.99035	2.88415	0.00403541	0.011288	-2.74876
GSE12392-CD8A-POS-VS-NEG-SPLEEN-DC-DN	0.215944	2.98554	2.69213	0.00725561	0.0184716	-3.27346
GSE24972-WT-VS-IRF8-KO-MARGINAL-ZONE-SPLEEN-BCELL-DN	0.215807	1.13474	4.32209	1.75e-05	0.000113562	2.29117
GSE19941-IL10-KO-VS-IL10-KO-AND-NFKBP50-KO-UNSTIM-MACROPHAGE-DN	0.215086	2.55132	3.05615	0.0023203	0.00705219	-2.24879
GSE42021-CD24HI-VS-CD24LOW-TCONV-THYMUS-UP	0.214859	3.0365	2.6334	0.00862479	0.0212221	-3.42685
GSE13485-PRE-VS-POST-YF17D-VACCINATION-PBMC-UP	0.213907	1.85846	3.65051	0.000279601	0.00117162	-0.304526
GSE26928-EFF-MEM-VS-CENTR-MEM-CD4-TCELL-UP	0.213825	1.03585	3.58845	0.00035393	0.00143497	-0.523147
GSE1925-3H-VS-24H-IFNG-STIM-MACROPHAGE-UP	0.21295	2.30659	3.13711	0.00177186	0.00561419	-2.00364
GSE27859-MACROPHAGE-VS-DC-DN	0.212595	1.73655	3.59742	0.00034214	0.00139305	-0.491754
GSE3720-VD1-VS-VD2-GAMMADELTA-TCELL-UP	0.212449	2.05343	2.5337	0.0114859	0.0269932	-3.67967
GSE22611-NOD2-TRANSD-VS-CTRL-TRANSD-HEK293-MDP-STIM-6H-UP	0.212326	2.87606	2.71312	0.00681582	0.0175093	-3.21783
GSE8868-SPLEEN-VS-INTESTINE-CD11B-POS-CD11C-NEG-DC-UP	0.212221	3.17998	2.68857	0.00733258	0.0186007	-3.28284
GSE360-CTRL-VS-M-TUBERCULOSIS-MAC-DN	0.212118	3.68389	2.77582	0.00564139	0.0150378	-3.04913
GSE10273-HIGH-IL7-VS-HIGH-IL7-AND-IRF4-IN-IRF4-8-NULL-PRE-BCELL-UP	0.211291	2.33217	2.70132	0.00706002	0.0180494	-3.24916
GSE2405-HEAT-KILLED-VS-LIVE-A-PHAGOCYTOPHILUM-STIM-NEUTROPHIL-24H-DN	0.211221	1.9149	3.84813	0.000128997	0.000607659	0.415681
GSE15750-WT-VS-TRAF6KO-DAY10-EFF-CD8-TCELL-UP	0.211098	2.85513	2.88799	0.00398699	0.0111968	-2.7379
GSE17721-PAM3CSK4-VS-GADIQUIMOD-16H-BMDC-UP	0.209819	3.84734	2.59698	0.00958622	0.0231612	-3.52033
GSE22886-IGA-VS-IGM-MEMORY-BCELL-UP	0.209294	1.8333	3.39774	0.000714731	0.00262027	-1.17222
GSE11924-TH1-VS-TH2-CD4-TCELL-DN	0.208473	3.43739	2.29757	0.0218565	0.0464805	-4.24012
GSE45881-CXCR6HI-VS-CXCR1LO-COLONIC-LAMINA-PROPRIA-DN	0.208441	4.21347	2.31349	0.0209609	0.0450039	-4.20402
GSE26669-CD4-VS-CD8-TCELL-IN-MLR-DN	0.207846	2.51457	3.02272	0.00258915	0.00773649	-2.34817
GSE10239-MEMORY-VS-DAY4.5-EFF-CD8-TCELL-UP	0.20695	4.2557	2.28621	0.0225156	0.0476913	-4.26572
GSE7460-CTRL-VS-TGFB-TREATED-ACT-CD8-TCELL-UP	0.206462	3.06004	2.40247	0.0165231	0.0368422	-3.9978
GSE17721-POLYIC-VS-PAM3CSK4-1H-BMDC-DN	0.204497	2.45622	2.67632	0.00760364	0.0191624	-3.31509
GSE9239-CTRL-VS-TNF-INHIBITOR-TREATED-DC-DN	0.203874	1.56323	3.35378	0.000836579	0.00298457	-1.317
GSE9509-LPS-VS-LPS-AND-IL10-STIM-IL10-KO-MACROPHAGE-10MIN-UP	0.203172	2.01663	2.73034	0.00647313	0.0168017	-3.17188
GSE11961-UNSTIM-VS-ANTI-IGM-AND-CD40-STIM-6H-FOLLICULAR-BCELL-UP	0.202828	2.12136	2.75688	0.00597514	0.0157594	-3.10047
GSE45382-UNTREATED-VS-TGFB-TREATED-MACROPHAGES-DN	0.202637	2.14145	2.9152	0.00365886	0.0104409	-2.66059
GSE40274-FOXP3-VS-FOXP3-AND-EOS-TRANSDUCED-ACTIVATED-CD4-TCELL-DN	0.202578	2.5458	2.88434	0.004033	0.011288	-2.74822
GSE39820-TGFBETA1-VS-TGFBETA3-IN-IL6-IL23A-TREATED-CD4-TCELL-UP	0.202323	3.26385	2.46302	0.0139972	0.0320098	-3.85307
GSE41978-ID2-KO-VS-BIM-KO-KLRG1-LOW-EFFECTOR-CD8-TCELL-DN	0.202264	4.85843	2.70332	0.00701812	0.0179638	-3.24386
GSE43955-TH0-VS-TGFB-IL6-TH17-ACT-CD4-TCELL-42H-DN	0.20127	2.34241	3.01882	0.00262225	0.00781892	-2.35968
GSE41978-WT-VS-BIM-KO-KLRG1-LOW-EFFECTOR-CD8-TCELL-DN	0.200519	2.68097	2.90859	0.00373625	0.0106011	-2.67944
GSE15324-ELF4-KO-VS-WT-NAIVE-CD8-TCELL-UP	0.200406	1.15008	3.19205	0.00147069	0.00482544	-1.83377
GSE30971-WBP7-HET-VS-KO-MACROPHAGE-UP	0.199138	3.14581	2.49587	0.0127753	0.0294851	-3.77308
GSE3982-CTRL-VS-PMA-STIM-EOSINOPHIL-DN	0.198878	3.20146	2.85816	0.00437727	0.0120851	-2.82184
GSE23925-LIGHT-ZONE-VS-DARK-ZONE-BCELL-DN	0.198553	3.16034	3.18189	0.00152254	0.00494216	-1.8654
GSE17721-CTRL-VS-LPS-0.5H-BMDC-DN	0.197647	2.54481	2.90331	0.00379911	0.0107544	-2.69446
GSE43955-1H-VS-20H-ACT-CD4-TCELL-DN	0.197562	3.52802	2.72114	0.00665421	0.017146	-3.19646
GSE29618-PRE-VS-DAY7-POST-LAIV-FLU-VACCINE-MDC-UP	0.196648	1.62548	3.08387	0.00211707	0.00652229	-2.16556
GSE5542-IFNA-VS-IFNA-AND-IFNG-TREATED-EPITHELIAL-CELLS-6H-DN	0.196213	3.68024	2.4021	0.0165399	0.0368526	-3.99868
GSE28737-WT-VS-BCL6-HET-MARGINAL-ZONE-BCELL-DN	0.19562	2.92679	2.62751	0.00877437	0.0214883	-3.44207
GSE21546-UNSTIM-VS-ANTI-CD3-STIM-DP-THYMOCYTES-DN	0.195169	2.89766	2.30228	0.021588	0.0460478	-4.22946
GSE5503-LIVER-DC-VS-MLN-DC-ACTIVATED-ALLOGENIC-TCELL-UP	0.194608	1.60689	3.20281	0.00141751	0.00469447	-1.80014
GSE32423-CTRL-VS-IL4-MEMORY-CD8-TCELL-DN	0.193269	3.08687	2.3976	0.0167425	0.0371919	-4.00928
GSE28737-FOLLICULAR-VS-MARGINAL-ZONE-BCELL-DN	0.193078	1.03928	3.68536	0.000244564	0.00104648	-0.180174
GSE22886-NAIVE-CD8-TCELL-VS-MONOCYTE-UP	0.192637	1.4079	2.58205	0.0100072	0.0240094	-3.55827
GSE24634-TEFF-VS-TCONV-DAY10-IN-CULTURE-UP	0.191853	2.54479	2.41708	0.0158793	0.0356802	-3.9632
GSE17812-WT-VS-THPOK-KO-MEMORY-CD8-TCELL-UP	0.190954	3.36329	2.42907	0.0153678	0.0346775	-3.93466
GSE43955-10H-VS-60H-ACT-CD4-TCELL-DN	0.190855	3.85302	2.27634	0.0231025	0.04874	-4.28787
GSE25088-ROSIGLITAZONE-VS-IL4-AND-ROSIGLITAZONE-STIM-MACROPHAGE-DAY10-DN	0.190407	1.86338	3.10357	0.00198269	0.00617177	-2.10596
GSE5099-MONOCYTE-VS-CLASSICAL-M1-MACROPHAGE-UP	0.190071	2.52783	3.03041	0.00252489	0.00757644	-2.3254
GSE22601-IMMATURE-CD4-SINGLE-POSITIVE-VS-CD4-SINGLE-POSITIVE-THYMOCYTE-DN	0.189328	2.7796	2.5251	0.0117684	0.0275353	-3.70103
GSE1432-CTRL-VS-IFNG-1H-MICROGLIA-DN	0.189291	2.12719	2.30018	0.0217076	0.0462333	-4.23422
GSE17721-LPS-VS-CPG-4H-BMDC-UP	0.18716	3.91172	2.4117	0.0161139	0.036139	-3.97597
GSE20500-CTRL-VS-RETINOIC-ACID-TREATED-CD4-TCELL-DN	0.186881	2.72044	2.51509	0.012105	0.0281985	-3.7258
GSE46606-DAY1-VS-DAY3-CD40L-IL2-IL5-STIMULATED-IRF4MID-BCELL-UP	0.185825	1.09282	3.10521	0.00197185	0.00614702	-2.10097
GSE13411-NAIVE-VS-MEMORY-BCELL-UP	0.185802	0.0413687	3.19559	0.00145299	0.00477477	-1.82272
GSE19374-UNINF-VS-LISTERIA-INFECTED-MACROPHAGE-DN	0.185031	2.16026	2.37814	0.0176459	0.038937	-4.05495
GSE23505-UNTREATED-VS-4DAY-IL6-IL1-TREATED-CD4-TCELL-DN	0.184389	2.17012	2.90828	0.00373994	0.0106011	-2.68033
GSE22886-NAIVE-CD4-TCELL-VS-NKCELL-UP	0.182472	2.1144	2.68327	0.00744883	0.0188281	-3.29682
GSE40068-BCL6-POS-VS-NEG-CXCR5-POS-TFH-UP	0.182394	3.09109	2.67059	0.00773337	0.0194374	-3.33011
GSE18148-CBFB-KO-VS-WT-TREG-DN	0.182029	1.50464	3.15562	0.00166459	0.00532996	-1.94675
GSE28783-CTRL-ANTI-MIR-VS-UNTREATED-ATHEROSCLEROSIS-MACROPHAGE-DN	0.181993	1.88652	2.59518	0.00963601	0.0232369	-3.5249
GSE8678-IL7R-LOW-VS-HIGH-EFF-CD8-TCELL-UP	0.180791	2.26953	2.55889	0.0106929	0.0253539	-3.61671
GSE17721-CTRL-VS-POLYIC-6H-BMDC-DN	0.180673	2.57629	2.43938	0.0149396	0.0338191	-3.91
GSE27786-CD8-TCELL-VS-MONO-MAC-DN	0.180661	2.04685	2.56091	0.0106313	0.0252361	-3.61162
GSE17721-PAM3CSK4-VS-GADIQUIMOD-0.5H-BMDC-UP	0.180548	2.67788	2.76866	0.00576553	0.0153015	-3.06858
GSE7852-LN-VS-THYMUS-TCONV-UP	0.180344	3.46133	2.73758	0.00633363	0.0165305	-3.15246
GSE18281-SUBCAPSULAR-CORTICAL-REGION-VS-WHOLE-MEDULLA-THYMUS-DN	0.180125	0.115229	3.19799	0.00144113	0.00475785	-1.81523
GSE2405-0H-VS-12H-A-PHAGOCYTOPHILUM-STIM-NEUTROPHIL-DN	0.179592	1.1773	2.97731	0.0030001	0.00880347	-2.48147
GSE2585-CTEC-VS-THYMIC-MACROPHAGE-UP	0.179425	2.82257	2.90633	0.00376299	0.0106593	-2.68586
GSE36527-CD62L-HIGH-CD69-NEG-VS-CD62L-LOW-CD69-POS-TREG-KLRG1-NEG-UP	0.179402	3.00941	2.41748	0.0158624	0.0356609	-3.96227
GSE11961-MARGINAL-ZONE-BCELL-VS-PLASMA-CELL-DAY7-UP	0.1788	1.95068	2.75589	0.00599308	0.0157708	-3.10315
GSE36392-MAC-VS-NEUTROPHIL-IL25-TREATED-LUNG-DN	0.177819	0.867476	2.60357	0.00940559	0.0228107	-3.50352
GSE11961-MARGINAL-ZONE-BCELL-VS-MEMORY-BCELL-DAY7-DN	0.177619	-1.13436	3.14878	0.00170348	0.00542999	-1.96779
GSE360-L-DONOVANI-VS-L-MAJOR-MAC-DN	0.17722	2.01248	2.69037	0.00729363	0.018524	-3.2781
GSE32034-LY6C-HIGH-VS-LOW-MONOCYTE-UP	0.176251	2.12292	2.68753	0.00735529	0.018636	-3.28559
GSE11961-PLASMA-CELL-DAY7-VS-GERMINAL-CENTER-BCELL-DAY40-DN	0.17466	2.56897	2.66148	0.00794363	0.0198778	-3.35392
GSE45365-NK-CELL-VS-CD8A-DC-MCMV-INFECTION-DN	0.174555	2.18978	2.46392	0.0139624	0.0319474	-3.8509
GSE28737-FOLLICULAR-VS-MARGINAL-ZONE-BCELL-BCL6-HET-DN	0.173163	2.06041	2.52084	0.0119108	0.0278376	-3.71159
GSE20727-DNFB-ALLERGEN-VS-ROS-INH-AND-DNFB-ALLERGEN-TREATED-DC-UP	0.173124	2.52542	3.14878	0.0017035	0.00542999	-1.9678
GSE25123-WT-VS-PPARG-KO-MACROPHAGE-IL4-AND-ROSIGLITAZONE-STIM-UP	0.172334	2.1606	2.60589	0.00934254	0.0226966	-3.49757
GSE21063-3H-VS-16H-ANTI-IGM-STIM-NFATC1-KOBCELL-UP	0.168864	2.72048	2.54384	0.0111605	0.0263302	-3.65438
GSE11057-NAIVE-VS-EFF-MEMORY-CD4-TCELL-UP	0.166737	2.87744	2.33309	0.0199027	0.0429927	-4.15926
GSE15930-STIM-VS-STIM-AND-TRICHOSTATINA-24H-CD8-T-CELL-UP	0.16666	1.33429	2.72838	0.00651131	0.0168802	-3.17712
GSE45365-WT-VS-IFNAR-KO-BCELL-MCMV-INFECTION-DN	0.166607	-0.259176	3.11166	0.00192982	0.00604706	-2.08137
GSE3920-IFNA-VS-IFNG-TREATED-FIBROBLAST-DN	0.166438	1.45148	2.62433	0.00885577	0.0216627	-3.45025
GSE30083-SP3-VS-SP4-THYMOCYTE-UP	0.165379	1.41812	2.42368	0.015596	0.0351552	-3.94751
GSE20366-CD103-KLRG1-DP-VS-DN-TREG-UP	0.164317	2.06383	2.35551	0.0187501	0.040961	-4.1076
GSE23505-UNTREATED-VS-4DAY-IL6-IL1-TGFB-TREATED-CD4-TCELL-UP	0.163732	2.54389	2.45556	0.0142889	0.0326416	-3.8711
GSE3982-DC-VS-MAC-UP	0.163026	2.1362	2.3721	0.0179346	0.0394841	-4.06904
GSE3691-IFN-PRODUCING-KILLER-DC-VS-CONVENTIONAL-DC-SPLEEN-DN	0.157764	1.89098	2.38627	0.0172634	0.038264	-4.03591
GSE5589-LPS-AND-IL10-VS-LPS-AND-IL6-STIM-IL10-KO-MACROPHAGE-45MIN-DN	0.157584	2.49289	2.44571	0.0146819	0.0334494	-3.89481
GSE32533-WT-VS-MIR17-OVEREXPRESS-ACT-CD4-TCELL-DN	0.156733	0.998086	2.26621	0.0237183	0.0498907	-4.31049
GSE7460-FOXP3-MUT-VS-HET-ACT-TCONV-DN	0.155947	1.01601	2.79033	0.00539712	0.0144958	-3.00956
GSE15330-LYMPHOID-MULTIPOTENT-VS-PRO-BCELL-UP	0.154994	2.43259	2.44942	0.014533	0.0331636	-3.8859
GSE18893-TCONV-VS-TREG-2H-TNF-STIM-UP	0.154932	2.34833	2.34688	0.0191865	0.041764	-4.12754
GSE41176-UNSTIM-VS-ANTI-IGM-STIM-TAK1-KO-BCELL-1H-DN	0.154265	2.89999	2.42926	0.0153598	0.0346775	-3.9342
GSE41176-UNSTIM-VS-ANTI-IGM-STIM-TAK1-KO-BCELL-3H-UP	0.153206	1.23593	2.89005	0.00396121	0.0111317	-2.73206
GSE2770-UNTREATED-VS-TGFB-AND-IL12-TREATED-ACT-CD4-TCELL-2H-UP	0.152287	1.53151	2.73233	0.00643453	0.0167321	-3.16655
GSE37301-COMMON-LYMPHOID-PROGENITOR-VS-RAG2-KO-NK-CELL-UP	0.152236	1.43989	2.2903	0.0222766	0.0472794	-4.25653
GSE11057-NAIVE-VS-CENT-MEMORY-CD4-TCELL-UP	0.151407	1.62397	2.34397	0.0193357	0.0420242	-4.13424
GSE22935-24H-VS-48H-MBOVIS-BCG-STIM-MYD88-KO-MACROPHAGE-DN	0.150226	1.12917	2.57058	0.0103417	0.0246726	-3.58727
GSE29618-PRE-VS-DAY7-FLU-VACCINE-MDC-UP	0.149854	1.31068	2.80305	0.00519084	0.0139948	-2.97468
GSE25123-CTRL-VS-IL4-STIM-PPARG-KO-MACROPHAGE-DN	0.148317	2.24545	2.4411	0.0148694	0.033714	-3.90589
GSE45365-CD8A-DC-VS-CD11B-DC-IFNAR-KO-MCMV-INFECTION-UP	0.14735	1.95215	2.35485	0.0187828	0.0410113	-4.10911
GSE20500-RETINOIC-ACID-VS-RARA-ANTAGONIST-TREATED-CD4-TCELL-UP	0.147335	2.70605	2.47262	0.01363	0.0312542	-3.82982
GSE360-L-MAJOR-VS-T-GONDII-MAC-UP	0.147049	1.20157	2.40114	0.0165829	0.0369291	-4.00094
GSE41978-WT-VS-ID2-KO-KLRG1-LOW-EFFECTOR-CD8-TCELL-UP	0.145028	0.561348	2.54013	0.0112786	0.0265499	-3.66365
GSE19772-HCMV-INFL-VS-HCMV-INF-MONOCYTES-AND-PI3K-INHIBITION-UP	0.14408	0.84943	2.8902	0.00395934	0.0111317	-2.73164
GSE27092-WT-VS-HDAC7-PHOSPHO-DEFICIENT-CD8-TCELL-UP	0.143631	1.87723	2.41162	0.0161175	0.036139	-3.97617
GSE37301-LYMPHOID-PRIMED-MPP-VS-RAG2-KO-NK-CELL-DN	0.14322	1.62398	2.48198	0.0132801	0.0305177	-3.80705
GSE21927-SPLENIC-VS-TUMOR-MONOCYTES-FROM-C26GM-TUMOROUS-MICE-BALBC-UP	0.141456	1.79174	2.52973	0.0116155	0.0272671	-3.68953
GSE28237-EARLY-VS-LATE-GC-BCELL-UP	0.141	0.657896	2.6849	0.00741288	0.0187596	-3.29252
GSE369-SOCS3-KO-VS-IFNG-KO-LIVER-UP	0.139214	1.75966	2.34197	0.0194389	0.0421837	-4.13885
GSE24210-IL35-TREATED-VS-RESTING-TREG-DN	0.138453	-1.07667	2.44028	0.0149029	0.033772	-3.90785
GSE16385-UNTREATED-VS-12H-ROSIGLITAZONE-TREATED-MACROPHAGE-DN	0.138424	1.2551	2.49001	0.0129862	0.0299393	-3.78744
GSE19941-UNSTIM-VS-LPS-STIM-IL10-KO-MACROPHAGE-UP	0.138263	2.09809	2.29	0.0222939	0.0472925	-4.25719
GSE17721-POLYIC-VS-PAM3CSK4-0.5H-BMDC-UP	0.137901	1.62426	2.29926	0.0217597	0.0462979	-4.23629
GSE29618-PRE-VS-DAY7-POST-LAIV-FLU-VACCINE-PDC-UP	0.13714	-0.687094	2.3031	0.0215418	0.0459956	-4.22761
GSE2770-TGFB-AND-IL4-VS-IL4-TREATED-ACT-CD4-TCELL-2H-UP	0.136553	1.48931	2.3803	0.0175438	0.0387641	-4.04991
GSE43956-WT-VS-SGK1-KO-TH17-DIFFERENTIATED-CD4-TCELL-UP	0.134661	1.3838	2.6022	0.00944285	0.0228723	-3.50701
GSE13411-IGM-VS-SWITCHED-MEMORY-BCELL-UP	0.132916	0.276053	2.56283	0.0105732	0.0251121	-3.60678
GSE29618-PRE-VS-DAY7-POST-TIV-FLU-VACCINE-MONOCYTE-UP	0.132426	2.04806	2.41905	0.0157943	0.0355267	-3.95852
GSE21546-WT-VS-SAP1A-KO-DP-THYMOCYTES-DN	0.130657	1.55496	2.27213	0.0233567	0.0492275	-4.29728
GSE43955-1H-VS-42H-ACT-CD4-TCELL-DN	0.124718	0.883553	2.36952	0.0180595	0.0396744	-4.07506
GSE2770-TGFB-AND-IL4-VS-TGFB-AND-IL12-TREATED-ACT-CD4-TCELL-2H-UP	-0.12111	0.248513	-2.30409	0.0214856	0.0458986	-4.22536
GSE41176-WT-VS-TAK1-KO-ANTI-IGM-STIM-BCELL-1H-DN	-0.124794	0.765992	-2.38298	0.0174173	0.0385648	-4.04362
GSE12198-LOW-IL2-STIM-NK-CELL-VS-HIGH-IL2-STIM-NK-CELL-DN	-0.126002	1.40077	-2.36235	0.0184098	0.0403422	-4.09173
GSE10094-LCMV-VS-LISTERIA-IND-EFF-CD4-TCELL-DN	-0.126429	1.13608	-2.31079	0.0211105	0.0452565	-4.21016
GSE29949-CD8-NEG-DC-SPLEEN-VS-DC-BRAIN-UP	-0.128695	0.324508	-2.44118	0.0148662	0.033714	-3.9057
GSE23321-CD8-STEM-CELL-MEMORY-VS-CENTRAL-MEMORY-CD8-TCELL-UP	-0.132971	-0.253803	-2.3201	0.0205991	0.0443167	-4.18898
GSE5589-LPS-VS-LPS-AND-IL6-STIM-IL10-KO-MACROPHAGE-45MIN-UP	-0.133709	2.40484	-2.74063	0.00627574	0.0163995	-3.14427
GSE40274-FOXP3-VS-FOXP3-AND-GATA1-TRANSDUCED-ACTIVATED-CD4-TCELL-UP	-0.133748	1.2783	-2.35623	0.0187137	0.0409401	-4.10592
GSE42088-UNINF-VS-LEISHMANIA-INF-DC-8H-DN	-0.136043	1.49579	-2.31102	0.021098	0.0452525	-4.20965
GSE34156-TLR1-TLR2-LIGAND-VS-NOD2-AND-TLR1-TLR2-LIGAND-6H-TREATED-MONOCYTE-UP	-0.136245	1.85376	-2.42019	0.0157453	0.0354492	-3.95581
GSE4811-CLASSSICALY-ACTIVATED-VS-TYPE-2-ACTIVATED-MACROPHAGE-DN	-0.138053	-0.45019	-2.5137	0.0121524	0.0282779	-3.72923
GSE18281-SUBCAPSULAR-CORTICAL-REGION-VS-WHOLE-CORTEX-THYMUS-DN	-0.139333	1.19172	-2.27558	0.0231479	0.0488116	-4.28956
GSE22589-SIV-VS-HIV-AND-SIV-INFECTED-DC-UP	-0.140502	0.513993	-2.30284	0.0215567	0.0460042	-4.22821
GSE19923-WT-VS-HEB-KO-DP-THYMOCYTE-UP	-0.141114	0.673739	-2.36176	0.0184393	0.0403858	-4.09311
GSE22501-PERIPHERAL-BLOOD-VS-CORD-BLOOD-TREG-UP	-0.141269	0.167944	-2.60204	0.00944714	0.0228723	-3.50741
GSE16386-IL4-VS-IL4-AND-ROSIGLITAZONE-STIM-MACROPHAGE-6H-DN	-0.14337	0.517962	-2.95451	0.00322817	0.0093373	-2.54765
GSE41176-UNSTIM-VS-ANTI-IGM-STIM-BCELL-24H-UP	-0.143953	-0.434295	-2.42005	0.0157515	0.0354492	-3.95615
GSE17721-LPS-VS-PAM3CSK4-0.5H-BMDC-DN	-0.144533	2.05573	-2.26911	0.0235408	0.0495663	-4.30403
GSE17974-IL4-AND-ANTI-IL12-VS-UNTREATED-2H-ACT-CD4-TCELL-UP	-0.146312	1.39749	-2.38265	0.0174327	0.0385789	-4.04439
GSE40441-NRP1-POS-INDUCED-TREG-VS-NRP1-NEG-NATURAL-TREG-DN	-0.146614	1.96699	-2.42137	0.0156948	0.0353592	-3.95301
GSE1460-INTRATHYMIC-T-PROGENITOR-VS-NAIVE-CD4-TCELL-CORD-BLOOD-DN	-0.147302	1.67248	-2.48954	0.0130031	0.029962	-3.78858
GSE29949-DC-BRAIN-VS-MONOCYTE-BONE-MARROW-DN	-0.150432	0.64042	-2.65661	0.00805818	0.0200817	-3.36662
GSE45365-CTRL-VS-MCMV-INFECTION-NK-CELL-UP	-0.151418	1.03516	-2.5237	0.0118151	0.0276293	-3.70451
GSE10240-IL17-VS-IL17-AND-IL22-STIM-PRIMARY-BRONCHIAL-EPITHELIAL-CELLS-DN	-0.151532	1.32974	-2.40753	0.0162977	0.036466	-3.98585
GSE7852-TREG-VS-TCONV-FAT-DN	-0.151612	2.50421	-2.35839	0.0186062	0.0407303	-4.10093
GSE7460-CTRL-VS-TGFB-TREATED-ACT-FOXP3-MUT-TCONV-DN	-0.152382	1.0396	-2.52639	0.0117257	0.0274504	-3.69783
GSE42724-NAIVE-VS-MEMORY-BCELL-UP	-0.156414	2.14214	-2.40031	0.0166202	0.0369929	-4.0029
GSE37301-COMMON-LYMPHOID-PROGENITOR-VS-RAG2-KO-NK-CELL-DN	-0.156846	2.19506	-2.37184	0.0179473	0.0394914	-4.06965
GSE15215-CD2-POS-VS-NEG-PDC-UP	-0.157858	1.30974	-2.66862	0.00777836	0.0195332	-3.33526
GSE19374-UNINF-VS-LISTERIA-INFECTED-MACROPHAGE-UP	-0.15802	1.89867	-2.64086	0.0084391	0.0208475	-3.40757
GSE28783-ANTI-MIR33-VS-UNTREATED-ATHEROSCLEROSIS-MACROPHAGE-DN	-0.158997	1.90804	-2.30867	0.0212286	0.0454409	-4.21497
GSE15659-RESTING-VS-ACTIVATED-TREG-UP	-0.159261	0.121906	-3.19664	0.00144776	0.00476493	-1.81942
GSE7831-1H-VS-4H-CPG-STIM-PDC-DN	-0.15985	2.57292	-2.4448	0.0147187	0.0334975	-3.897
GSE44649-WT-VS-MIR155-KO-ACTIVATED-CD8-TCELL-DN	-0.160106	0.802258	-2.91835	0.00362248	0.0103579	-2.65159
GSE18893-TCONV-VS-TREG-24H-CULTURE-DN	-0.160247	1.3434	-2.54683	0.0110663	0.0261662	-3.64693
GSE2770-IL12-AND-TGFB-VS-IL4-TREATED-ACT-CD4-TCELL-6H-DN	-0.16158	-0.456095	-2.61624	0.00906662	0.0221276	-3.47107
GSE26669-CD4-VS-CD8-TCELL-IN-MLR-COSTIM-BLOCK-DN	-0.163304	1.72038	-2.69944	0.00709957	0.0181286	-3.25412
GSE28726-NAIVE-VS-ACTIVATED-VA24NEG-NKTCELL-DN	-0.164713	0.979597	-2.77668	0.00562664	0.0150297	-3.04679
GSE7852-LN-VS-FAT-TCONV-UP	-0.165405	3.44963	-2.28247	0.0227366	0.0481114	-4.27413
GSE20366-TREG-VS-NAIVE-CD4-TCELL-DN	-0.165984	0.435451	-2.77068	0.00573016	0.0152265	-3.06309
GSE21379-TFH-VS-NON-TFH-CD4-TCELL-DN	-0.165991	-1.1578	-2.88455	0.00403035	0.011288	-2.74763
GSE43863-DAY6-EFF-VS-DAY150-MEM-TH1-CD4-TCELL-DN	-0.166024	2.18294	-2.28728	0.0224527	0.0476055	-4.26331
GSE20500-CTRL-VS-RARA-ANTAGONIST-TREATED-CD4-TCELL-UP	-0.166496	3.05577	-2.46442	0.0139432	0.0319206	-3.84969
GSE29949-MICROGLIA-BRAIN-VS-CD8-POS-DC-SPLEEN-DN	-0.16983	-0.130305	-2.97297	0.0030423	0.00890883	-2.49409
GSE12366-NAIVE-VS-MEMORY-BCELL-UP	-0.170379	1.26281	-2.81242	0.0050435	0.0136359	-2.9489
GSE30971-2H-VS-4H-LPS-STIM-MACROPHAGE-WBP7-KO-DN	-0.170957	1.74718	-2.37952	0.0175807	0.0388255	-4.05173
GSE13306-RA-VS-UNTREATED-TCONV-DN	-0.172679	1.30958	-3.17331	0.00156762	0.00506913	-1.89202
GSE3982-EOSINOPHIL-VS-BASOPHIL-UP	-0.173005	1.90887	-2.58615	0.00988987	0.0237816	-3.54786
GSE23114-WT-VS-SLE2C1-MOUSE-PERITONEAL-CAVITY-B1A-BCELL-DN	-0.173087	-0.977374	-2.86171	0.00432917	0.0119679	-2.81191
GSE30962-ACUTE-VS-CHRONIC-LCMV-SECONDARY-INF-CD8-TCELL-UP	-0.173586	3.02939	-2.5021	0.0125545	0.0290545	-3.7578
GSE16450-CTRL-VS-IFNA-6H-STIM-MATURE-NEURON-CELL-LINE-UP	-0.174667	0.310542	-2.97138	0.00305797	0.00893625	-2.49873
GSE2405-HEAT-KILLED-LYSATE-VS-LIVE-A-PHAGOCYTOPHILUM-STIM-NEUTROPHIL-9H-UP	-0.175933	2.59573	-2.35002	0.0190268	0.0415227	-4.1203
GSE19888-CTRL-VS-A3R-ACTIVATION-MAST-CELL-DN	-0.176027	0.160593	-3.47947	0.000530974	0.00204062	-0.898272
GSE26928-NAIVE-VS-EFF-MEMORY-CD4-TCELL-UP	-0.176824	2.55386	-2.2869	0.022475	0.0476291	-4.26416
GSE21546-WT-VS-SAP1A-KO-AND-ELK1-KO-ANTI-CD3-STIM-DP-THYMOCYTES-DN	-0.178969	1.40272	-2.95836	0.00318854	0.00923555	-2.5365
GSE19941-UNSTIM-VS-LPS-STIM-IL10-KO-NFKBP50-KO-MACROPHAGE-DN	-0.179163	2.38242	-2.95302	0.00324359	0.00937552	-2.55195
GSE14699-NAIVE-VS-DELETIONAL-TOLERANCE-CD8-TCELL-DN	-0.179214	1.88205	-2.84867	0.00450865	0.0123675	-2.84839
GSE15750-DAY6-VS-DAY10-TRAF6KO-EFF-CD8-TCELL-DN	-0.179289	3.02257	-2.34318	0.0193763	0.0420695	-4.13606
GSE22886-IGA-VS-IGM-MEMORY-BCELL-DN	-0.179829	2.58288	-2.78985	0.00540506	0.014508	-3.01087
GSE22601-DOUBLE-NEGATIVE-VS-CD8-SINGLE-POSITIVE-THYMOCYTE-DN	-0.180082	0.637938	-3.56837	0.000381698	0.00153485	-0.593102
GSE18893-CTRL-VS-TNF-TREATED-TREG-24H-DN	-0.18077	3.30575	-2.6602	0.00797363	0.0199177	-3.35727
GSE20366-CD103-POS-VS-NEG-TREG-KLRG1NEG-DN	-0.182342	1.8209	-2.98758	0.00290227	0.00856966	-2.4515
GSE3982-MAST-CELL-VS-NKCELL-DN	-0.183124	0.883661	-3.34036	0.000877442	0.00311466	-1.36081
GSE7764-IL15-TREATED-VS-CTRL-NK-CELL-24H-DN	-0.183144	1.38105	-2.84931	0.00449969	0.0123509	-2.8466
GSE15735-CTRL-VS-HDAC-INHIBITOR-TREATED-CD4-TCELL-2H-DN	-0.183181	2.17735	-2.64875	0.00824623	0.0204782	-3.38708
GSE46606-IRF4HIGH-VS-IRF4MID-CD40L-IL2-IL5-DAY1-STIMULATED-BCELL-DN	-0.183387	0.960133	-3.56829	0.000381815	0.00153485	-0.593386
GSE15659-NAIVE-CD4-TCELL-VS-RESTING-TREG-UP	-0.183575	1.9783	-2.77095	0.00572561	0.0152241	-3.06238
GSE15735-2H-VS-12H-HDAC-INHIBITOR-TREATED-CD4-TCELL-DN	-0.18358	2.48399	-2.49922	0.012656	0.0292416	-3.76486
GSE17721-PAM3CSK4-VS-GADIQUIMOD-4H-BMDC-DN	-0.183689	2.39412	-2.28184	0.0227738	0.0481421	-4.27553
GSE11961-GERMINAL-CENTER-BCELL-DAY7-VS-PLASMA-CELL-DAY7-DN	-0.186865	3.03902	-2.40239	0.0165265	0.0368422	-3.99798
GSE30083-SP2-VS-SP3-THYMOCYTE-DN	-0.186973	0.458742	-3.11849	0.00188624	0.00591924	-2.0606
GSE19825-CD24LOW-VS-IL2RA-HIGH-DAY3-EFF-CD8-TCELL-UP	-0.187567	3.112	-2.44437	0.0147362	0.0335193	-3.89803
GSE24574-BCL6-HIGH-TFH-VS-NAIVE-CD4-TCELL-UP	-0.188624	2.27944	-2.68062	0.0075075	0.0189651	-3.30379
GSE3982-MAST-CELL-VS-BCELL-DN	-0.189553	1.38249	-2.90964	0.00372381	0.0105836	-2.67644
GSE2585-CTEC-VS-THYMIC-DC-UP	-0.189864	1.79971	-2.94347	0.00334416	0.00965308	-2.57951
GSE22886-NAIVE-BCELL-VS-MONOCYTE-UP	-0.191934	0.623204	-2.75149	0.00607346	0.0159593	-3.11504
GSE23505-IL6-IL1-IL23-VS-IL6-IL1-TGFB-TREATED-CD4-TCELL-UP	-0.192529	2.27716	-2.31288	0.0209947	0.0450537	-4.20541
GSE7460-CTRL-VS-TGFB-TREATED-ACT-TREG-DN	-0.193746	1.80654	-2.84682	0.0045346	0.0124226	-2.85354
GSE22886-NAIVE-VS-IGG-IGA-MEMORY-BCELL-UP	-0.193834	1.63637	-3.15021	0.00169528	0.00541189	-1.96339
GSE32423-MEMORY-VS-NAIVE-CD8-TCELL-IL7-UP	-0.193847	1.88756	-3.44922	0.00059313	0.00224417	-1.00041
GSE4535-BM-DERIVED-DC-VS-FOLLICULAR-DC-DN	-0.194096	2.09768	-2.89138	0.00394471	0.0111074	-2.72831
GSE44649-WT-VS-MIR155-KO-NAIVE-CD8-TCELL-UP	-0.194994	1.94092	-2.84245	0.00459657	0.01256	-2.86572
GSE26928-NAIVE-VS-CENT-MEMORY-CD4-TCELL-UP	-0.19533	2.62853	-2.63581	0.00856443	0.0210958	-3.42063
GSE22025-UNTREATED-VS-TGFB1-TREATED-CD4-TCELL-DN	-0.196493	0.306046	-3.42121	0.00065666	0.00244965	-1.09419
GSE17721-CTRL-VS-CPG-24H-BMDC-UP	-0.196574	1.63789	-3.23068	0.00128799	0.00430931	-1.71257
GSE41867-DAY6-VS-DAY8-LCMV-CLONE13-EFFECTOR-CD8-TCELL-UP	-0.196782	2.83576	-2.27761	0.0230259	0.0486267	-4.28501
GSE369-IFNG-KO-VS-WT-LIVER-UP	-0.196784	3.50269	-2.33549	0.0197764	0.0427445	-4.15375
GSE5542-UNTREATED-VS-IFNA-AND-IFNG-TREATED-EPITHELIAL-CELLS-6H-DN	-0.197332	1.81459	-2.64299	0.00838665	0.0207542	-3.40204
GSE26495-PD1HIGH-VS-PD1LOW-CD8-TCELL-UP	-0.197342	0.702444	-3.56855	0.000381441	0.00153485	-0.592477
GSE43863-TH1-VS-LY6C-INT-CXCR5POS-EFFECTOR-CD4-TCELL-DN	-0.199225	3.90371	-2.43068	0.0153003	0.0345619	-3.93082
GSE7348-LPS-VS-TOLERIZED-AND-LPS-STIM-MACROPHAGE-DN	-0.199456	2.41742	-2.99648	0.00281978	0.00836096	-2.42542
GSE32034-UNTREATED-VS-ROSIGLIZATONE-TREATED-LY6C-LOW-MONOCYTE-UP	-0.199469	0.40666	-3.75793	0.000184417	0.000826569	0.0824235
GSE1791-CTRL-VS-NEUROMEDINU-IN-T-CELL-LINE-0.8H-DN	-0.199482	0.931292	-3.13405	0.00179023	0.00565132	-2.01304
GSE21927-SPLEEN-VS-TUMOR-MONOCYTE-C57BL6-UP	-0.199727	0.0669786	-3.31755	0.000951216	0.00334579	-1.43492
GSE28737-WT-VS-BCL6-KO-FOLLICULAR-BCELL-UP	-0.200295	0.312467	-3.39884	0.000711907	0.00261669	-1.16858
GSE36392-MAC-VS-NEUTROPHIL-IL25-TREATED-LUNG-UP	-0.201125	3.12841	-2.74956	0.00610889	0.0160226	-3.12023
GSE17974-IL4-AND-ANTI-IL12-VS-UNTREATED-48H-ACT-CD4-TCELL-UP	-0.201319	1.31821	-3.26245	0.00115376	0.00392897	-1.61187
GSE7764-NKCELL-VS-SPLENOCYTE-DN	-0.202122	2.86333	-2.75318	0.00604242	0.0158875	-3.11047
GSE36888-UNTREATED-VS-IL2-TREATED-STAT5-AB-KNOCKIN-TCELL-6H-UP	-0.202324	1.86742	-2.6196	0.00897838	0.02195	-3.46241
GSE21670-UNTREATED-VS-TGFB-TREATED-CD4-TCELL-DN	-0.202344	2.1929	-2.99416	0.0028411	0.00840656	-2.43223
GSE26928-EFF-MEMORY-VS-CXCR5-POS-CD4-TCELL-DN	-0.202432	2.36076	-3.16451	0.00161521	0.00519532	-1.91929
GSE24634-IL4-VS-CTRL-TREATED-NAIVE-CD4-TCELL-DAY10-UP	-0.202491	1.03487	-3.02169	0.00259783	0.00775154	-2.35121
GSE5503-MLN-DC-VS-PLN-DC-ACTIVATED-ALLOGENIC-TCELL-DN	-0.202708	3.03365	-3.19992	0.00143162	0.00473382	-1.80919
GSE36476-YOUNG-VS-OLD-DONOR-MEMORY-CD4-TCELL-40H-TSST-ACT-UP	-0.203244	0.951607	-3.74057	0.000197383	0.000875449	0.0191633
GSE23114-WT-VS-SLE2C1-MOUSE-SPLEEN-B1A-BCELL-DN	-0.204558	2.10435	-3.10807	0.00195312	0.00610656	-2.09229
GSE17721-POLYIC-VS-CPG-16H-BMDC-UP	-0.204617	3.20125	-2.52742	0.0116915	0.0274005	-3.69526
GSE7460-CTRL-VS-TGFB-TREATED-ACT-CD8-TCELL-DN	-0.204781	1.99772	-2.98869	0.00289185	0.00855078	-2.44825
GSE16450-IMMATURE-VS-MATURE-NEURON-CELL-LINE-6H-IFNA-STIM-DN	-0.20624	0.467004	-3.51612	0.000463814	0.00181302	-0.77336
GSE24634-NAIVE-CD4-TCELL-VS-DAY5-IL4-CONV-TREG-UP	-0.206257	4.67608	-2.33866	0.0196106	0.0424319	-4.14646
GSE25088-IL4-VS-IL4-AND-ROSIGLITAZONE-STIM-MACROPHAGE-DAY10-UP	-0.206655	2.69514	-2.92354	0.00356329	0.0102093	-2.63674
GSE3982-EOSINOPHIL-VS-MAC-UP	-0.207698	3.549	-2.65471	0.00810332	0.0201705	-3.37158
GSE16450-CTRL-VS-IFNA-6H-STIM-IMMATURE-NEURON-CELL-LINE-DN	-0.207902	2.98092	-2.54194	0.0112208	0.0264432	-3.65913
GSE45365-NK-CELL-VS-CD11B-DC-UP	-0.208622	-0.947836	-3.47775	0.000534336	0.00204909	-0.904099
GSE24142-ADULT-VS-FETAL-EARLY-THYMIC-PROGENITOR-UP	-0.209099	2.77225	-3.08168	0.00213249	0.00655641	-2.17215
GSE37534-GW1929-VS-PIOGLITAZONE-TREATED-CD4-TCELL-PPARG1-FOXP3-TRANSDUCED-UP	-0.209261	1.81742	-2.87242	0.00418659	0.0116343	-2.78182
GSE28726-NAIVE-VS-ACTIVATED-NKTCELL-UP	-0.209512	1.72131	-3.1508	0.00169191	0.00540521	-1.96158
GSE14308-TH17-VS-NATURAL-TREG-DN	-0.20952	2.11633	-3.12889	0.00182152	0.00573731	-2.02881
GSE32423-CTRL-VS-IL7-IL4-MEMORY-CD8-TCELL-UP	-0.21009	3.61216	-2.58143	0.010025	0.0240386	-3.55984
GSE31082-CD4-VS-CD8-SP-THYMOCYTE-UP	-0.211322	3.35418	-2.36935	0.0180678	0.0396744	-4.07546
GSE411-UNSTIM-VS-100MIN-IL6-STIM-MACROPHAGE-DN	-0.2118	3.18196	-2.50606	0.012416	0.0288125	-3.74807
GSE9037-WT-VS-IRAK4-KO-LPS-1H-STIM-BMDM-DN	-0.212094	0.918462	-3.71097	0.000221495	0.000964274	-0.0880668
GSE25088-WT-VS-STAT6-KO-MACROPHAGE-IL4-STIM-UP	-0.212211	2.55249	-2.77593	0.00563952	0.0150378	-3.04884
GSE411-UNSTIM-VS-100MIN-IL6-STIM-SOCS3-KO-MACROPHAGE-UP	-0.212431	2.72484	-2.60826	0.00927871	0.0225674	-3.49151
GSE6674-ANTI-IGM-VS-ANTI-IGM-AND-CPG-STIM-BCELL-UP	-0.212605	3.86336	-2.59706	0.00958407	0.0231612	-3.52013
GSE32986-GMCSF-VS-GMCSF-AND-CURDLAN-HIGHDOSE-STIM-DC-DN	-0.212956	2.83024	-3.44686	0.000598241	0.00225949	-1.00832
GSE22229-RENAL-TRANSPLANT-VS-HEALTHY-PBMC-DN	-0.213165	2.88156	-2.59385	0.00967301	0.0232997	-3.52829
GSE3039-ALPHABETA-CD8-TCELL-VS-B1-BCELL-UP	-0.213955	3.51011	-2.66278	0.00791335	0.0198137	-3.35053
GSE40666-NAIVE-VS-EFFECTOR-CD8-TCELL-WITH-IFNA-STIM-90MIN-UP	-0.215022	2.69336	-2.67049	0.0077356	0.0194374	-3.33037
GSE26727-WT-VS-KLF2-KO-LPS-STIM-MACROPHAGE-UP	-0.215199	2.74571	-3.00598	0.00273423	0.00814137	-2.39754
GSE32164-RESTING-DIFFERENTIATED-VS-CMYC-INHIBITED-MACROPHAGE-UP	-0.215684	2.74656	-2.83307	0.00473213	0.0128807	-2.89179
GSE40666-UNTREATED-VS-IFNA-STIM-STAT1-KO-CD8-TCELL-90MIN-DN	-0.217087	2.25606	-3.26449	0.00114561	0.00390664	-1.60537
GSE25088-IL4-VS-IL4-AND-ROSIGLITAZONE-STIM-STAT6-KO-MACROPHAGE-DAY10-UP	-0.217448	3.179	-2.51717	0.0120343	0.0280801	-3.72065
GSE18203-CTRL-VS-INTRATUMORAL-CPG-INJ-MC38-TUMOR-UP	-0.217943	1.84482	-3.57	0.00037936	0.00153077	-0.587413
GSE40655-FOXO1-KO-VS-WT-NTREG-UP	-0.218922	4.66215	-2.37311	0.017886	0.0393974	-4.06668
GSE16450-CTRL-VS-IFNA-6H-STIM-IMMATURE-NEURON-CELL-LINE-UP	-0.219529	1.87951	-3.36506	0.000803577	0.00289111	-1.28
GSE7460-TREG-VS-TCONV-ACT-UP	-0.219589	2.72106	-2.92392	0.00355902	0.010204	-2.63566
GSE22886-CD4-TCELL-VS-BCELL-NAIVE-DN	-0.21969	1.39789	-3.49197	0.000507099	0.0019567	-0.855793
GSE20366-EX-VIVO-VS-DEC205-CONVERSION-NAIVE-CD4-TCELL-UP	-0.220293	1.80318	-3.00412	0.00275082	0.0081793	-2.40301
GSE37532-TREG-VS-TCONV-PPARG-KO-CD4-TCELL-FROM-VISCERAL-ADIPOSE-TISSUE-DN	-0.220547	4.01099	-2.38038	0.0175399	0.0387641	-4.04972
GSE17974-0H-VS-72H-IN-VITRO-ACT-CD4-TCELL-UP	-0.22066	3.58386	-2.60315	0.00941674	0.0228247	-3.50457
GSE43863-TFH-VS-LY6C-LOW-CXCR5NEG-EFFECTOR-CD4-TCELL-UP	-0.220885	3.51242	-2.54099	0.0112513	0.0265005	-3.66152
GSE28783-ANTI-MIR33-VS-CTRL-ATHEROSCLEROSIS-MACROPHAGE-UP	-0.221645	1.41004	-3.46027	0.000569677	0.00216508	-0.963198
GSE3400-UNTREATED-VS-IFNB-TREATED-MEF-DN	-0.221676	1.02211	-3.35955	0.000819548	0.00293614	-1.29809
GSE22935-UNSTIM-VS-48H-MBOVIS-BCG-STIM-MACROPHAGE-DN	-0.221937	3.2829	-2.67846	0.00755568	0.0190598	-3.30947
GSE24492-LYVE-NEG-VS-POS-MACROPHAGE-DN	-0.221997	0.719748	-4.03515	6.01e-05	0.000315129	1.13086
GSE7460-FOXP3-MUT-VS-WT-ACT-WITH-TGFB-TCONV-DN	-0.222263	2.22085	-3.12998	0.00181486	0.00572059	-2.02548
GSE43863-TFH-VS-LY6C-INT-CXCR5POS-EFFECTOR-CD4-TCELL-DN	-0.222827	1.49165	-3.49177	0.000507479	0.0019567	-0.856485
GSE32423-IL7-VS-IL7-IL4-NAIVE-CD8-TCELL-UP	-0.222896	0.332143	-3.87462	0.000115981	0.000554336	0.515011
GSE22935-24H-VS-48H-MBOVIS-BCG-STIM-MACROPHAGE-UP	-0.224118	2.16092	-4.02147	6.36e-05	0.000331151	1.07743
GSE8621-UNSTIM-VS-LPS-PRIMED-AND-LPS-STIM-MACROPHAGE-DN	-0.224477	2.40251	-3.52073	0.000455947	0.0017872	-0.757547
GSE557-WT-VS-I-AB-KO-DC-UP	-0.225022	3.43768	-2.5132	0.0121695	0.0283023	-3.73047
GSE34006-WT-VS-A2AR-KO-TREG-DN	-0.225152	3.53522	-2.32722	0.0202145	0.0435997	-4.1727
GSE15330-WT-VS-IKAROS-KO-HSC-UP	-0.225295	5.84943	-2.33861	0.0196132	0.0424319	-4.14658
GSE10273-HIGH-VS-LOW-IL7-TREATED-IRF4-8-NULL-PRE-BCELL-DN	-0.225345	2.98258	-2.6116	0.00918947	0.022376	-3.48297
GSE16385-ROSIGLITAZONE-IL4-VS-ROSIGLITAZONE-ALONE-STIM-MACROPHAGE-UP	-0.225526	0.572432	-4.00215	6.89e-05	0.000352731	1.0023
GSE19941-IL10-KO-VS-IL10-KO-AND-NFKBP50-KO-UNSTIM-MACROPHAGE-UP	-0.225594	0.716732	-4.34552	1.58e-05	0.000103781	2.38926
GSE2770-IL4-ACT-VS-ACT-CD4-TCELL-48H-DN	-0.225597	2.0196	-3.30847	0.000982137	0.00344315	-1.46427
GSE40274-FOXP3-VS-FOXP3-AND-IRF4-TRANSDUCED-ACTIVATED-CD4-TCELL-UP	-0.225901	1.98064	-2.96519	0.00311939	0.00909696	-2.5167
GSE7831-UNSTIM-VS-INFLUENZA-STIM-PDC-4H-UP	-0.225996	2.78186	-2.40528	0.0163975	0.0366507	-3.99116
GSE24574-BCL6-HIGH-TFH-VS-TCONV-CD4-TCELL-DN	-0.226226	0.594128	-3.79628	0.000158557	0.000724419	0.223195
GSE23568-CTRL-TRANSDUCED-VS-WT-CD8-TCELL-DN	-0.227224	2.81021	-2.97157	0.00305606	0.00893625	-2.49817
GSE44649-WT-VS-MIR155-KO-ACTIVATED-CD8-TCELL-UP	-0.227373	3.58056	-2.74797	0.00613832	0.01608	-3.12452
GSE360-DC-VS-MAC-M-TUBERCULOSIS-UP	-0.227995	2.28303	-2.76349	0.00585668	0.015495	-3.08259
GSE28737-WT-VS-BCL6-KO-FOLLICULAR-BCELL-DN	-0.228053	2.57582	-3.07684	0.00216699	0.00664803	-2.18673
GSE7460-TCONV-VS-TREG-THYMUS-UP	-0.228226	2.80654	-3.28248	0.00107591	0.00370767	-1.54788
GSE7852-TREG-VS-TCONV-THYMUS-DN	-0.229287	1.95612	-3.63084	0.000301405	0.00124579	-0.37421
GSE4142-NAIVE-BCELL-VS-PLASMA-CELL-DN	-0.229828	2.0089	-3.43903	0.000615549	0.00231868	-1.03462
GSE11961-FOLLICULAR-BCELL-VS-GERMINAL-CENTER-BCELL-DAY40-DN	-0.230338	3.6008	-3.02344	0.00258305	0.0077237	-2.34604
GSE3982-BCELL-VS-EFF-MEMORY-CD4-TCELL-UP	-0.230518	2.62125	-2.31011	0.0211486	0.0453153	-4.21171
GSE8835-CD4-VS-CD8-TCELL-CLL-PATIENT-UP	-0.230578	1.40034	-3.18963	0.00148285	0.0048541	-1.84129
GSE37532-WT-VS-PPARG-KO-VISCERAL-ADIPOSE-TISSUE-TCONV-UP	-0.230879	2.27013	-3.028	0.00254488	0.00762566	-2.33255
GSE17301-IFNA2-VS-IFNA5-STIM-ACD3-ACD28-ACT-CD8-TCELL-UP	-0.231831	3.6738	-2.27032	0.0234666	0.0494345	-4.30132
GSE6092-UNSTIM-VS-IFNG-STIM-ENDOTHELIAL-CELL-DN	-0.232137	3.99011	-2.46599	0.0138827	0.0317993	-3.84589
GSE411-100MIN-VS-400MIN-IL6-STIM-MACROPHAGE-UP	-0.232763	3.22577	-2.52986	0.0116111	0.0272671	-3.6892
GSE46242-CTRL-VS-EGR2-DELETED-ANERGIC-TH1-CD4-TCELL-DN	-0.233037	2.07088	-3.19878	0.00143719	0.00474854	-1.81273
GSE46606-DAY1-VS-DAY3-CD40L-IL2-IL5-STIMULATED-IRF4MID-BCELL-DN	-0.233113	3.61471	-2.48355	0.0132222	0.0304009	-3.80322
GSE30971-2H-VS-4H-LPS-STIM-MACROPHAGE-WBP7-KO-UP	-0.233174	1.34298	-3.75308	0.000187956	0.000839775	0.0647205
GSE22886-NAIVE-CD4-TCELL-VS-NEUTROPHIL-DN	-0.233941	0.824223	-2.56326	0.0105604	0.0250956	-3.60572
GSE26559-TCF1-KO-VS-WT-LIN-NEG-CELL-DN	-0.234517	0.48191	-4.23299	2.59e-05	0.000157735	1.92273
GSE9988-LPS-VS-LPS-AND-ANTI-TREM1-MONOCYTE-UP	-0.235279	3.89109	-2.51582	0.0120802	0.0281702	-3.724
GSE28737-WT-VS-BCL6-HET-FOLLICULAR-BCELL-DN	-0.2353	2.04697	-3.14509	0.00172486	0.00548571	-1.97916
GSE16385-IFNG-TNF-VS-IL4-STIM-MACROPHAGE-UP	-0.2353	3.51481	-2.63606	0.00855831	0.021093	-3.42
GSE25088-IL4-VS-IL4-AND-ROSIGLITAZONE-STIM-MACROPHAGE-DAY10-DN	-0.2355	2.53307	-3.22825	0.00129883	0.00433522	-1.72024
GSE2405-S-AUREUS-VS-A-PHAGOCYTOPHILUM-NEUTROPHIL-UP	-0.236176	1.66064	-2.45355	0.0143683	0.0328053	-3.87594
GSE21927-UNTREATED-VS-GMCSF-GCSF-TREATED-BONE-MARROW-DN	-0.237444	2.72459	-3.4233	0.000651722	0.00243765	-1.08724
GSE22589-HEALTHY-VS-HIV-INFECTED-DC-DN	-0.237783	2.29762	-3.23238	0.00128046	0.00429077	-1.70722
GSE17721-POLYIC-VS-GARDIQUIMOD-8H-BMDC-UP	-0.237913	3.10518	-2.85041	0.00448432	0.0123326	-2.84353
GSE36527-CD69-NEG-VS-POS-TREG-CD62L-LOS-KLRG1-NEG-UP	-0.237965	2.65067	-2.60429	0.00938591	0.022789	-3.50167
GSE5589-UNSTIM-VS-45MIN-LPS-AND-IL6-STIM-MACROPHAGE-UP	-0.238764	3.90431	-2.4809	0.0133201	0.0305929	-3.80968
GSE7460-CD8-TCELL-VS-CD4-TCELL-ACT-UP	-0.239666	1.79376	-3.28688	0.00105944	0.00366577	-1.53374
GSE18281-MEDULLARY-THYMOCYTE-VS-WHOLE-MEDULLA-THYMUS-UP	-0.239907	2.69848	-3.21705	0.00134991	0.00448808	-1.7555
GSE14308-TH2-VS-NAIVE-CD4-TCELL-DN	-0.239921	2.59268	-3.16338	0.00162137	0.00520727	-1.92277
GSE14699-NAIVE-VS-ACT-CD8-TCELL-DN	-0.240031	2.73853	-3.09751	0.00202314	0.00627023	-2.12432
GSE13485-DAY3-VS-DAY21-YF17D-VACCINE-PBMC-UP	-0.24107	4.02483	-2.67423	0.00765067	0.0192581	-3.32057
GSE3039-CD4-TCELL-VS-NKT-CELL-UP	-0.241483	3.36732	-3.02579	0.00256326	0.00766993	-2.33907
GSE17974-2H-VS-72H-UNTREATED-IN-VITRO-CD4-TCELL-UP	-0.241833	3.11	-2.73538	0.00637571	0.0166199	-3.15836
GSE9037-CTRL-VS-LPS-4H-STIM-IRAK4-KO-BMDM-UP	-0.24201	2.21298	-2.93841	0.00339859	0.00979689	-2.59407
GSE21670-UNTREATED-VS-TGFB-IL6-TREATED-CD4-TCELL-UP	-0.242184	0.991618	-3.98652	7.35e-05	0.000373118	0.941776
GSE360-T-GONDII-VS-M-TUBERCULOSIS-DC-DN	-0.242247	2.91092	-2.50849	0.0123314	0.0286631	-3.74207
GSE41867-NAIVE-VS-DAY6-LCMV-EFFECTOR-CD8-TCELL-UP	-0.242355	4.02658	-2.44392	0.0147544	0.0335427	-3.89911
GSE13522-CTRL-VS-T-CRUZI-Y-STRAIN-INF-SKIN-IFNAR-KO-UP	-0.242723	2.27136	-3.27371	0.00110938	0.00379529	-1.57595
GSE37416-CTRL-VS-48H-F-TULARENSIS-LVS-NEUTROPHIL-UP	-0.243203	0.795247	-4.12584	4.1e-05	0.000231095	1.48935
GSE3982-NEUTROPHIL-VS-TH2-UP	-0.24322	2.59135	-3.17967	0.0015341	0.00496829	-1.8723
GSE7460-CD8-TCELL-VS-TREG-ACT-UP	-0.243702	1.81186	-3.80439	0.000153548	0.000704563	0.253127
GSE32164-ALTERNATIVELY-ACT-M2-VS-CMYC-INHIBITED-MACROPHAGE-UP	-0.244517	3.87203	-2.31937	0.0206387	0.0443796	-4.19064
GSE24142-ADULT-VS-FETAL-DN3-THYMOCYTE-UP	-0.244611	3.99804	-2.80811	0.0051108	0.0138053	-2.96077
GSE14769-UNSTIM-VS-20MIN-LPS-BMDM-UP	-0.245454	-0.89092	-4.15974	3.55e-05	0.000204044	1.62531
GSE41176-UNSTIM-VS-ANTI-IGM-STIM-BCELL-3H-DN	-0.245552	3.46754	-2.34724	0.019168	0.0417452	-4.1267
GSE37416-0H-VS-6H-F-TULARENSIS-LVS-NEUTROPHIL-UP	-0.245856	4.1529	-2.64555	0.00832406	0.0206474	-3.39541
GSE30083-SP1-VS-SP2-THYMOCYTE-DN	-0.245948	0.0695803	-4.24729	2.43e-05	0.000149504	1.98137
GSE14769-UNSTIM-VS-40MIN-LPS-BMDM-UP	-0.246126	1.8975	-3.89717	0.000105891	0.000515384	0.60007
GSE7831-1H-VS-4H-INFLUENZA-STIM-PDC-DN	-0.24662	1.69471	-4.34462	1.58e-05	0.000104036	2.38548
GSE17974-0H-VS-0.5H-IN-VITRO-ACT-CD4-TCELL-UP	-0.246664	0.347581	-4.67807	3.43e-06	2.82e-05	3.83578
GSE22611-UNSTIM-VS-6H-MDP-STIM-MUTANT-NOD2-TRANSDUCED-HEK293T-CELL-DN	-0.246834	0.950701	-4.00401	6.84e-05	0.00035098	1.00951
GSE37416-CTRL-VS-6H-F-TULARENSIS-LVS-NEUTROPHIL-UP	-0.247201	3.82513	-2.79337	0.00534717	0.0143707	-3.00124
GSE16697-CD4-TCELL-VS-TFH-CD4-TCELL-UP	-0.247866	2.81834	-2.59436	0.00965895	0.023279	-3.527
GSE13493-DP-VS-CD8POS-THYMOCYTE-UP	-0.247987	2.68969	-3.07271	0.0021968	0.00671376	-2.19914
GSE29164-DAY3-VS-DAY7-CD8-TCELL-TREATED-MELANOMA-UP	-0.248189	1.87403	-4.41499	1.16e-05	7.92e-05	2.6831
GSE13547-CTRL-VS-ANTI-IGM-STIM-BCELL-2H-UP	-0.248757	1.19458	-3.83369	0.000136658	0.000634601	0.361832
GSE7219-UNSTIM-VS-LPS-AND-ANTI-CD40-STIM-NIK-NFKB2-KO-DC-UP	-0.249826	1.41193	-3.57537	0.000371797	0.00150168	-0.568764
GSE14350-TREG-VS-TEFF-UP	-0.251543	3.97573	-2.41195	0.0161029	0.036139	-3.97538
GSE5679-PPARG-LIGAND-ROSIGLITAZONE-VS-ROSIGLITAZONE-AND-RARA-AGONIST-AM580-TREATED-DC-DN	-0.251921	1.62015	-4.1996	2.99e-05	0.000179199	1.78653
GSE43863-DAY6-EFF-VS-DAY150-MEM-TH1-CD4-TCELL-UP	-0.252624	2.48658	-2.33547	0.0197778	0.0427445	-4.15381
GSE26343-UNSTIM-VS-LPS-STIM-MACROPHAGE-DN	-0.252757	3.25068	-2.71557	0.00676596	0.0174023	-3.21129
GSE41867-NAIVE-VS-DAY6-LCMV-ARMSTRONG-EFFECTOR-CD8-TCELL-DN	-0.252938	1.90473	-3.6291	0.000303402	0.00125039	-0.380338
GSE10240-CTRL-VS-IL22-STIM-PRIMARY-BRONCHIAL-EPITHELIAL-CELLS-UP	-0.253101	2.47441	-3.50213	0.000488442	0.00189188	-0.821168
GSE36392-EOSINOPHIL-VS-NEUTROPHIL-IL25-TREATED-LUNG-UP	-0.253947	1.42771	-3.49078	0.000509327	0.00196204	-0.859841
GSE15324-NAIVE-VS-ACTIVATED-CD8-TCELL-UP	-0.254864	1.24375	-4.01986	6.4e-05	0.000332552	1.07117
GSE40274-CTRL-VS-FOXP3-TRANSDUCED-ACTIVATED-CD4-TCELL-DN	-0.255258	4.3902	-2.57176	0.0103069	0.0246034	-3.5843
GSE28408-LY6G-POS-VS-NEG-DC-UP	-0.256179	4.17492	-2.38196	0.0174652	0.0386308	-4.04601
GSE4748-LPS-VS-LPS-AND-CYANOBACTERIUM-LPSLIKE-STIM-DC-3H-UP	-0.256263	4.56737	-3.15764	0.00165323	0.00530156	-1.9405
GSE36009-WT-VS-NLRP10-KO-DC-UP	-0.257653	3.01114	-3.13596	0.00177874	0.0056276	-2.00717
GSE17721-POLYIC-VS-PAM3CSK4-12H-BMDC-UP	-0.258537	3.90556	-2.79816	0.00526925	0.0141882	-2.9881
GSE2770-IL4-ACT-VS-ACT-CD4-TCELL-6H-UP	-0.258679	3.67011	-2.73237	0.00643376	0.0167321	-3.16644
GSE34515-CD16-NEG-MONOCYTE-VS-DC-UP	-0.25916	3.39291	-2.72688	0.00654059	0.0169457	-3.18112
GSE3982-CENT-MEMORY-CD4-TCELL-VS-NKCELL-DN	-0.259772	2.88189	-3.2993	0.00101432	0.00353848	-1.49385
GSE26488-CTRL-VS-PEPTIDE-INJECTION-OT2-THYMOCYTE-DN	-0.259993	3.27265	-2.73482	0.00638643	0.0166376	-3.15986
GSE16385-ROSIGLITAZONE-IL4-VS-IL4-ALONE-STIM-MACROPHAGE-12H-UP	-0.260013	4.16375	-2.50268	0.0125342	0.0290391	-3.75638
GSE28449-WT-VS-LRF-KO-GERMINAL-CENTER-BCELL-UP	-0.260223	0.973242	-4.22347	2.7e-05	0.000162985	1.88381
GSE3982-EOSINOPHIL-VS-BCELL-UP	-0.260401	1.80644	-3.85206	0.00012698	0.000599488	0.430392
GSE5679-RARA-AGONIST-AM580-VS-AM580-AND-ROSIGLITAZONE-TREATED-DC-DN	-0.261233	1.66509	-3.77695	0.000171131	0.000774371	0.152072
GSE9988-ANTI-TREM1-AND-LPS-VS-CTRL-TREATED-MONOCYTES-DN	-0.261411	4.38977	-2.2935	0.0220907	0.0469082	-4.2493
GSE19941-UNSTIM-VS-LPS-STIM-IL10-KO-MACROPHAGE-DN	-0.261741	3.00839	-3.20984	0.00138376	0.00459343	-1.77813
GSE17974-IL4-AND-ANTI-IL12-VS-UNTREATED-6H-ACT-CD4-TCELL-DN	-0.261992	1.57455	-3.805	0.000153178	0.000703625	0.255377
GSE33162-UNTREATED-VS-4H-LPS-STIM-HDAC3-HET-MACROPHAGE-DN	-0.262699	3.19857	-3.38232	0.000755453	0.00274352	-1.22321
GSE9988-LOW-LPS-VS-ANTI-TREM1-AND-LPS-MONOCYTE-UP	-0.264569	3.21373	-2.98421	0.00293399	0.00864529	-2.46133
GSE1460-INTRATHYMIC-T-PROGENITOR-VS-CD4-THYMOCYTE-DN	-0.266327	2.4072	-3.01839	0.00262591	0.00782434	-2.36095
GSE15750-DAY6-VS-DAY10-EFF-CD8-TCELL-DN	-0.267547	2.21667	-3.71619	0.00021705	0.000947345	-0.0692127
GSE22886-NAIVE-CD4-TCELL-VS-48H-ACT-TH1-UP	-0.268222	4.81167	-2.96369	0.00313446	0.00912656	-2.52105
GSE23321-CD8-STEM-CELL-MEMORY-VS-NAIVE-CD8-TCELL-DN	-0.268462	3.54986	-2.76272	0.00587046	0.0155211	-3.08469
GSE9509-LPS-VS-LPS-AND-IL10-STIM-IL10-KO-MACROPHAGE-20MIN-UP	-0.268995	0.981337	-4.32284	1.74e-05	0.000113459	2.29429
GSE22025-UNTREATED-VS-TGFB1-AND-PROGESTERONE-TREATED-CD4-TCELL-UP	-0.2693	0.444968	-5.0001	7.12e-07	7.41e-06	5.3322
GSE33292-WT-VS-TCF1-KO-DN3-THYMOCYTE-UP	-0.269576	2.72905	-3.06962	0.00221939	0.00677457	-2.20843
GSE18791-CTRL-VS-NEWCASTLE-VIRUS-DC-6H-DN	-0.270828	2.62274	-2.57451	0.0102259	0.0244788	-3.57734
GSE40277-GATA1-AND-SATB1-TRANSDUCED-VS-CTRL-CD4-TCELL-UP	-0.27105	3.167	-3.32609	0.000922939	0.00325171	-1.40722
GSE19198-CTRL-VS-IL21-TREATED-TCELL-6H-DN	-0.271728	3.12308	-2.66482	0.00786592	0.019729	-3.3452
GSE14308-TH2-VS-NATURAL-TREG-DN	-0.272003	2.24187	-3.9415	8.84e-05	0.00043995	0.768666
GSE3982-NKCELL-VS-TH2-UP	-0.274226	1.19843	-4.40713	1.2e-05	8.14e-05	2.64961
GSE3982-MEMORY-CD4-TCELL-VS-TH1-UP	-0.274898	3.77158	-3.28727	0.001058	0.00366378	-1.5325
GSE13306-TREG-VS-TCONV-SPLEEN-DN	-0.275148	2.06036	-3.84367	0.000131318	0.000614504	0.399035
GSE24292-WT-VS-PPARG-KO-MACROPHAGE-DN	-0.275154	3.31521	-3.14856	0.00170479	0.00543003	-1.9685
GSE43863-TH1-VS-LY6C-INT-CXCR5POS-MEMORY-CD4-TCELL-DN	-0.277272	0.168458	-3.74122	0.000196885	0.000874155	0.0215122
GSE17721-PAM3CSK4-VS-GADIQUIMOD-12H-BMDC-DN	-0.27799	3.12807	-3.33327	0.000899795	0.00318072	-1.38391
GSE3039-B2-VS-B1-BCELL-UP	-0.278028	2.16294	-3.84019	0.000133156	0.000621834	0.386063
GSE30153-LUPUS-VS-HEALTHY-DONOR-BCELL-DN	-0.278787	1.09953	-4.79714	1.94e-06	1.75e-05	4.37815
GSE20727-ROS-INH-VS-ROS-INH-AND-DNFB-ALLERGEN-TREATED-DC-DN	-0.279032	-1.16344	-4.1812	3.24e-05	0.000190478	1.71194
GSE2706-2H-VS-8H-R848-STIM-DC-UP	-0.279644	1.91388	-2.87489	0.00415435	0.011575	-2.77488
GSE2770-IL12-AND-TGFB-ACT-VS-ACT-CD4-TCELL-6H-UP	-0.27974	2.04811	-3.85875	0.000123622	0.000587312	0.455423
GSE46606-IRF4MID-VS-WT-CD40L-IL2-IL5-DAY3-STIMULATED-BCELL-DN	-0.27976	2.69596	-2.84383	0.00457696	0.0125226	-2.86188
GSE40666-UNTREATED-VS-IFNA-STIM-STAT4-KO-EFFECTOR-CD8-TCELL-90MIN-DN	-0.280566	2.83978	-3.66781	0.000261657	0.00110625	-0.242937
GSE7852-LN-VS-THYMUS-TREG-UP	-0.281252	2.23998	-4.18063	3.24e-05	0.000190685	1.70961
GSE24671-CTRL-VS-BAKIMULC-INFECTED-MOUSE-SPLENOCYTES-UP	-0.282308	4.71147	-2.81233	0.00504486	0.0136359	-2.94914
GSE40274-FOXP3-VS-FOXP3-AND-LEF1-TRANSDUCED-ACTIVATED-CD4-TCELL-DN	-0.282329	2.05824	-4.35813	1.49e-05	9.86e-05	2.44226
GSE25123-ROSIGLITAZONE-VS-IL4-AND-ROSIGLITAZONE-STIM-PPARG-KO-MACROPHAGE-DAY10-DN	-0.282349	2.68745	-3.44586	0.00060044	0.00226578	-1.0117
GSE3982-EOSINOPHIL-VS-EFF-MEMORY-CD4-TCELL-UP	-0.282452	3.36076	-2.76777	0.00578115	0.0153238	-3.071
GSE41867-NAIVE-VS-DAY15-LCMV-ARMSTRONG-EFFECTOR-CD8-TCELL-DN	-0.28246	3.6588	-3.36817	0.000794709	0.00286163	-1.2698
GSE22342-CD11C-HIGH-VS-LOW-DECIDUAL-MACROPHAGES-DN	-0.282719	0.254437	-5.12617	3.75e-07	4.21e-06	5.94345
GSE24972-MARGINAL-ZONE-BCELL-VS-FOLLICULAR-BCELL-DN	-0.282904	0.684973	-5.34662	1.19e-07	1.55e-06	7.04629
GSE6259-33D1-POS-VS-DEC205-POS-FLT3L-INDUCED-SPLENIC-DC-DN	-0.283171	3.14567	-2.9204	0.00359906	0.0102979	-2.64574
GSE3982-MAC-VS-TH1-UP	-0.283307	3.53735	-2.97747	0.00299854	0.00880347	-2.481
GSE36392-EOSINOPHIL-VS-MAC-IL25-TREATED-LUNG-UP	-0.283437	0.0878203	-4.79154	1.99e-06	1.79e-05	4.35236
GSE18791-CTRL-VS-NEWCASTLE-VIRUS-DC-14H-DN	-0.283838	0.554819	-4.17936	3.26e-05	0.000190936	1.70448
GSE24574-BCL6-HIGH-TFH-VS-TFH-CD4-TCELL-UP	-0.285017	1.19027	-4.55215	6.18e-06	4.59e-05	3.27619
GSE9316-IL6-KO-VS-IFNG-KO-INVIVO-EXPANDED-CD4-TCELL-UP	-0.28629	3.73051	-2.8127	0.00503917	0.0136359	-2.94813
GSE411-100MIN-VS-400MIN-IL6-STIM-SOCS3-KO-MACROPHAGE-DN	-0.287178	4.09319	-3.18301	0.00151674	0.0049271	-1.86192
GSE22886-IGG-IGA-MEMORY-BCELL-VS-BLOOD-PLASMA-CELL-UP	-0.288431	2.69877	-4.15484	3.62e-05	0.000207525	1.60559
GSE28737-BCL6-HET-VS-BCL6-KO-MARGINAL-ZONE-BCELL-UP	-0.289088	0.0385349	-5.49241	5.41e-08	8e-07	7.79926
GSE15930-NAIVE-VS-48H-IN-VITRO-STIM-IL12-CD8-TCELL-UP	-0.289927	2.87081	-4.0481	5.69e-05	0.000301894	1.18159
GSE12366-PLASMA-CELL-VS-NAIVE-BCELL-DN	-0.290224	5.75045	-2.96084	0.00316325	0.00918078	-2.52931
GSE14308-INDUCED-VS-NATURAL-TREG-DN	-0.290447	3.91839	-3.35745	0.000825693	0.00295566	-1.30496
GSE4142-NAIVE-VS-GC-BCELL-UP	-0.290778	2.18322	-4.11567	4.28e-05	0.00023876	1.44877
GSE14000-UNSTIM-VS-4H-LPS-DC-TRANSLATED-RNA-DN	-0.290784	1.41001	-2.97942	0.00297971	0.00875702	-2.47531
GSE29164-CD8-TCELL-VS-CD8-TCELL-AND-IL12-TREATED-MELANOMA-DAY7-UP	-0.290793	4.36654	-3.35696	0.000827152	0.00295839	-1.30658
GSE41176-UNSTIM-VS-ANTI-IGM-STIM-BCELL-6H-UP	-0.290907	3.43253	-2.64227	0.00840421	0.0207855	-3.4039
GSE14308-TH2-VS-TH1-DN	-0.291063	2.782	-4.36838	1.43e-05	9.46e-05	2.48545
GSE19888-ADENOSINE-A3R-INH-VS-INH-PRETREAT-AND-ACT-WITH-TCELL-MEMBRANES-MAST-CELL-UP	-0.291131	2.49698	-4.04733	5.71e-05	0.000302117	1.17856
GSE43863-NAIVE-VS-MEMORY-LY6C-INT-CXCR5POS-CD4-TCELL-D150-LCMV-UP	-0.291219	2.6615	-3.52898	0.000442194	0.00174455	-0.729229
GSE7568-CTRL-VS-24H-TGFB-TREATED-MACROPHAGES-WITH-IL4-AND-DEXAMETHASONE-UP	-0.291254	3.00086	-3.85565	0.000125168	0.000593572	0.443811
GSE24634-TEFF-VS-TCONV-DAY5-IN-CULTURE-DN	-0.291369	3.56587	-3.04058	0.0024421	0.00737501	-2.29518
GSE360-CTRL-VS-T-GONDII-DC-UP	-0.291383	2.25355	-3.40645	0.000692654	0.00255698	-1.14334
GSE15324-ELF4-KO-VS-WT-NAIVE-CD8-TCELL-DN	-0.291624	-0.321956	-4.17241	3.36e-05	0.000194574	1.67641
GSE22935-UNSTIM-VS-24H-MBOVIS-BCG-STIM-MYD88-KO-MACROPHAGE-DN	-0.291954	1.18902	-5.19445	2.64e-07	3.12e-06	6.28043
GSE15735-CTRL-VS-HDAC-INHIBITOR-TREATED-CD4-TCELL-2H-UP	-0.293068	3.05791	-3.24367	0.00123146	0.0041685	-1.67152
GSE24574-NAIVE-VS-TCONV-CD4-TCELL-UP	-0.293371	2.61833	-3.53983	0.000424683	0.00168171	-0.691859
GSE22886-TCELL-VS-BCELL-NAIVE-DN	-0.293453	0.245987	-4.76913	2.22e-06	1.96e-05	4.24944
GSE40274-FOXP3-VS-FOXP3-AND-PBX1-TRANSDUCED-ACTIVATED-CD4-TCELL-UP	-0.293692	1.79542	-3.8824	0.000112402	0.000542724	0.544298
GSE9006-HEALTHY-VS-TYPE-1-DIABETES-PBMC-AT-DX-DN	-0.293926	1.51616	-3.18983	0.00148188	0.0048541	-1.84069
GSE1112-HY-CD8AB-VS-HY-CD8AA-THYMOCYTE-RTOC-CULTURE-UP	-0.29519	2.24626	-3.23903	0.00125136	0.00421318	-1.68619
GSE17721-12H-VS-24H-GARDIQUIMOD-BMDC-UP	-0.295269	2.62693	-3.7588	0.000183789	0.000824625	0.0855982
GSE12392-WT-VS-IFNB-KO-CD8A-NEG-SPLEEN-DC-DN	-0.296475	3.08084	-3.5535	0.000403553	0.00161005	-0.644642
GSE360-L-DONOVANI-VS-B-MALAYI-HIGH-DOSE-MAC-DN	-0.296693	3.94658	-2.62773	0.00876863	0.0214867	-3.44149
GSE7509-DC-VS-MONOCYTE-WITH-FCGRIIB-STIM-DN	-0.297224	3.64535	-3.1698	0.00158643	0.00512214	-1.9029
GSE43863-TH1-VS-TFH-EFFECTOR-CD4-TCELL-DN	-0.2976	3.48524	-3.84645	0.000129864	0.000611066	0.409427
GSE11961-GERMINAL-CENTER-BCELL-DAY7-VS-GERMINAL-CENTER-BCELL-DAY40-DN	-0.297622	2.96766	-4.58714	5.25e-06	4.03e-05	3.43021
GSE12845-IGD-POS-VS-NEG-BLOOD-BCELL-UP	-0.297645	2.10152	-4.58815	5.23e-06	4.02e-05	3.43469
GSE8835-HEALTHY-VS-CLL-CD4-TCELL-DN	-0.297709	-0.0740668	-5.74166	1.35e-08	2.4e-07	9.12976
GSE35825-UNTREATED-VS-IFNA-STIM-MACROPHAGE-UP	-0.297918	2.30961	-3.92463	9.47e-05	0.000465823	0.704306
GSE24634-NAIVE-CD4-TCELL-VS-DAY3-IL4-CONV-TREG-UP	-0.29837	4.47091	-3.15425	0.00167232	0.00535065	-1.95097
GSE37301-CD4-TCELL-VS-GRANULOCYTE-MONOCYTE-PROGENITOR-DN	-0.298505	2.13335	-4.50588	7.65e-06	5.53e-05	3.07415
GSE18791-CTRL-VS-NEWCASTLE-VIRUS-DC-16H-DN	-0.298936	0.869258	-3.99606	7.07e-05	0.000360428	0.978686
GSE32533-MIR17-KO-VS-MIR17-OVEREXPRESS-ACT-CD4-TCELL-UP	-0.299602	1.52685	-3.13672	0.00177422	0.00561748	-2.00486
GSE46606-UNSTIM-VS-CD40L-IL2-IL5-DAY3-STIMULATED-BCELL-UP	-0.299698	2.70121	-3.94825	8.6e-05	0.000429473	0.794518
GSE19888-ADENOSINE-A3R-ACT-VS-TCELL-MEMBRANES-ACT-IN-MAST-CELL-UP	-0.299735	2.34784	-2.99507	0.00283275	0.00838772	-2.42957
GSE29949-MICROGLIA-BRAIN-VS-CD8-NEG-DC-SPLEEN-DN	-0.300634	0.761337	-5.59589	3.06e-08	4.88e-07	8.34506
GSE46606-UNSTIM-VS-CD40L-IL2-IL5-DAY1-STIMULATED-BCELL-UP	-0.300639	3.34468	-3.41436	0.000673147	0.00249364	-1.11703
GSE20727-CTRL-VS-H2O2-TREATED-DC-DN	-0.301117	3.7838	-3.64901	0.000281206	0.00117539	-0.309839
GSE40274-GATA1-VS-FOXP3-AND-GATA1-TRANSDUCED-ACTIVATED-CD4-TCELL-UP	-0.301773	2.23672	-3.99237	7.17e-05	0.00036553	0.964391
GSE46468-LUNG-INNATE-LYMPHOID-CELL-VS-SPLEEN-CD4-TCELL-UP	-0.301798	3.12096	-3.28426	0.00106921	0.00369054	-1.54215
GSE28726-NAIVE-CD4-TCELL-VS-NAIVE-NKTCELL-DN	-0.302366	1.01308	-3.90968	0.000100655	0.00049329	0.647483
GSE10239-KLRG1INT-VS-KLRG1HIGH-EFF-CD8-TCELL-DN	-0.302391	2.68025	-4.26903	2.21e-05	0.00013796	2.07086
GSE411-UNSTIM-VS-400MIN-IL6-STIM-SOCS3-KO-MACROPHAGE-UP	-0.302396	3.3432	-4.08059	4.97e-05	0.000268801	1.30951
GSE5542-UNTREATED-VS-IFNG-TREATED-EPITHELIAL-CELLS-24H-UP	-0.302841	3.50775	-3.45357	0.000583794	0.00221279	-0.985777
GSE15930-STIM-VS-STIM-AND-TRICHOSTATINA-48H-CD8-T-CELL-DN	-0.302868	4.41654	-2.87213	0.00419044	0.0116374	-2.78265
GSE3982-BCELL-VS-TH1-UP	-0.3029	2.4648	-4.08492	4.88e-05	0.000264278	1.32664
GSE12366-PLASMA-CELL-VS-MEMORY-BCELL-DN	-0.303654	4.92613	-3.1636	0.00162016	0.00520727	-1.92208
GSE3920-UNTREATED-VS-IFNA-TREATED-ENDOTHELIAL-CELL-UP	-0.304176	4.34219	-2.28587	0.0225356	0.0477099	-4.26648
GSE43863-NAIVE-VS-TFH-CD4-EFF-TCELL-D6-LCMV-DN	-0.304881	-0.434151	-4.17308	3.35e-05	0.000194414	1.67911
GSE13306-LAMINA-PROPRIA-VS-SPLEEN-TREG-UP	-0.305046	3.28708	-4.14708	3.75e-05	0.000213652	1.57443
GSE4984-GALECTIN1-VS-VEHICLE-CTRL-TREATED-DC-UP	-0.305134	2.71696	-4.18555	3.18e-05	0.000187987	1.72956
GSE22935-UNSTIM-VS-12H-MBOVIS-BCG-STIM-MYD88-KO-MACROPHAGE-DN	-0.305622	2.92869	-4.08762	4.82e-05	0.000261764	1.33733
GSE1460-DP-VS-CD4-THYMOCYTE-DN	-0.306054	3.35817	-3.26512	0.00114307	0.00390112	-1.60334
GSE29618-BCELL-VS-PDC-UP	-0.306306	3.3611	-2.72472	0.00658323	0.017025	-3.18691
GSE16385-ROSIGLITAZONE-IL4-VS-IFNG-TNF-STIM-MACROPHAGE-UP	-0.306521	3.20313	-3.43327	0.000628558	0.00235931	-1.05389
GSE3982-EOSINOPHIL-VS-MAST-CELL-UP	-0.306882	2.24136	-5.05915	5.28e-07	5.71e-06	5.61674
GSE13411-IGM-MEMORY-BCELL-VS-PLASMA-CELL-UP	-0.30838	3.87485	-3.56685	0.000383876	0.00154167	-0.598369
GSE2770-UNTREATED-VS-ACT-CD4-TCELL-2H-UP	-0.309463	2.76008	-3.6186	0.000315766	0.00129632	-0.417384
GSE1432-CTRL-VS-IFNG-24H-MICROGLIA-DN	-0.309944	3.04867	-2.29626	0.0219315	0.0465934	-4.24307
GSE17721-LPS-VS-POLYIC-24H-BMDC-DN	-0.310812	3.3108	-3.3789	0.000764781	0.00277502	-1.2345
GSE3982-MAST-CELL-VS-NEUTROPHIL-DN	-0.31098	2.28349	-4.22748	2.65e-05	0.000160633	1.90019
GSE3337-CTRL-VS-16H-IFNG-IN-CD8POS-DC-UP	-0.312664	2.57358	-3.70873	0.000223425	0.000969694	-0.0961337
GSE11864-CSF1-IFNG-VS-CSF1-PAM3CYS-IN-MAC-UP	-0.313098	3.33292	-3.19691	0.00144641	0.00476493	-1.81858
GSE11961-MEMORY-BCELL-DAY7-VS-GERMINAL-CENTER-BCELL-DAY7-DN	-0.313105	1.0263	-4.67899	3.41e-06	2.81e-05	3.83989
GSE6259-33D1-POS-VS-DEC205-POS-SPLENIC-DC-UP	-0.314544	2.59384	-4.37833	1.36e-05	9.12e-05	2.52747
GSE14308-TH1-VS-NATURAL-TREG-DN	-0.315091	3.31105	-3.69517	0.000235473	0.00101268	-0.144966
GSE17974-IL4-AND-ANTI-IL12-VS-UNTREATED-48H-ACT-CD4-TCELL-DN	-0.315327	0.575084	-4.41226	1.17e-05	8.01e-05	2.67143
GSE14415-INDUCED-TREG-VS-FOXP3-KO-INDUCED-TREG-IL2-CULTURE-UP	-0.316066	1.19772	-3.7184	0.000215194	0.000940699	-0.0612259
GSE2770-IL12-AND-TGFB-VS-IL4-TREATED-ACT-CD4-TCELL-48H-DN	-0.316341	2.4709	-3.75262	0.000188296	0.000840408	0.063041
GSE11961-MARGINAL-ZONE-BCELL-VS-MEMORY-BCELL-DAY40-UP	-0.316786	1.91086	-4.28253	2.08e-05	0.000131256	2.12669
GSE2706-UNSTIM-VS-8H-R848-DC-DN	-0.316809	1.24751	-3.4677	0.000554395	0.00211646	-0.93811
GSE32423-MEMORY-VS-NAIVE-CD8-TCELL-IL7-IL4-UP	-0.317073	-0.285704	-4.65182	3.88e-06	3.16e-05	3.71791
GSE2770-IL12-AND-TGFB-ACT-VS-ACT-CD4-TCELL-2H-DN	-0.318834	2.8374	-3.28638	0.00106131	0.00366925	-1.53536
GSE32986-GMCSF-VS-GMCSF-AND-CURDLAN-HIGHDOSE-STIM-DC-UP	-0.318956	2.92623	-3.65163	0.000278404	0.00116891	-0.300543
GSE22601-DOUBLE-POSITIVE-VS-CD8-SINGLE-POSITIVE-THYMOCYTE-UP	-0.319391	4.16474	-3.71606	0.00021716	0.000947345	-0.0696855
GSE24142-EARLY-THYMIC-PROGENITOR-VS-DN3-THYMOCYTE-UP	-0.320904	2.32546	-2.75703	0.00597248	0.0157594	-3.10008
GSE360-T-GONDII-VS-B-MALAYI-HIGH-DOSE-DC-DN	-0.320922	3.35336	-3.16775	0.00159755	0.00515021	-1.90927
GSE34156-NOD2-LIGAND-VS-TLR1-TLR2-LIGAND-6H-TREATED-MONOCYTE-UP	-0.321027	4.3865	-2.83888	0.00464777	0.0126755	-2.87566
GSE34392-ST2-KO-VS-WT-DAY8-LCMV-EFFECTOR-CD8-TCELL-UP	-0.321044	3.90254	-3.51254	0.000469994	0.00183087	-0.785593
GSE4984-UNTREATED-VS-GALECTIN1-TREATED-DC-UP	-0.3211	3.9665	-3.33826	0.000884007	0.00313535	-1.36765
GSE4984-LPS-VS-VEHICLE-CTRL-TREATED-DC-DN	-0.321291	3.35907	-4.11283	4.33e-05	0.000240724	1.43745
GSE21379-WT-VS-SAP-KO-TFH-CD4-TCELL-DN	-0.321352	1.80527	-4.90599	1.14e-06	1.11e-05	4.88524
GSE37534-UNTREATED-VS-ROSIGLITAZONE-TREATED-CD4-TCELL-PPARG1-AND-FOXP3-TRASDUCED-UP	-0.32178	2.27526	-4.91306	1.1e-06	1.08e-05	4.91854
GSE22601-IMMATURE-CD4-SINGLE-POSITIVE-VS-CD8-SINGLE-POSITIVE-THYMOCYTE-UP	-0.321851	1.93737	-3.62672	0.000306161	0.00126054	-0.388735
GSE20715-0H-VS-48H-OZONE-LUNG-UP	-0.323271	2.36411	-3.93709	9e-05	0.000446369	0.751829
GSE32986-CURDLAN-HIGHDOSE-VS-GMCSF-AND-CURDLAN-HIGHDOSE-STIM-DC-DN	-0.324556	3.284	-2.51467	0.0121193	0.0282163	-3.72683
GSE13522-CTRL-VS-T-CRUZI-BRAZIL-STRAIN-INF-SKIN-DN	-0.325842	0.670936	-5.74986	1.29e-08	2.33e-07	9.1745
GSE2706-2H-VS-8H-R848-STIM-DC-DN	-0.325983	1.9727	-4.98439	7.7e-07	7.96e-06	5.25706
GSE33424-CD161-HIGH-VS-NEG-CD8-TCELL-UP	-0.326754	3.82384	-3.13412	0.0017898	0.00565132	-2.01282
GSE33425-CD8-ALPHAALPHA-VS-ALPHABETA-CD161-HIGH-TCELL-UP	-0.327034	3.35774	-3.4685	0.000552768	0.00211215	-0.935398
GSE36888-UNTREATED-VS-IL2-TREATED-TCELL-2H-UP	-0.327801	2.1755	-4.44658	1e-05	6.99e-05	2.81816
GSE28783-ANTI-MIR33-VS-CTRL-ATHEROSCLEROSIS-MACROPHAGE-DN	-0.328718	1.00067	-6.08558	1.84e-09	4.46e-08	11.0542
GSE40274-FOXP3-VS-FOXP3-AND-IRF4-TRANSDUCED-ACTIVATED-CD4-TCELL-DN	-0.328978	1.79491	-4.55243	6.17e-06	4.59e-05	3.27739
GSE1740-MCSF-VS-MCSF-AND-IFNG-DAY2-DERIVED-MACROPHAGE-UP	-0.329033	1.20795	-4.09388	4.7e-05	0.000256107	1.36215
GSE42021-CD24INT-VS-CD24LOW-TREG-THYMUS-DN	-0.32918	1.35155	-3.73599	0.000200942	0.000889376	0.00253305
GSE22886-NAIVE-BCELL-VS-BM-PLASMA-CELL-UP	-0.329614	4.39445	-3.63859	0.000292633	0.00121307	-0.346805
GSE2770-TGFB-AND-IL4-ACT-VS-ACT-CD4-TCELL-48H-DN	-0.330731	3.43353	-3.41718	0.000666324	0.00247267	-1.10765
GSE24142-ADULT-VS-FETAL-DN2-THYMOCYTE-UP	-0.330819	2.70457	-4.52207	7.1e-06	5.18e-05	3.14463
GSE9988-LPS-VS-VEHICLE-TREATED-MONOCYTE-DN	-0.333032	4.0045	-2.49987	0.012633	0.0292044	-3.76327
GSE5589-LPS-VS-LPS-AND-IL10-STIM-IL6-KO-MACROPHAGE-180MIN-UP	-0.333637	4.00289	-3.53308	0.000435503	0.00172135	-0.71513
GSE26030-TH1-VS-TH17-DAY5-POST-POLARIZATION-UP	-0.333816	2.63443	-3.62958	0.000302855	0.00124935	-0.378663
GSE42021-CD24INT-VS-CD24LOW-TCONV-THYMUS-DN	-0.33629	2.22962	-4.07266	5.13e-05	0.000275801	1.27822
GSE37416-CTRL-VS-12H-F-TULARENSIS-LVS-NEUTROPHIL-UP	-0.336457	3.99591	-3.44044	0.000612405	0.00230888	-1.02989
GSE14350-IL2RB-KO-VS-WT-TEFF-UP	-0.33647	3.01731	-4.63156	4.27e-06	3.42e-05	3.62741
GSE14000-4H-VS-16H-LPS-DC-TRANSLATED-RNA-UP	-0.336557	3.51096	-3.42146	0.000656075	0.00244962	-1.09337
GSE40685-TREG-VS-FOXP3-KO-TREG-PRECURSOR-UP	-0.336728	2.40786	-3.22208	0.00132674	0.00442143	-1.73968
GSE8921-UNSTIM-VS-TLR1-2-STIM-MONOCYTE-24H-UP	-0.337213	3.06019	-4.52604	6.97e-06	5.11e-05	3.16194
GSE37533-UNTREATED-VS-PIOGLIZATONE-TREATED-CD4-TCELL-PPARG1-AND-FOXP3-TRASDUCED-DN	-0.338104	2.98098	-3.50239	0.000487986	0.00189184	-0.820306
GSE3982-BCELL-VS-TH2-UP	-0.338296	2.20453	-4.63506	4.2e-06	3.38e-05	3.64302
GSE41867-DAY6-EFFECTOR-VS-DAY30-EXHAUSTED-CD8-TCELL-LCMV-CLONE13-UP	-0.340962	2.99174	-3.89896	0.000105127	0.000512841	0.606838
GSE9239-CTRL-VS-TNF-INHIBITOR-TREATED-DC-UP	-0.34111	3.07317	-3.99688	7.04e-05	0.000359634	0.98188
GSE46606-IRF4HIGH-VS-IRF4MID-CD40L-IL2-IL5-DAY3-STIMULATED-BCELL-DN	-0.342392	3.42079	-4.09777	4.62e-05	0.000252577	1.3776
GSE13485-DAY7-VS-DAY21-YF17D-VACCINE-PBMC-UP	-0.342464	3.39548	-3.93143	9.21e-05	0.000454685	0.730202
GSE3982-EFF-MEMORY-CD4-TCELL-VS-TH2-UP	-0.344217	1.60317	-5.43384	7.43e-08	1.05e-06	7.49449
GSE20727-H2O2-VS-ROS-INHIBITOR-TREATED-DC-DN	-0.345034	4.44383	-4.01301	6.59e-05	0.000341311	1.04451
GSE19198-6H-VS-24H-IL21-TREATED-TCELL-DN	-0.345147	3.04649	-4.01872	6.43e-05	0.000333724	1.06673
GSE11864-CSF1-PAM3CYS-VS-CSF1-IFNG-PAM3CYS-IN-MAC-DN	-0.345237	2.23947	-4.30113	1.92e-05	0.00012283	2.20382
GSE40274-FOXP3-VS-FOXP3-AND-PBX1-TRANSDUCED-ACTIVATED-CD4-TCELL-DN	-0.345951	1.97058	-4.28241	2.09e-05	0.000131256	2.12618
GSE7852-TREG-VS-TCONV-DN	-0.346183	1.95444	-5.21511	2.37e-07	2.87e-06	6.38319
GSE22886-NAIVE-BCELL-VS-NEUTROPHIL-DN	-0.347048	2.45566	-2.38638	0.0172585	0.038264	-4.03567
GSE3982-EFF-MEMORY-CD4-TCELL-VS-TH1-UP	-0.348877	1.67424	-5.26812	1.8e-07	2.24e-06	6.64863
GSE3982-BCELL-VS-CENT-MEMORY-CD4-TCELL-UP	-0.349036	1.83381	-3.67426	0.000255245	0.00108562	-0.21989
GSE3982-DC-VS-TH1-UP	-0.349063	2.22983	-3.51273	0.00046967	0.00183087	-0.784956
GSE17974-1.5H-VS-72H-IL4-AND-ANTI-IL12-ACT-CD4-TCELL-UP	-0.349962	3.37348	-3.97113	7.83e-05	0.00039518	0.882386
GSE17974-IL4-AND-ANTI-IL12-VS-UNTREATED-72H-ACT-CD4-TCELL-DN	-0.349994	1.06948	-4.70534	3.01e-06	2.54e-05	3.95886
GSE1460-INTRATHYMIC-T-PROGENITOR-VS-THYMIC-STROMAL-CELL-UP	-0.350486	2.81253	-4.02695	6.22e-05	0.000324872	1.09883
GSE25677-MPL-VS-R848-STIM-BCELL-DN	-0.35263	3.47129	-3.6737	0.000255802	0.00108644	-0.221913
GSE8921-UNSTIM-0H-VS-TLR1-2-STIM-MONOCYTE-6H-DN	-0.353007	2.56549	-4.91236	1.1e-06	1.08e-05	4.91524
GSE41867-NAIVE-VS-DAY8-LCMV-EFFECTOR-CD8-TCELL-DN	-0.353041	4.66967	-3.37659	0.000771124	0.00279565	-1.2421
GSE22140-GERMFREE-VS-SPF-ARTHRITIC-MOUSE-CD4-TCELL-DN	-0.353162	3.57966	-3.09303	0.00205357	0.00635052	-2.13789
GSE24671-CTRL-VS-SENDAI-VIRUS-INFECTED-MOUSE-SPLENOCYTES-DN	-0.353713	4.51342	-3.33793	0.000885049	0.00313642	-1.36874
GSE13411-SWITCHED-MEMORY-BCELL-VS-PLASMA-CELL-UP	-0.354497	4.32283	-3.55316	0.000404072	0.0016106	-0.645831
GSE36476-CTRL-VS-TSST-ACT-16H-MEMORY-CD4-TCELL-YOUNG-UP	-0.355572	4.89724	-3.02736	0.0025502	0.00763623	-2.33444
GSE21360-NAIVE-VS-QUATERNARY-MEMORY-CD8-TCELL-DN	-0.356455	3.87677	-3.28102	0.00108142	0.00372361	-1.55256
GSE1460-CD4-THYMOCYTE-VS-THYMIC-STROMAL-CELL-UP	-0.35759	2.56271	-5.45006	6.8e-08	9.77e-07	7.57862
GSE43863-LY6C-INT-CXCR5POS-VS-LY6C-LOW-CXCR5NEG-EFFECTOR-CD4-TCELL-UP	-0.360671	1.94297	-5.23323	2.16e-07	2.64e-06	6.47366
GSE5503-MLN-DC-VS-SPLEEN-DC-ACTIVATED-ALLOGENIC-TCELL-UP	-0.361261	2.71117	-4.60499	4.83e-06	3.76e-05	3.50923
GSE17301-ACD3-ACD28-VS-ACD3-ACD28-AND-IFNA2-STIM-CD8-TCELL-DN	-0.36163	2.72357	-4.54006	6.53e-06	4.83e-05	3.2232
GSE34006-A2AR-KO-VS-A2AR-AGONIST-TREATED-TREG-UP	-0.361999	4.35684	-3.6101	0.000326117	0.0013311	-0.447293
GSE9988-ANTI-TREM1-AND-LPS-VS-VEHICLE-TREATED-MONOCYTES-DN	-0.362231	4.54716	-2.73574	0.00636893	0.0166124	-3.15741
GSE36476-CTRL-VS-TSST-ACT-40H-MEMORY-CD4-TCELL-YOUNG-UP	-0.362432	5.00983	-3.27332	0.00111089	0.00379741	-1.57719
GSE3691-IFN-PRODUCING-KILLER-DC-VS-PLASMACYTOID-DC-SPLEEN-UP	-0.363666	2.25874	-4.88616	1.25e-06	1.2e-05	4.79203
GSE22886-CD8-VS-CD4-NAIVE-TCELL-DN	-0.364323	1.11595	-6.06824	2.04e-09	4.89e-08	10.9547
GSE31082-DN-VS-DP-THYMOCYTE-DN	-0.364602	4.79109	-3.67589	0.000253652	0.00107993	-0.214072
GSE18791-CTRL-VS-NEWCASTLE-VIRUS-DC-8H-DN	-0.365184	1.80766	-3.50171	0.000489213	0.00189314	-0.822624
GSE22886-UNSTIM-VS-IL15-STIM-NKCELL-UP	-0.365801	1.80556	-5.15432	3.25e-07	3.72e-06	6.08184
GSE7764-IL15-NK-CELL-24H-VS-SPLENOCYTE-DN	-0.367416	5.39957	-3.82714	0.000140274	0.000647854	0.33746
GSE369-SOCS3-KO-VS-WT-LIVER-POST-IL6-INJECTION-DN	-0.367712	2.22108	-4.57355	5.6e-06	4.24e-05	3.37024
GSE20727-CTRL-VS-H2O2-TREATED-DC-UP	-0.370589	3.31316	-4.28521	2.06e-05	0.000130625	2.13778
GSE15930-STIM-VS-STIM-AND-IFNAB-48H-CD8-T-CELL-DN	-0.371273	3.19094	-4.23198	2.6e-05	0.000157972	1.91859
GSE16450-CTRL-VS-IFNA-12H-STIM-IMMATURE-NEURON-CELL-LINE-UP	-0.371417	3.28436	-3.74946	0.00019064	0.000849089	0.0515188
GSE20484-MCSG-VS-CXCL4-MONOCYTE-DERIVED-MACROPHAGE-DN	-0.371828	3.70515	-4.27998	2.11e-05	0.000132466	2.11613
GSE360-T-GONDII-VS-B-MALAYI-HIGH-DOSE-MAC-DN	-0.372366	3.02802	-4.19757	3.02e-05	0.000179753	1.7783
GSE45365-NK-CELL-VS-CD11B-DC-MCMV-INFECTION-DN	-0.374726	3.19719	-4.10317	4.51e-05	0.00024862	1.39901
GSE5589-LPS-VS-LPS-AND-IL10-STIM-IL10-KO-MACROPHAGE-45MIN-DN	-0.375212	1.1847	-4.40166	1.23e-05	8.28e-05	2.62637
GSE37416-0H-VS-24H-F-TULARENSIS-LVS-NEUTROPHIL-UP	-0.375313	4.63223	-3.69796	0.000232941	0.00100512	-0.134915
GSE24634-TREG-VS-TCONV-POST-DAY3-IL4-CONVERSION-DN	-0.37578	3.84882	-2.43196	0.0152468	0.0344594	-3.92776
GSE41087-WT-VS-FOXP3-MUT-ANTI-CD3-CD28-STIM-CD4-TCELL-UP	-0.375844	3.0762	-3.18891	0.0014865	0.00486094	-1.84353
GSE20715-0H-VS-48H-OZONE-TLR4-KO-LUNG-UP	-0.376253	1.51652	-5.82047	8.64e-09	1.68e-07	9.56174
GSE28726-NAIVE-CD4-TCELL-VS-NAIVE-VA24NEG-NKTCELL-DN	-0.377811	1.7933	-5.39388	9.21e-08	1.26e-06	7.28832
GSE22196-HEALTHY-VS-OBESE-MOUSE-SKIN-GAMMADELTA-TCELL-UP	-0.377993	3.50839	-3.37055	0.000787968	0.00284381	-1.26197
GSE41867-DAY6-EFFECTOR-VS-DAY30-MEMORY-CD8-TCELL-LCMV-ARMSTRONG-UP	-0.37852	4.54158	-3.70814	0.000223939	0.000970938	-0.0982744
GSE13485-DAY1-VS-DAY3-YF17D-VACCINE-PBMC-DN	-0.380343	4.21845	-4.19959	2.99e-05	0.000179199	1.7865
GSE28726-ACT-CD4-TCELL-VS-ACT-NKTCELL-DN	-0.380372	7.72127	-2.69277	0.00724178	0.0184474	-3.27176
GSE39556-CD8A-DC-VS-NK-CELL-DN	-0.381801	1.91473	-5.17344	2.94e-07	3.41e-06	6.17627
GSE42021-TREG-PLN-VS-CD24LO-TREG-THYMUS-DN	-0.38539	2.54225	-2.83099	0.00476271	0.0129557	-2.89756
GSE13738-RESTING-VS-BYSTANDER-ACTIVATED-CD4-TCELL-UP	-0.385468	2.87463	-4.66973	3.56e-06	2.92e-05	3.79825
GSE5542-UNTREATED-VS-IFNG-TREATED-EPITHELIAL-CELLS-6H-DN	-0.38713	3.24308	-4.82658	1.68e-06	1.54e-05	4.51427
GSE19888-CTRL-VS-A3R-INHIBITOR-TREATED-MAST-CELL-DN	-0.388406	5.10442	-3.17035	0.00158347	0.00511648	-1.9012
GSE37416-CTRL-VS-24H-F-TULARENSIS-LVS-NEUTROPHIL-UP	-0.388486	3.73147	-4.55785	6.02e-06	4.51e-05	3.30121
GSE36476-YOUNG-VS-OLD-DONOR-MEMORY-CD4-TCELL-72H-TSST-ACT-DN	-0.389098	3.57934	-4.61501	4.61e-06	3.62e-05	3.55371
GSE30971-CTRL-VS-LPS-STIM-MACROPHAGE-WBP7-KO-4H-DN	-0.389636	2.32275	-4.07698	5.04e-05	0.000272217	1.29526
GSE41867-DAY8-EFFECTOR-VS-DAY30-EXHAUSTED-CD8-TCELL-LCMV-CLONE13-DN	-0.389828	2.83145	-4.76719	2.24e-06	1.97e-05	4.2405
GSE18791-CTRL-VS-NEWCASTLE-VIRUS-DC-10H-DN	-0.389864	1.93551	-4.13688	3.91e-05	0.000221964	1.53351
GSE40666-UNTREATED-VS-IFNA-STIM-STAT1-KO-CD8-TCELL-90MIN-UP	-0.390765	1.20935	-6.27659	5.81e-10	1.71e-08	12.1667
GSE2770-TGFB-AND-IL4-VS-IL12-TREATED-ACT-CD4-TCELL-6H-UP	-0.398089	4.4353	-4.18987	3.12e-05	0.000184987	1.74705
GSE22886-NAIVE-TCELL-VS-NKCELL-DN	-0.399044	4.0612	-4.30688	1.87e-05	0.000120307	2.22774
GSE34156-NOD2-LIGAND-VS-TLR1-TLR2-LIGAND-6H-TREATED-MONOCYTE-DN	-0.399086	2.74202	-2.56839	0.0104066	0.0247996	-3.59279
GSE37532-WT-VS-PPARG-KO-LN-TCONV-UP	-0.400017	2.6694	-5.76131	1.21e-08	2.21e-07	9.23699
GSE32986-CURDLAN-LOWDOSE-VS-CURDLAN-HIGHDOSE-STIM-DC-UP	-0.401537	3.02215	-4.57786	5.48e-06	4.17e-05	3.38926
GSE7460-CTRL-VS-TGFB-TREATED-ACT-TCONV-DN	-0.402208	2.77315	-4.89359	1.21e-06	1.17e-05	4.82692
GSE46606-IRF4MID-VS-WT-CD40L-IL2-IL5-DAY1-STIMULATED-BCELL-UP	-0.403398	2.95652	-5.21591	2.36e-07	2.86e-06	6.38715
GSE16266-CTRL-VS-LPS-STIM-MEF-UP	-0.406413	2.7943	-3.18415	0.00151084	0.00491919	-1.85836
GSE28726-ACT-CD4-TCELL-VS-ACT-VA24NEG-NKTCELL-DN	-0.407397	7.65216	-2.78431	0.00549725	0.0147368	-3.026
GSE42021-CD24HI-VS-CD24LOW-TREG-THYMUS-DN	-0.407724	1.83859	-4.25057	2.4e-05	0.000148024	1.99485
GSE18791-CTRL-VS-NEWCASTLE-VIRUS-DC-12H-DN	-0.40777	1.41595	-5.29743	1.54e-07	1.98e-06	6.79644
GSE3982-MEMORY-CD4-TCELL-VS-TH2-UP	-0.407779	3.21056	-4.57784	5.48e-06	4.17e-05	3.38917
GSE21774-CD62L-POS-CD56-BRIGHT-VS-CD62L-NEG-CD56-DIM-NK-CELL-DN	-0.411464	2.4605	-5.90466	5.32e-09	1.11e-07	10.0291
GSE18804-SPLEEN-MACROPHAGE-VS-COLON-TUMORAL-MACROPHAGE-UP	-0.412849	2.5852	-4.244	2.47e-05	0.000151445	1.96785
GSE30083-SP1-VS-SP4-THYMOCYTE-DN	-0.413132	1.64854	-5.60731	2.87e-08	4.64e-07	8.40585
GSE22886-IGM-MEMORY-BCELL-VS-BM-PLASMA-CELL-UP	-0.416533	6.75679	-3.58126	0.000363642	0.00147294	-0.548225
GSE35825-IFNA-VS-IFNG-STIM-MACROPHAGE-DN	-0.416907	3.61093	-4.97516	8.06e-07	8.28e-06	5.213
GSE43863-TH1-VS-TFH-MEMORY-CD4-TCELL-DN	-0.417894	2.73527	-4.37797	1.37e-05	9.12e-05	2.52595
GSE24142-EARLY-THYMIC-PROGENITOR-VS-DN2-THYMOCYTE-FETAL-UP	-0.417959	1.95484	-4.38059	1.35e-05	9.04e-05	2.53701
GSE3039-NKT-CELL-VS-B2-BCELL-UP	-0.419734	2.49747	-5.65416	2.21e-08	3.76e-07	8.65655
GSE24726-WT-VS-E2-2-KO-PDC-DAY6-POST-DELETION-DN	-0.420229	4.04827	-4.48147	8.55e-06	6.1e-05	2.96839
GSE22886-NAIVE-CD8-TCELL-VS-NKCELL-DN	-0.420446	4.19523	-4.47422	8.84e-06	6.28e-05	2.93709
GSE7219-WT-VS-NIK-NFKB2-KO-LPS-AND-ANTI-CD40-STIM-DC-DN	-0.420551	1.45341	-5.39277	9.26e-08	1.27e-06	7.28259
GSE23568-ID3-KO-VS-WT-CD8-TCELL-DN	-0.420804	2.60242	-4.09642	4.65e-05	0.000253695	1.37224
GSE22886-CD8-TCELL-VS-BCELL-NAIVE-DN	-0.421244	1.17178	-5.96837	3.67e-09	8.12e-08	10.3869
GSE13411-NAIVE-BCELL-VS-PLASMA-CELL-UP	-0.42169	3.55855	-5.2121	2.41e-07	2.91e-06	6.36821
GSE6259-BCELL-VS-CD8-TCELL-DN	-0.421784	2.97093	-5.38819	9.49e-08	1.29e-06	7.25911
GSE11961-GERMINAL-CENTER-BCELL-DAY7-VS-MEMORY-BCELL-DAY40-DN	-0.422362	1.43278	-5.88547	5.95e-09	1.23e-07	9.92206
GSE32986-CURDLAN-LOWDOSE-VS-GMCSF-AND-CURDLAN-LOWDOSE-STIM-DC-UP	-0.422694	3.33822	-4.67916	3.41e-06	2.81e-05	3.84068
GSE37533-PPARG1-FOXP3-VS-PPARG2-FOXP3-TRANSDUCED-CD4-TCELL-PIOGLITAZONE-TREATED-DN	-0.424863	3.75627	-3.06873	0.0022259	0.0067847	-2.21109
GSE37533-PPARG1-FOXP3-VS-FOXP3-TRANSDUCED-CD4-TCELL-PIOGLITAZONE-TREATED-UP	-0.425194	2.49951	-3.67355	0.000255949	0.00108644	-0.222447
GSE12366-GC-VS-MEMORY-BCELL-DN	-0.427242	4.60408	-4.2653	2.25e-05	0.000139819	2.05548
GSE42021-TREG-PLN-VS-CD24INT-TREG-THYMUS-DN	-0.428191	4.85729	-2.33982	0.0195504	0.0423608	-4.1438
GSE6092-IFNG-VS-IFNG-AND-B-BURGDORFERI-INF-ENDOTHELIAL-CELL-UP	-0.428225	2.73943	-4.78739	2.03e-06	1.81e-05	4.33326
GSE32533-MIR17-KO-VS-MIR17-OVEREXPRESS-ACT-CD4-TCELL-DN	-0.428411	0.58766	-6.50448	1.41e-10	4.96e-09	13.5346
GSE17721-POLYIC-VS-GARDIQUIMOD-16H-BMDC-UP	-0.429107	4.06855	-4.86357	1.4e-06	1.31e-05	4.68636
GSE30083-SP1-VS-SP3-THYMOCYTE-DN	-0.43095	0.700435	-6.69591	4.16e-11	1.72e-09	14.7172
GSE27670-BLIMP1-VS-LMP1-TRANSDUCED-GC-BCELL-UP	-0.430995	1.71674	-4.18179	3.23e-05	0.000190261	1.71431
GSE13306-RA-VS-UNTREATED-MEM-CD4-TCELL-UP	-0.431268	1.93114	-5.19903	2.58e-07	3.07e-06	6.30314
GSE36888-UNTREATED-VS-IL2-TREATED-TCELL-17H-UP	-0.432821	3.37545	-3.94974	8.55e-05	0.000427874	0.800211
GSE3039-ALPHABETA-CD8-TCELL-VS-B2-BCELL-UP	-0.433214	2.93662	-6.03541	2.47e-09	5.75e-08	10.7671
GSE30083-SP3-VS-SP4-THYMOCYTE-DN	-0.433343	1.81393	-5.07817	4.8e-07	5.25e-06	5.70905
GSE41867-DAY6-EFFECTOR-VS-DAY30-MEMORY-CD8-TCELL-LCMV-ARMSTRONG-DN	-0.433442	4.34624	-4.0747	5.09e-05	0.000274147	1.28625
GSE32901-TH1-VS-TH17-ENRICHED-CD4-TCELL-UP	-0.433868	2.76421	-5.54872	3.97e-08	6.12e-07	8.09508
GSE26030-TH1-VS-TH17-RESTIMULATED-DAY15-POST-POLARIZATION-UP	-0.434319	1.89489	-5.42646	7.73e-08	1.07e-06	7.45634
GSE2770-IL12-AND-TGFB-VS-IL4-TREATED-ACT-CD4-TCELL-48H-UP	-0.434721	2.84148	-5.65316	2.23e-08	3.77e-07	8.65113
GSE17974-IL4-AND-ANTI-IL12-VS-UNTREATED-12H-ACT-CD4-TCELL-DN	-0.436667	-0.382471	-6.72593	3.43e-11	1.47e-09	14.9054
GSE20715-0H-VS-24H-OZONE-LUNG-UP	-0.437722	2.62281	-5.18707	2.74e-07	3.21e-06	6.2438
GSE10240-IL22-VS-IL22-AND-IL17-STIM-PRIMARY-BRONCHIAL-EPITHELIAL-CELLS-DN	-0.438249	1.87545	-6.9316	8.88e-12	4.38e-10	16.215
GSE23502-BM-VS-COLON-TUMOR-MYELOID-DERIVED-SUPPRESSOR-CELL-DN	-0.439226	2.71448	-5.81244	9.05e-09	1.74e-07	9.51749
GSE23502-WT-VS-HDC-KO-MYELOID-DERIVED-SUPPRESSOR-CELL-BM-UP	-0.439659	3.05017	-5.52878	4.43e-08	6.75e-07	7.99
GSE16450-IMMATURE-VS-MATURE-NEURON-CELL-LINE-12H-IFNA-STIM-UP	-0.440716	1.97695	-6.20213	9.13e-10	2.5e-08	11.7294
GSE19888-CTRL-VS-TCELL-MEMBRANES-ACT-MAST-CELL-PRETREAT-A3R-INH-DN	-0.441939	1.91332	-4.68918	3.25e-06	2.7e-05	3.88584
GSE21546-WT-VS-SAP1A-KO-AND-ELK1-KO-DP-THYMOCYTES-DN	-0.444258	2.43532	-6.26214	6.34e-10	1.8e-08	12.0815
GSE21063-WT-VS-NFATC1-KO-3H-ANTI-IGM-STIM-BCELL-DN	-0.444384	2.77944	-4.12128	4.18e-05	0.000234686	1.47113
GSE22886-IGM-MEMORY-BCELL-VS-BLOOD-PLASMA-CELL-UP	-0.447389	3.36454	-6.4625	1.84e-10	6.24e-09	13.2793
GSE40274-XBP1-VS-FOXP3-AND-XBP1-TRANSDUCED-ACTIVATED-CD4-TCELL-UP	-0.448866	2.84397	-4.94893	9.19e-07	9.25e-06	5.08819
GSE16450-IMMATURE-VS-MATURE-NEURON-CELL-LINE-UP	-0.450217	3.29081	-5.15165	3.29e-07	3.76e-06	6.06872
GSE19888-ADENOSINE-A3R-INH-VS-ACT-IN-MAST-CELL-DN	-0.450875	0.870957	-6.61755	6.88e-11	2.71e-09	14.2294
GSE8835-CD4-VS-CD8-TCELL-CLL-PATIENT-DN	-0.450932	0.627405	-5.62847	2.56e-08	4.24e-07	8.51883
GSE1432-1H-VS-24H-IFNG-MICROGLIA-DN	-0.451978	3.80685	-3.36037	0.000817157	0.00293252	-1.29541
GSE3920-IFNA-VS-IFNG-TREATED-FIBROBLAST-UP	-0.453017	2.00644	-6.38817	2.92e-10	9.4e-09	12.831
GSE9988-ANTI-TREM1-VS-CTRL-TREATED-MONOCYTES-DN	-0.456765	3.95526	-4.43488	1.06e-05	7.34e-05	2.76804
GSE35825-UNTREATED-VS-IFNG-STIM-MACROPHAGE-DN	-0.459058	3.70568	-4.4525	9.76e-06	6.83e-05	2.84358
GSE41867-DAY15-EFFECTOR-VS-DAY30-EXHAUSTED-CD8-TCELL-LCMV-CLONE13-UP	-0.459361	2.34545	-5.73922	1.37e-08	2.42e-07	9.11649
GSE27241-CTRL-VS-DIGOXIN-TREATED-RORGT-KO-CD4-TCELL-IN-TH17-POLARIZING-CONDITIONS-DN	-0.462141	0.973682	-6.16639	1.13e-09	2.97e-08	11.5211
GSE24142-EARLY-THYMIC-PROGENITOR-VS-DN3-THYMOCYTE-ADULT-UP	-0.4626	2.98094	-5.35746	1.12e-07	1.47e-06	7.10165
GSE20715-0H-VS-24H-OZONE-TLR4-KO-LUNG-UP	-0.462914	1.43391	-6.54148	1.12e-10	4.13e-09	13.7608
GSE34515-CD16-POS-MONOCYTE-VS-DC-DN	-0.463577	3.27836	-5.2856	1.64e-07	2.07e-06	6.73669
GSE21670-UNTREATED-VS-IL6-TREATED-CD4-TCELL-DN	-0.466231	3.36997	-5.47329	6e-08	8.76e-07	7.69943
GSE5455-EX-VIVO-VS-POST-24H-INCUBATION-MONOCYTES-FROM-TUMOR-BEARING-MOUSE-DN	-0.467065	1.58684	-7.41624	3.22e-13	2.44e-11	19.4371
GSE23114-PERITONEAL-CAVITY-B1A-BCELL-VS-SPLEEN-BCELL-IN-SLE2C1-MOUSE-UP	-0.467845	1.32082	-5.9384	4.37e-09	9.34e-08	10.2182
GSE21670-UNTREATED-VS-IL6-TREATED-STAT3-KO-CD4-TCELL-UP	-0.468782	3.20778	-3.97284	7.78e-05	0.000393343	0.888977
GSE42724-NAIVE-BCELL-VS-PLASMABLAST-DN	-0.46914	1.44645	-5.76032	1.22e-08	2.21e-07	9.23155
GSE39556-UNTREATED-VS-3H-POLYIC-INJ-MOUSE-CD8A-DC-UP	-0.469296	0.887888	-6.38853	2.91e-10	9.4e-09	12.8331
GSE21360-NAIVE-VS-PRIMARY-MEMORY-CD8-TCELL-DN	-0.46973	2.9493	-3.85127	0.000127384	0.000600726	0.42743
GSE3039-ALPHAALPHA-VS-ALPHABETA-CD8-TCELL-DN	-0.472051	0.467318	-7.48811	1.94e-13	1.61e-11	19.931
GSE3982-MEMORY-CD4-TCELL-VS-BCELL-DN	-0.474009	2.33007	-5.08853	4.55e-07	5.01e-06	5.75945
GSE19198-1H-VS-24H-IL21-TREATED-TCELL-DN	-0.474342	1.51936	-5.38165	9.83e-08	1.32e-06	7.22548
GSE18893-TCONV-VS-TREG-2H-TNF-STIM-DN	-0.475304	4.2945	-4.53689	6.63e-06	4.88e-05	3.20931
GSE5589-LPS-VS-LPS-AND-IL10-STIM-MACROPHAGE-180MIN-UP	-0.47651	1.97231	-6.10576	1.63e-09	4.08e-08	11.1703
GSE29164-UNTREATED-VS-CD8-TCELL-TREATED-MELANOMA-DAY3-DN	-0.476952	2.325	-5.56057	3.72e-08	5.77e-07	8.1577
GSE23984-CTRL-VS-HYPOCALEMIC-VITAMIND-ANALOG-TCELL-DN	-0.478309	3.3981	-5.00389	6.98e-07	7.32e-06	5.3504
GSE11057-CD4-EFF-MEM-VS-PBMC-DN	-0.481096	3.6872	-3.52239	0.000453153	0.00177952	-0.751863
GSE45382-UNTREATED-VS-TGFB-TREATED-MACROPHAGES-UP	-0.481097	2.8435	-4.56173	5.91e-06	4.44e-05	3.31824
GSE15767-MED-VS-SCS-MAC-LN-UP	-0.482502	2.23403	-4.46249	9.32e-06	6.56e-05	2.88652
GSE32986-UNSTIM-VS-GMCSF-AND-CURDLAN-HIGHDOSE-STIM-DC-DN	-0.483072	3.88297	-5.93417	4.48e-09	9.48e-08	10.1944
GSE557-CIITA-KO-VS-I-AB-KO-DC-UP	-0.483292	2.86277	-6.60764	7.33e-11	2.83e-09	14.1681
GSE40685-TREG-VS-FOXP3-KO-TREG-PRECURSOR-DN	-0.483534	2.51231	-4.71173	2.92e-06	2.48e-05	3.98781
GSE23505-UNTREATED-VS-4DAY-IL6-IL1-IL23-TREATED-CD4-TCELL-DN	-0.485365	1.26708	-5.97798	3.47e-09	7.84e-08	10.4411
GSE41867-NAIVE-VS-DAY6-LCMV-EFFECTOR-CD8-TCELL-DN	-0.485912	3.49472	-5.05864	5.3e-07	5.71e-06	5.61426
GSE17974-CTRL-VS-ACT-IL4-AND-ANTI-IL12-72H-CD4-TCELL-UP	-0.486544	3.22503	-5.2262	2.24e-07	2.73e-06	6.43853
GSE17186-MEMORY-VS-CD21HIGH-TRANSITIONAL-BCELL-DN	-0.488217	3.05599	-4.67218	3.52e-06	2.89e-05	3.80928
GSE37416-12H-VS-24H-F-TULARENSIS-LVS-NEUTROPHIL-UP	-0.492014	3.52004	-4.69204	3.21e-06	2.68e-05	3.89872
GSE41867-NAIVE-VS-DAY15-LCMV-EFFECTOR-CD8-TCELL-DN	-0.492448	4.27997	-4.5323	6.77e-06	4.98e-05	3.18929
GSE13485-DAY1-VS-DAY7-YF17D-VACCINE-PBMC-DN	-0.492743	2.92938	-4.40408	1.21e-05	8.22e-05	2.63664
GSE28737-FOLLICULAR-VS-MARGINAL-ZONE-BCELL-BCL6-HET-UP	-0.493625	2.46825	-5.74824	1.3e-08	2.34e-07	9.16564
GSE22886-UNSTIM-VS-IL2-STIM-NKCELL-UP	-0.495251	3.52793	-4.86346	1.4e-06	1.31e-05	4.68581
GSE21546-WT-VS-SAP1A-KO-DP-THYMOCYTES-UP	-0.496783	4.01946	-3.24349	0.0012322	0.0041685	-1.67207
GSE360-L-DONOVANI-VS-B-MALAYI-LOW-DOSE-DC-DN	-0.49908	4.65057	-4.50638	7.63e-06	5.52e-05	3.07635
GSE24210-CTRL-VS-IL35-TREATED-TCONV-CD4-TCELL-UP	-0.501267	3.61076	-5.80738	9.32e-09	1.78e-07	9.48961
GSE22935-WT-VS-MYD88-KO-MACROPHAGE-UP	-0.503595	2.65979	-3.77579	0.000171913	0.000777085	0.147821
GSE2770-TGFB-AND-IL4-ACT-VS-ACT-CD4-TCELL-2H-DN	-0.503848	3.1782	-4.61039	4.71e-06	3.69e-05	3.53319
GSE24210-RESTING-TREG-VS-TCONV-UP	-0.504111	2.92585	-5.97541	3.52e-09	7.92e-08	10.4266
GSE21380-NON-TFH-VS-TFH-CD4-TCELL-DN	-0.504445	3.25325	-6.28249	5.6e-10	1.66e-08	12.2016
GSE24634-IL4-VS-CTRL-TREATED-NAIVE-CD4-TCELL-DAY5-UP	-0.506044	2.39108	-4.21091	2.85e-05	0.000171369	1.83256
GSE21360-TERTIARY-VS-QUATERNARY-MEMORY-CD8-TCELL-UP	-0.514385	2.0932	-4.97261	8.17e-07	8.36e-06	5.20081
GSE5679-PPARG-LIGAND-ROSIGLITAZONE-VS-RARA-AGONIST-AM580-TREATED-DC-DN	-0.514978	1.75144	-7.47041	2.19e-13	1.73e-11	19.809
GSE17974-IL4-AND-ANTI-IL12-VS-UNTREATED-24H-ACT-CD4-TCELL-DN	-0.516351	-0.489665	-6.91217	1.01e-11	4.93e-10	16.0898
GSE22140-GERMFREE-VS-SPF-MOUSE-CD4-TCELL-UP	-0.521231	3.07877	-4.57657	5.52e-06	4.19e-05	3.38358
GSE22432-CDC-VS-COMMON-DC-PROGENITOR-UP	-0.524243	3.14222	-5.97052	3.62e-09	8.06e-08	10.399
GSE5589-LPS-AND-IL10-VS-LPS-AND-IL6-STIM-IL6-KO-MACROPHAGE-45MIN-UP	-0.525284	2.43499	-4.82501	1.69e-06	1.55e-05	4.50698
GSE42021-TREG-VS-TCONV-PLN-UP	-0.525332	3.76849	-3.32965	0.000911375	0.00321364	-1.39565
GSE41867-MEMORY-VS-EXHAUSTED-CD8-TCELL-DAY30-LCMV-UP	-0.525761	2.1545	-6.67015	4.91e-11	1.99e-09	14.5563
GSE19888-ADENOSINE-A3R-INH-VS-TCELL-MEMBRANES-ACT-MAST-CELL-UP	-0.527596	2.21107	-5.57562	3.43e-08	5.37e-07	8.23739
GSE30083-SP2-VS-SP4-THYMOCYTE-DN	-0.528996	1.16586	-5.49028	5.47e-08	8.07e-07	7.78812
GSE24142-EARLY-THYMIC-PROGENITOR-VS-DN2-THYMOCYTE-ADULT-UP	-0.53039	1.86512	-6.03871	2.43e-09	5.67e-08	10.7859
GSE12392-WT-VS-IFNAR-KO-CD8A-NEG-SPLEEN-DC-UP	-0.530652	1.81592	-6.40392	2.65e-10	8.72e-09	12.9256
GSE19198-1H-VS-24H-IL21-TREATED-TCELL-UP	-0.535	1.99845	-5.44848	6.86e-08	9.82e-07	7.57043
GSE33424-CD161-INT-VS-NEG-CD8-TCELL-UP	-0.535383	3.62118	-5.62238	2.64e-08	4.31e-07	8.48629
GSE28726-NAIVE-VS-ACTIVATED-CD4-TCELL-UP	-0.537322	3.72201	-5.28918	1.61e-07	2.04e-06	6.75479
GSE30971-CTRL-VS-LPS-STIM-MACROPHAGE-WBP7-KO-2H-DN	-0.537778	3.04432	-4.73265	2.64e-06	2.27e-05	4.08282
GSE26890-CXCR1-NEG-VS-POS-EFFECTOR-CD8-TCELL-UP	-0.538578	3.95423	-5.80224	9.59e-09	1.8e-07	9.46134
GSE21380-NON-TFH-VS-TFH-CD4-TCELL-UP	-0.538966	1.6602	-5.69642	1.75e-08	3.03e-07	8.88425
GSE36888-STAT5-AB-KNOCKIN-VS-WT-TCELL-IL2-TREATED-2H-UP	-0.539066	3.05043	-4.98346	7.74e-07	7.98e-06	5.25261
GSE360-T-GONDII-VS-B-MALAYI-LOW-DOSE-DC-DN	-0.542112	2.75547	-5.78795	1.04e-08	1.93e-07	9.38283
GSE21670-TGFB-VS-IL6-TREATED-STAT3-KO-CD4-TCELL-DN	-0.543895	1.58941	-7.62522	7.26e-14	6.3e-12	20.8846
GSE12366-GC-VS-NAIVE-BCELL-DN	-0.545686	3.70563	-5.44547	6.98e-08	9.95e-07	7.55478
GSE22432-PDC-VS-TGFB1-TREATEDCOMMON-DC-PROGENITOR-DN	-0.54667	3.41369	-6.16399	1.15e-09	3e-08	11.5071
GSE24634-TREG-VS-TCONV-POST-DAY10-IL4-CONVERSION-DN	-0.546697	2.5095	-3.04251	0.00242668	0.00733875	-2.28944
GSE13485-DAY3-VS-DAY7-YF17D-VACCINE-PBMC-DN	-0.550787	1.02645	-5.57111	3.51e-08	5.49e-07	8.21351
GSE43863-NAIVE-VS-MEMORY-TFH-CD4-TCELL-D150-LCMV-UP	-0.553278	3.09095	-5.9906	3.22e-09	7.32e-08	10.5125
GSE6259-FLT3L-INDUCED-VS-WT-SPLENIC-DC-33D1-POS-UP	-0.555888	2.68732	-5.9737	3.56e-09	7.96e-08	10.417
GSE7509-UNSTIM-VS-FCGRIIB-STIM-DC-DN	-0.557172	1.78843	-5.0563	5.36e-07	5.76e-06	5.60293
GSE37416-0H-VS-48H-F-TULARENSIS-LVS-NEUTROPHIL-UP	-0.560339	3.37733	-6.04331	2.36e-09	5.54e-08	10.8122
GSE22886-NAIVE-CD4-TCELL-VS-MONOCYTE-DN	-0.563017	4.67642	-3.09977	0.00200798	0.00624134	-2.11748
GSE34156-TLR1-TLR2-LIGAND-VS-NOD2-AND-TLR1-TLR2-LIGAND-24H-TREATED-MONOCYTE-UP	-0.564445	3.26172	-3.35602	0.000829912	0.00296577	-1.30964
GSE22611-NOD2-TRANSDUCED-VS-CTRL-HEK293T-STIMULATED-WITH-MDP-2H-UP	-0.565759	3.60395	-6.29818	5.09e-10	1.54e-08	12.2945
GSE2405-0H-VS-12H-A-PHAGOCYTOPHILUM-STIM-NEUTROPHIL-UP	-0.567978	1.4609	-6.69681	4.14e-11	1.72e-09	14.7229
GSE40225-WT-VS-RIP-B7X-DIABETIC-MOUSE-PANCREATIC-CD8-TCELL-UP	-0.569742	2.67642	-7.96677	5.93e-15	6.46e-13	23.324
GSE10325-LUPUS-BCELL-VS-LUPUS-MYELOID-DN	-0.570065	3.78221	-3.18313	0.0015161	0.0049271	-1.86153
GSE41176-UNSTIM-VS-ANTI-IGM-STIM-BCELL-1H-DN	-0.57017	5.07296	-3.96616	7.99e-05	0.000402868	0.863231
GSE32986-UNSTIM-VS-CURDLAN-HIGHDOSE-STIM-DC-DN	-0.572365	3.01277	-6.49778	1.47e-10	5.13e-09	13.4937
GSE42021-TREG-PLN-VS-TREG-PRECURSORS-THYMUS-DN	-0.576503	3.6128	-4.02309	6.32e-05	0.000329332	1.08374
GSE18791-UNSTIM-VS-NEWCATSLE-VIRUS-DC-10H-DN	-0.57937	1.68694	-5.86403	6.73e-09	1.34e-07	9.80283
GSE2128-CTRL-VS-MIMETOPE-NEGATIVE-SELECTION-DP-THYMOCYTE-NOD-UP	-0.582897	2.5785	-5.29592	1.55e-07	1.99e-06	6.78885
GSE37416-12H-VS-48H-F-TULARENSIS-LVS-NEUTROPHIL-UP	-0.585007	2.91155	-5.83037	8.17e-09	1.59e-07	9.61637
GSE10325-BCELL-VS-MYELOID-DN	-0.587555	2.08191	-3.70144	0.000229829	0.000993433	-0.122413
GSE3337-4H-VS-16H-IFNG-IN-CD8POS-DC-DN	-0.593241	2.61606	-4.9458	9.33e-07	9.33e-06	5.07333
GSE19888-ADENOSINE-A3R-INH-VS-ACT-WITH-INHIBITOR-PRETREATMENT-IN-MAST-CELL-UP	-0.597153	0.746308	-5.44222	7.1e-08	1.01e-06	7.53792
GSE18791-UNSTIM-VS-NEWCATSLE-VIRUS-DC-6H-DN	-0.597393	1.763	-5.6497	2.27e-08	3.83e-07	8.63258
GSE30971-WBP7-HET-VS-KO-MACROPHAGE-4H-LPS-STIM-DN	-0.601102	2.3975	-5.93167	4.55e-09	9.57e-08	10.1804
GSE16266-LPS-VS-HEATSHOCK-AND-LPS-STIM-MEF-UP	-0.602749	0.493522	-7.07245	3.45e-12	1.95e-10	17.1318
GSE37533-PPARG2-FOXP3-VS-FOXP3-TRANSDUCED-CD4-TCELL-DN	-0.605502	2.98645	-4.49804	7.93e-06	5.7e-05	3.04015
GSE22886-NAIVE-BCELL-VS-BLOOD-PLASMA-CELL-UP	-0.606905	2.73156	-7.39114	3.84e-13	2.81e-11	19.2655
GSE37533-PPARG1-FOXP3-VS-FOXP3-TRANSDUCED-CD4-TCELL-DN	-0.613774	3.39831	-3.96145	8.15e-05	0.000409266	0.845151
GSE13411-PLASMA-CELL-VS-MEMORY-BCELL-DN	-0.618595	4.93293	-4.95835	8.77e-07	8.91e-06	5.13293
GSE42724-NAIVE-BCELL-VS-PLASMABLAST-UP	-0.622232	2.54519	-5.16431	3.08e-07	3.57e-06	6.13116
GSE21670-STAT3-KO-VS-WT-CD4-TCELL-TGFB-IL6-TREATED-DN	-0.625806	3.38684	-4.89573	1.2e-06	1.17e-05	4.83699
GSE22886-DC-VS-MONOCYTE-DN	-0.635114	3.63092	-5.03385	6e-07	6.39e-06	5.49446
GSE24634-TREG-VS-TCONV-POST-DAY5-IL4-CONVERSION-DN	-0.641589	3.94243	-4.76128	2.3e-06	2.02e-05	4.21346
GSE11057-CD4-CENT-MEM-VS-PBMC-DN	-0.645007	2.0622	-5.64369	2.35e-08	3.93e-07	8.60032
GSE30971-CTRL-VS-LPS-STIM-MACROPHAGE-WBP7-HET-2H-DN	-0.646649	2.5997	-5.86925	6.53e-09	1.32e-07	9.83181
GSE4748-CTRL-VS-CYANOBACTERIUM-LPSLIKE-STIM-DC-3H-UP	-0.650569	2.00743	-9.59508	1.17e-20	3.1e-18	36.1569
GSE9988-ANTI-TREM1-VS-VEHICLE-TREATED-MONOCYTES-DN	-0.654749	3.3655	-5.62514	2.6e-08	4.27e-07	8.50104
GSE19888-ADENOSINE-A3R-INH-PRETREAT-AND-ACT-BY-A3R-VS-TCELL-MEMBRANES-ACT-MAST-CELL-UP	-0.659888	1.87485	-4.7614	2.3e-06	2.02e-05	4.214
GSE22886-NAIVE-TCELL-VS-MONOCYTE-DN	-0.666847	4.29347	-3.72988	0.000205786	0.000906099	-0.0196372
GSE25123-WT-VS-PPARG-KO-MACROPHAGE-ROSIGLITAZONE-STIM-UP	-0.672759	2.40783	-6.89211	1.15e-11	5.39e-10	15.9608
GSE24634-TEFF-VS-TCONV-DAY7-IN-CULTURE-DN	-0.680685	4.09109	-4.48048	8.59e-06	6.11e-05	2.96413
[truncated: 21 more rows]

## Sheet: DEG.BPA.GBM.Tumor.GO
	logFC	AveExpr	t	P.Value	adj.P.Val	B
GO-ANTIGEN-PROCESSING-AND-PRESENTATION-OF-EXOGENOUS-PEPTIDE-ANTIGEN-VIA-MHC-CLASS-I	1.35566	7.07306	18.0235	2.33e-69	6.42e-68	146.872
GO-ATP-SYNTHESIS-COUPLED-ELECTRON-TRANSPORT	1.34788	8.50703	15.9504	3.04e-55	4.33e-54	114.518
GO-MITOCHONDRIAL-TRANSLATIONAL-TERMINATION	1.04234	5.14798	14.0673	1.06e-43	9.61e-43	88.0847
GO-MITOCHONDRIAL-ELECTRON-TRANSPORT-NADH-TO-UBIQUINONE	1.00639	6.5449	14.0511	1.31e-43	1.18e-42	87.8701
GO-MITOCHONDRIAL-RESPIRATORY-CHAIN-COMPLEX-ASSEMBLY	0.988668	6.5905	14.2739	6.61e-45	6.35e-44	90.8418
GO-NADH-DEHYDROGENASE-COMPLEX-ASSEMBLY	0.965351	6.35026	13.7791	4.79e-42	3.77e-41	84.2971
GO-ANAPHASE-PROMOTING-COMPLEX-DEPENDENT-CATABOLIC-PROCESS	0.926233	6.79763	12.8028	1.15e-36	7.77e-36	71.991
GO-RESPONSE-TO-INTERLEUKIN-12	0.923366	4.87851	25.5059	3.41e-131	9.38e-129	288.784
GO-REGULATION-OF-TRANSCRIPTION-FROM-RNA-POLYMERASE-II-PROMOTER-IN-RESPONSE-TO-HYPOXIA	0.907504	7.61489	14.608	6.91e-47	7.04e-46	95.3773
GO-AEROBIC-RESPIRATION	0.846394	6.32916	14.1339	4.35e-44	3.99e-43	88.9698
GO-RESPONSE-TO-CADMIUM-ION	0.827369	2.93601	21.4674	7.75e-96	7.11e-94	207.616
GO-COLLAGEN-FIBRIL-ORGANIZATION	0.76451	-0.3408	25.4052	2.91e-130	6.02e-128	286.643
GO-MONOSACCHARIDE-BIOSYNTHETIC-PROCESS	0.74818	3.55193	25.7654	1.31e-133	5.4e-131	294.331
GO-RIBOSOME-ASSEMBLY	0.743365	8.10803	13.5857	5.94e-41	4.5e-40	81.7943
GO-REGULATION-OF-CELLULAR-AMINO-ACID-METABOLIC-PROCESS	0.734179	6.37903	11.7695	2.34e-31	1.28e-30	59.8604
GO-ZYMOGEN-ACTIVATION	0.733826	0.560587	29.4977	4.77e-170	3.94e-167	378.015
GO-PEPTIDYL-PROLINE-MODIFICATION	0.705198	3.3306	22.0875	5.58e-101	5.77e-99	219.418
GO-RIBOSOMAL-LARGE-SUBUNIT-BIOGENESIS	0.697274	7.6219	12.0896	5.84e-33	3.42e-32	63.5189
GO-NUCLEOSIDE-TRIPHOSPHATE-BIOSYNTHETIC-PROCESS	0.671271	3.70406	17.6393	1.23e-66	2.91e-65	140.627
GO-RELEASE-OF-CYTOCHROME-C-FROM-MITOCHONDRIA	0.658953	2.72169	20.0354	2.18e-84	1.28e-82	181.346
GO-RIBOSOMAL-SMALL-SUBUNIT-BIOGENESIS	0.656058	6.80332	12.5873	1.59e-35	1.02e-34	69.3843
GO-INTERFERON-GAMMA-MEDIATED-SIGNALING-PATHWAY	0.649727	2.04505	12.5928	1.48e-35	9.58e-35	69.45
GO-CELL-REDOX-HOMEOSTASIS	0.642392	3.44192	17.3367	1.59e-64	3.56e-63	135.787
GO-SCF-DEPENDENT-PROTEASOMAL-UBIQUITIN-DEPENDENT-PROTEIN-CATABOLIC-PROCESS	0.629804	5.89588	11.5238	3.72e-30	1.96e-29	57.1139
GO-REGULATION-OF-CELLULAR-AMINE-METABOLIC-PROCESS	0.624497	5.61409	11.2448	8.1e-29	4.01e-28	54.0605
GO-POSITIVE-REGULATION-OF-FIBROBLAST-PROLIFERATION	0.62064	1.33203	22.7075	3.15e-106	3.71e-104	231.466
GO-REGULATION-OF-INTRINSIC-APOPTOTIC-SIGNALING-PATHWAY-IN-RESPONSE-TO-DNA-DAMAGE	0.604069	3.50914	16.9121	1.3e-61	2.55e-60	129.114
GO-HEMATOPOIETIC-STEM-CELL-DIFFERENTIATION	0.600066	5.75023	10.0626	1.75e-23	7.15e-23	41.8963
GO-RIBONUCLEOSIDE-TRIPHOSPHATE-BIOSYNTHETIC-PROCESS	0.584891	3.7606	15.9939	1.59e-55	2.35e-54	115.162
GO-REGULATION-OF-HEMATOPOIETIC-PROGENITOR-CELL-DIFFERENTIATION	0.579248	6.11487	9.65457	9.06e-22	3.33e-21	37.9918
GO-POSITIVE-REGULATION-OF-LIPID-LOCALIZATION	0.570931	0.0391052	23.3787	4.96e-112	6.84e-110	244.785
GO-POSITIVE-REGULATION-OF-EXTRINSIC-APOPTOTIC-SIGNALING-PATHWAY	0.543151	2.45653	13.8673	1.5e-42	1.22e-41	85.4486
GO-FIBROBLAST-PROLIFERATION	0.532111	2.03428	20.3241	1.2e-86	7.61e-85	186.529
GO-MATURATION-OF-SSU-RRNA	0.528941	5.40205	9.72825	4.49e-22	1.67e-21	38.6855
GO-PROTEIN-TRANSMEMBRANE-TRANSPORT	0.515492	4.43312	13.4491	3.45e-40	2.5e-39	80.0462
GO-CHAPERONE-MEDIATED-PROTEIN-FOLDING	0.507513	4.97447	12.0583	8.42e-33	4.86e-32	63.1567
GO-REGULATION-OF-SUBSTRATE-ADHESION-DEPENDENT-CELL-SPREADING	0.504823	2.80437	17.1886	1.67e-63	3.64e-62	133.444
GO-NEGATIVE-REGULATION-OF-MITOCHONDRION-ORGANIZATION	0.49844	3.20802	15.9787	1.99e-55	2.89e-54	114.937
GO-RESPONSE-TO-ZINC-ION	0.497471	0.038054	18.3877	5.51e-72	1.69e-70	152.895
GO-SUBSTRATE-ADHESION-DEPENDENT-CELL-SPREADING	0.495404	2.86611	15.8558	1.24e-54	1.7e-53	113.121
GO-PLATELET-AGGREGATION	0.495023	1.98621	19.4363	8.82e-80	4.28e-78	170.775
GO-REGULATION-OF-AUTOPHAGY-OF-MITOCHONDRION	0.492193	3.77986	12.142	3.17e-33	1.88e-32	64.1262
GO-NECROTIC-CELL-DEATH	0.463067	1.10383	20.949	1.27e-91	9.52e-90	197.945
GO-INTEGRIN-MEDIATED-SIGNALING-PATHWAY	0.460383	1.67756	14.7418	1.08e-47	1.18e-46	97.2187
GO-HOMOTYPIC-CELL-CELL-ADHESION	0.458317	2.00148	19.1957	5.81e-78	2.53e-76	166.602
GO-PROTEIN-N-LINKED-GLYCOSYLATION	0.455739	3.08159	12.0859	6.1e-33	3.55e-32	63.4757
GO-NEGATIVE-REGULATION-OF-CYSTEINE-TYPE-ENDOPEPTIDASE-ACTIVITY	0.454762	2.86678	17.0584	1.31e-62	2.77e-61	131.398
GO-RESPONSE-TO-TYPE-I-INTERFERON	0.449732	2.4851	9.32562	1.96e-20	6.62e-20	34.9556
GO-CELL-CELL-RECOGNITION	0.447511	0.609961	24.719	5.68e-124	9.39e-122	272.2
GO-POSITIVE-REGULATION-OF-PRODUCTION-OF-MOLECULAR-MEDIATOR-OF-IMMUNE-RESPONSE	0.446803	0.804319	19.6483	2.13e-81	1.1e-79	174.486
GO-ENERGY-RESERVE-METABOLIC-PROCESS	0.445946	1.74797	18.6714	4.64e-74	1.6e-72	157.653
GO-EXTRINSIC-APOPTOTIC-SIGNALING-PATHWAY-VIA-DEATH-DOMAIN-RECEPTORS	0.443847	2.18451	15.2481	8.59e-51	1.03e-49	104.321
GO-POSITIVE-REGULATION-OF-CYTOKINE-PRODUCTION-INVOLVED-IN-IMMUNE-RESPONSE	0.44246	0.832119	18.2173	9.44e-71	2.78e-69	150.065
GO-POSITIVE-REGULATION-OF-VIRAL-LIFE-CYCLE	0.442175	4.0622	14.4371	7.2e-46	7.17e-45	93.0458
GO-IRE1-MEDIATED-UNFOLDED-PROTEIN-RESPONSE	0.442086	3.32413	11.606	1.48e-30	7.9e-30	58.0277
GO-REGULATION-OF-COAGULATION	0.439884	0.204399	16.2318	4.48e-57	7.12e-56	118.714
GO-PROTEIN-HOMOTETRAMERIZATION	0.439546	1.95815	17.6298	1.44e-66	3.3e-65	140.474
GO-POSITIVE-REGULATION-OF-LIPID-TRANSPORT	0.433462	0.114917	18.815	4.04e-75	1.45e-73	160.085
GO-TRANSCRIPTION-COUPLED-NUCLEOTIDE-EXCISION-REPAIR	0.432896	5.73369	8.24615	2.33e-16	6.52e-16	25.6972
GO-REGULATION-OF-EXTRINSIC-APOPTOTIC-SIGNALING-PATHWAY-VIA-DEATH-DOMAIN-RECEPTORS	0.432806	1.4181	16.2329	4.4e-57	7.12e-56	118.73
GO-ANIMAL-ORGAN-REGENERATION	0.432344	1.61559	16.9871	4.01e-62	8.28e-61	130.283
GO-NUCLEAR-DNA-REPLICATION	0.414699	1.94565	7.46649	1.05e-13	2.58e-13	19.69
GO-REGULATION-OF-PROTEIN-LOCALIZATION-TO-PLASMA-MEMBRANE	0.413896	2.51065	13.5792	6.46e-41	4.85e-40	81.7107
GO-CELLULAR-RESPONSE-TO-MECHANICAL-STIMULUS	0.413343	1.13516	16.8967	1.65e-61	3.17e-60	128.874
GO-COFACTOR-CATABOLIC-PROCESS	0.411671	0.980603	17.7099	3.92e-67	1.01e-65	141.767
GO-CELLULAR-CARBOHYDRATE-BIOSYNTHETIC-PROCESS	0.40768	0.917714	19.3378	4.92e-79	2.26e-77	169.062
GO-REGULATION-OF-MITOCHONDRIAL-MEMBRANE-POTENTIAL	0.401669	2.88131	12.6049	1.28e-35	8.34e-35	69.5953
GO-COLLAGEN-BIOSYNTHETIC-PROCESS	0.40122	-0.0796969	17.6895	5.47e-67	1.37e-65	141.437
GO-LIPOPOLYSACCHARIDE-MEDIATED-SIGNALING-PATHWAY	0.400748	0.670462	16.6236	1.14e-59	2e-58	124.659
GO-CELL-CYCLE-DNA-REPLICATION	0.396085	2.12726	6.78313	1.39e-11	3.08e-11	14.8994
GO-ALPHA-AMINO-ACID-BIOSYNTHETIC-PROCESS	0.392787	2.79283	10.7778	1.2e-26	5.65e-26	49.1045
GO-IRON-ION-HOMEOSTASIS	0.39073	3.54285	13.457	3.12e-40	2.28e-39	80.1471
GO-REGULATION-OF-RESPONSE-TO-ENDOPLASMIC-RETICULUM-STRESS	0.390413	3.91984	9.4844	4.5e-21	1.6e-20	36.4087
GO-NEGATIVE-REGULATION-OF-COAGULATION	0.388377	-0.388035	16.0395	8.05e-56	1.21e-54	115.838
GO-SPERM-EGG-RECOGNITION	0.38814	0.761888	20.7648	3.82e-90	2.63e-88	194.552
GO-INTERACTION-WITH-SYMBIONT	0.385339	3.10097	15.8741	9.43e-55	1.32e-53	113.39
GO-VESICLE-TARGETING-TO-FROM-OR-WITHIN-GOLGI	0.38485	4.05937	9.8247	1.78e-22	6.77e-22	39.6011
GO-SMOOTH-MUSCLE-CELL-MIGRATION	0.381902	1.35227	14.6523	3.75e-47	4.02e-46	95.9845
GO-POSITIVE-REGULATION-OF-ACTIN-FILAMENT-BUNDLE-ASSEMBLY	0.380452	1.66944	15.4955	2.43e-52	3.13e-51	107.867
GO-POSITIVE-REGULATION-OF-BLOOD-VESSEL-DIAMETER	0.373025	0.258596	15.1089	6.24e-50	7.16e-49	102.348
GO-NUCLEAR-ENVELOPE-ORGANIZATION	0.372212	3.19868	9.98986	3.57e-23	1.42e-22	41.1888
GO-COPII-COATED-VESICLE-BUDDING	0.371426	3.97307	9.43029	7.44e-21	2.61e-20	35.9109
GO-GOLGI-VESICLE-BUDDING	0.370539	4.14514	8.95493	5.54e-19	1.75e-18	31.654
GO-RESPONSE-TO-ESTROGEN	0.37	0.800858	18.9227	6.41e-76	2.41e-74	161.918
GO-INTRACELLULAR-PROTEIN-TRANSMEMBRANE-TRANSPORT	0.368319	3.65352	10.3872	6.79e-25	2.92e-24	45.1105
GO-SPLICEOSOMAL-SNRNP-ASSEMBLY	0.36669	3.86655	8.2646	2e-16	5.65e-16	25.8462
GO-EMBRYO-IMPLANTATION	0.366014	1.84729	16.6554	6.98e-60	1.25e-58	125.146
GO-POSITIVE-REGULATION-OF-CELL-KILLING	0.365286	0.788307	13.5392	1.08e-40	7.98e-40	81.1984
GO-REGULATION-OF-CYTOKINE-PRODUCTION-INVOLVED-IN-IMMUNE-RESPONSE	0.363949	0.46659	13.8563	1.74e-42	1.38e-41	85.3046
GO-MITOCHONDRIAL-TRANSMEMBRANE-TRANSPORT	0.361313	2.89985	11.0824	4.71e-28	2.26e-27	52.3153
GO-MEMBRANE-PROTEIN-PROTEOLYSIS	0.361312	1.70553	12.1574	2.65e-33	1.58e-32	64.3053
GO-STEROL-BIOSYNTHETIC-PROCESS	0.358836	2.55165	8.93204	6.78e-19	2.11e-18	31.4542
GO-REGULATION-OF-CHROMOSOME-SEPARATION	0.358658	2.24989	6.87241	7.51e-12	1.7e-11	15.5
GO-CELLULAR-RESPONSE-TO-IONIZING-RADIATION	0.356051	2.94765	11.5228	3.76e-30	1.97e-29	57.1034
GO-ACTIVATION-OF-CYSTEINE-TYPE-ENDOPEPTIDASE-ACTIVITY-INVOLVED-IN-APOPTOTIC-PROCESS	0.355502	1.77841	14.3146	3.81e-45	3.71e-44	91.3893
GO-POSITIVE-REGULATION-OF-RECEPTOR-MEDIATED-ENDOCYTOSIS	0.354379	1.56329	14.8422	2.67e-48	3.02e-47	98.611
GO-CELLULAR-RESPONSE-TO-CORTICOSTEROID-STIMULUS	0.351005	1.21506	11.8684	7.54e-32	4.27e-31	60.9813
GO-REGULATION-OF-T-CELL-MEDIATED-IMMUNITY	0.350931	0.580096	12.7986	1.21e-36	8.12e-36	71.9393
GO-GLUCAN-METABOLIC-PROCESS	0.350781	1.41291	15.27	6.27e-51	7.62e-50	104.633
GO-LYMPHOCYTE-APOPTOTIC-PROCESS	0.350039	1.33911	15.5883	6.3e-53	8.39e-52	109.21
GO-RESPONSE-TO-LEUKEMIA-INHIBITORY-FACTOR	0.345058	2.36509	12.729	2.84e-36	1.87e-35	71.0934
GO-LIPID-STORAGE	0.342212	0.886691	13.5857	5.94e-41	4.5e-40	81.7953
GO-REGULATION-OF-GLUCOSE-METABOLIC-PROCESS	0.33876	1.17648	15.2095	1.49e-50	1.73e-49	103.773
GO-THIOESTER-BIOSYNTHETIC-PROCESS	0.336724	2.49012	9.85211	1.37e-22	5.22e-22	39.8629
GO-NUCLEOSIDE-BISPHOSPHATE-BIOSYNTHETIC-PROCESS	0.332277	2.6294	9.45175	6.09e-21	2.15e-20	36.108
GO-REGULATION-OF-LYMPHOCYTE-APOPTOTIC-PROCESS	0.331308	0.900475	14.8131	4.01e-48	4.48e-47	98.2065
GO-STRIATED-MUSCLE-CELL-APOPTOTIC-PROCESS	0.331052	0.465816	16.8154	5.86e-61	1.08e-59	127.613
GO-METAPHASE-ANAPHASE-TRANSITION-OF-CELL-CYCLE	0.32944	2.21561	6.41676	1.59e-10	3.32e-10	12.5152
GO-INTRINSIC-APOPTOTIC-SIGNALING-PATHWAY-BY-P53-CLASS-MEDIATOR	0.32872	3.35687	10.6509	4.53e-26	2.09e-25	47.792
GO-NEGATIVE-REGULATION-OF-SMOOTH-MUSCLE-CELL-PROLIFERATION	0.328661	0.344957	14.6448	4.16e-47	4.4e-46	95.8821
GO-BODY-FLUID-SECRETION	0.32159	0.379382	16.5861	2.03e-59	3.49e-58	124.085
GO-RESPONSE-TO-AXON-INJURY	0.320293	2.14797	11.0726	5.24e-28	2.5e-27	52.2101
GO-POSITIVE-CHEMOTAXIS	0.317635	0.18387	16.4076	3.12e-58	5.15e-57	121.366
GO-AUTOPHAGY-OF-MITOCHONDRION	0.317396	4.59253	7.81303	7.43e-15	1.92e-14	22.2891
GO-POSITIVE-REGULATION-OF-OSTEOBLAST-DIFFERENTIATION	0.317038	1.17997	13.5744	6.88e-41	5.12e-40	81.649
GO-REGULATION-OF-STEROID-BIOSYNTHETIC-PROCESS	0.316162	1.8091	10.2743	2.13e-24	9e-24	43.9815
GO-PYRIMIDINE-CONTAINING-COMPOUND-BIOSYNTHETIC-PROCESS	0.315724	1.77265	8.88187	1.06e-18	3.26e-18	31.0182
GO-CELL-DEATH-IN-RESPONSE-TO-OXIDATIVE-STRESS	0.314787	2.93159	10.5723	1.02e-25	4.69e-25	46.9863
GO-REGULATION-OF-PROTEIN-MATURATION	0.313647	1.37868	14.3737	1.71e-45	1.68e-44	92.1865
GO-NEGATIVE-REGULATION-OF-RESPONSE-TO-DNA-DAMAGE-STIMULUS	0.313547	2.94191	10.4221	4.76e-25	2.08e-24	45.462
GO-LONG-CHAIN-FATTY-ACID-TRANSPORT	0.31252	0.0125444	15.5815	6.95e-53	9.11e-52	109.112
GO-INTRINSIC-APOPTOTIC-SIGNALING-PATHWAY-IN-RESPONSE-TO-ENDOPLASMIC-RETICULUM-STRESS	0.312304	2.05811	9.71707	5e-22	1.85e-21	38.5799
GO-WATER-SOLUBLE-VITAMIN-METABOLIC-PROCESS	0.311394	1.30185	12.3387	3.12e-34	1.92e-33	66.4276
GO-EXTRACELLULAR-MATRIX-DISASSEMBLY	0.310311	0.636006	11.4711	6.7e-30	3.48e-29	56.5321
GO-REGULATION-OF-CELL-AGING	0.309272	1.46495	14.1429	3.85e-44	3.58e-43	89.0894
GO-MATERNAL-PROCESS-INVOLVED-IN-FEMALE-PREGNANCY	0.308971	1.42613	13.9958	2.74e-43	2.39e-42	87.1385
GO-PROTEIN-TRIMERIZATION	0.305216	1.11925	13.8641	1.57e-42	1.26e-41	85.4062
GO-MONONUCLEAR-CELL-MIGRATION	0.304278	-0.279223	12.3393	3.1e-34	1.92e-33	66.4341
GO-UBIQUITIN-DEPENDENT-ERAD-PATHWAY	0.302563	4.33684	7.28139	4.11e-13	9.83e-13	18.3484
GO-CHROMOSOME-LOCALIZATION	0.301929	2.31563	6.87216	7.52e-12	1.7e-11	15.4983
GO-PROTEIN-LIPID-COMPLEX-SUBUNIT-ORGANIZATION	0.300608	0.0578852	13.2474	4.5e-39	3.15e-38	77.4943
GO-TISSUE-REGENERATION	0.299554	1.03319	13.6965	1.41e-41	1.1e-40	83.2241
GO-ORGANELLE-MEMBRANE-FUSION	0.297719	2.86495	9.02316	3.02e-19	9.64e-19	32.2521
GO-ORGANELLE-DISASSEMBLY	0.296349	4.8843	7.41679	1.52e-13	3.71e-13	19.3266
GO-POSITIVE-REGULATION-OF-PROTEIN-BINDING	0.29593	3.41257	10.4951	2.26e-25	9.99e-25	46.1997
GO-ANTIBIOTIC-CATABOLIC-PROCESS	0.295929	1.1552	12.72	3.17e-36	2.08e-35	70.984
GO-PLASMA-LIPOPROTEIN-PARTICLE-CLEARANCE	0.295727	0.870983	15.213	1.42e-50	1.67e-49	103.822
GO-POSITIVE-REGULATION-OF-CELL-MATRIX-ADHESION	0.295166	1.17195	13.5878	5.78e-41	4.46e-40	81.8224
GO-FATTY-ACID-BETA-OXIDATION	0.294699	3.03017	6.47809	1.07e-10	2.28e-10	12.9053
GO-METAPHASE-PLATE-CONGRESSION	0.294652	2.01564	6.66223	3.14e-11	6.85e-11	14.0984
GO-REGULATION-OF-LEUKOCYTE-APOPTOTIC-PROCESS	0.293925	0.776063	11.6756	6.77e-31	3.66e-30	58.8044
GO-REGULATION-OF-ACUTE-INFLAMMATORY-RESPONSE	0.293916	-0.10007	11.2752	5.81e-29	2.89e-28	54.3897
GO-REGULATION-OF-STEROL-TRANSPORT	0.2936	-0.254333	13.2584	3.92e-39	2.79e-38	77.6322
GO-POLYSACCHARIDE-BIOSYNTHETIC-PROCESS	0.289001	1.02127	13.9289	6.66e-43	5.5e-42	86.2573
GO-POSITIVE-REGULATION-OF-STRESS-FIBER-ASSEMBLY	0.287301	1.53785	11.8346	1.11e-31	6.2e-31	60.5976
GO-CELL-SUBSTRATE-JUNCTION-ASSEMBLY	0.286314	2.53221	8.9542	5.58e-19	1.75e-18	31.6476
GO-ASPARTATE-FAMILY-AMINO-ACID-METABOLIC-PROCESS	0.286056	2.13847	9.46791	5.24e-21	1.86e-20	36.2567
GO-POSTREPLICATION-REPAIR	0.283221	4.22654	6.32406	2.89e-10	5.95e-10	11.9323
GO-REGULATION-OF-CELL-JUNCTION-ASSEMBLY	0.282766	2.10202	9.96474	4.57e-23	1.81e-22	40.9457
GO-HISTONE-EXCHANGE	0.282689	1.74634	7.57157	4.75e-14	1.18e-13	20.4661
GO-PROTEIN-HETEROTETRAMERIZATION	0.282143	0.760447	11.1826	1.6e-28	7.8e-28	53.3889
GO-RETROGRADE-VESICLE-MEDIATED-TRANSPORT-GOLGI-TO-ENDOPLASMIC-RETICULUM	0.281256	4.97562	5.82809	6.14e-09	1.19e-08	8.95493
GO-POSITIVE-REGULATION-OF-PROTEIN-LOCALIZATION-TO-CELL-PERIPHERY	0.281235	1.86897	10.8205	7.68e-27	3.63e-26	49.5497
GO-EMBRYONIC-PLACENTA-DEVELOPMENT	0.281201	1.40279	11.2857	5.18e-29	2.62e-28	54.504
GO-REGULATION-OF-CELL-KILLING	0.280072	0.372342	10.1259	9.36e-24	3.88e-23	42.5149
GO-SUPEROXIDE-METABOLIC-PROCESS	0.278004	0.941779	11.1147	3.33e-28	1.61e-27	52.66
GO-ERAD-PATHWAY	0.276972	4.53533	6.51607	8.31e-11	1.78e-10	13.1487
GO-POSITIVE-REGULATION-OF-LEUKOCYTE-CHEMOTAXIS	0.275555	0.199881	12.2931	5.35e-34	3.28e-33	65.891
GO-CELLULAR-RESPONSE-TO-VASCULAR-ENDOTHELIAL-GROWTH-FACTOR-STIMULUS	0.274397	0.293317	12.2537	8.53e-34	5.14e-33	65.4285
GO-CELLULAR-AMINO-ACID-BIOSYNTHETIC-PROCESS	0.274048	2.46471	8.25895	2.1e-16	5.89e-16	25.8005
GO-FATTY-ACID-TRANSPORT	0.27381	-0.0301291	13.9435	5.49e-43	4.68e-42	86.4487
GO-APICAL-JUNCTION-ASSEMBLY	0.273806	1.64751	11.3659	2.15e-29	1.09e-28	55.3774
GO-CHROMOSOME-SEPARATION	0.273045	2.37802	5.03787	4.96e-07	8.68e-07	4.70396
GO-REGULATION-OF-IMMUNOGLOBULIN-PRODUCTION	0.267452	0.808823	13.336	1.46e-39	1.05e-38	78.6107
GO-PIGMENT-METABOLIC-PROCESS	0.265989	1.34718	10.389	6.67e-25	2.89e-24	45.1282
GO-VASCULAR-ENDOTHELIAL-GROWTH-FACTOR-RECEPTOR-SIGNALING-PATHWAY	0.265792	1.94807	10.4982	2.19e-25	9.78e-25	46.2309
GO-REGULATION-OF-EPITHELIAL-CELL-APOPTOTIC-PROCESS	0.264933	0.513391	11.232	9.31e-29	4.58e-28	53.9221
GO-MUSCLE-CELL-APOPTOTIC-PROCESS	0.264656	0.58919	13.9373	5.96e-43	5.03e-42	86.3673
GO-REGULATION-OF-MEMBRANE-PERMEABILITY	0.264055	3.04063	10.5509	1.27e-25	5.82e-25	46.7676
GO-NUCLEOSIDE-METABOLIC-PROCESS	0.26295	1.81337	8.98705	4.17e-19	1.32e-18	31.935
GO-MAINTENANCE-OF-PROTEIN-LOCATION-IN-CELL	0.260372	3.66808	8.07195	9.58e-16	2.58e-15	24.3052
GO-MITOTIC-SPINDLE-ASSEMBLY	0.259808	3.13773	6.3262	2.85e-10	5.88e-10	11.9457
GO-CELL-ADHESION-MEDIATED-BY-INTEGRIN	0.259737	0.348694	10.9903	1.27e-27	6.01e-27	51.3354
GO-REGULATION-OF-UBIQUITIN-PROTEIN-TRANSFERASE-ACTIVITY	0.257651	3.48318	7.75364	1.18e-14	3.01e-14	21.8356
GO-NEGATIVE-REGULATION-OF-INNATE-IMMUNE-RESPONSE	0.257583	0.78241	9.34167	1.69e-20	5.76e-20	35.1014
GO-FATTY-ACID-DERIVATIVE-BIOSYNTHETIC-PROCESS	0.2544	1.17375	9.53621	2.77e-21	9.98e-21	36.8878
GO-MAINTENANCE-OF-LOCATION-IN-CELL	0.252192	4.40253	7.8395	6.05e-15	1.58e-14	22.4923
GO-MONOCYTE-CHEMOTAXIS	0.252009	-0.365505	10.686	3.14e-26	1.46e-25	48.1538
GO-ALCOHOL-CATABOLIC-PROCESS	0.251914	0.655606	11.7818	2.03e-31	1.12e-30	59.9992
GO-POSITIVE-REGULATION-OF-SPROUTING-ANGIOGENESIS	0.2514	-0.386777	11.6061	1.48e-30	7.9e-30	58.0282
GO-POSITIVE-REGULATION-OF-BLOOD-VESSEL-ENDOTHELIAL-CELL-MIGRATION	0.251305	0.715002	10.5095	1.95e-25	8.75e-25	46.3465
GO-POSITIVE-REGULATION-OF-MEMBRANE-PERMEABILITY	0.250292	2.63892	9.87613	1.08e-22	4.18e-22	40.0928
GO-CELLULAR-RESPONSE-TO-KETONE	0.24903	1.37096	11.2772	5.68e-29	2.84e-28	54.4121
GO-POSITIVE-REGULATION-OF-ENDOCYTOSIS	0.246997	2.79355	9.04213	2.55e-19	8.17e-19	32.4192
GO-PEPTIDE-CROSS-LINKING	0.246677	-1.99018	10.3261	1.26e-24	5.4e-24	44.4979
GO-IRON-ION-TRANSPORT	0.246138	3.38103	8.81237	1.94e-18	5.91e-18	30.4181
GO-AMYLOID-PRECURSOR-PROTEIN-METABOLIC-PROCESS	0.245811	2.25947	7.82633	6.7e-15	1.74e-14	22.3911
GO-REGULATION-OF-OXIDATIVE-STRESS-INDUCED-CELL-DEATH	0.245228	3.03868	8.66154	7.15e-18	2.15e-17	29.1313
GO-ENDODERM-FORMATION	0.244646	0.645226	11.5847	1.88e-30	9.97e-30	57.7906
GO-REGULATION-OF-CHOLESTEROL-BIOSYNTHETIC-PROCESS	0.244521	2.47877	6.45184	1.27e-10	2.67e-10	12.7379
GO-REGULATION-OF-VIRAL-TRANSCRIPTION	0.243663	3.88308	6.63253	3.84e-11	8.34e-11	13.9038
GO-ORGANIC-HYDROXY-COMPOUND-CATABOLIC-PROCESS	0.243346	0.429648	11.7503	2.9e-31	1.58e-30	59.6439
GO-REGULATION-OF-SISTER-CHROMATID-SEGREGATION	0.242151	3.01765	4.48187	7.65e-06	1.24e-05	2.07805
GO-DNA-SYNTHESIS-INVOLVED-IN-DNA-REPAIR	0.241687	3.1658	6.17402	7.46e-10	1.52e-09	11.0066
GO-REGULATION-OF-DNA-DEPENDENT-DNA-REPLICATION	0.239663	1.641	5.75999	9.18e-09	1.76e-08	8.56469
GO-NUCLEOSIDE-PHOSPHATE-CATABOLIC-PROCESS	0.239029	1.517	7.92092	3.19e-15	8.47e-15	23.1215
GO-CHONDROCYTE-DEVELOPMENT	0.235202	-0.683615	9.18173	7.27e-20	2.37e-19	33.6588
GO-ANTIBIOTIC-METABOLIC-PROCESS	0.234829	1.50045	9.94862	5.35e-23	2.1e-22	40.79
GO-REGULATION-OF-FATTY-ACID-BIOSYNTHETIC-PROCESS	0.234028	0.25925	10.0964	1.25e-23	5.15e-23	42.2262
GO-NEGATIVE-REGULATION-OF-LIPID-BIOSYNTHETIC-PROCESS	0.233821	0.476381	10.4271	4.53e-25	1.99e-24	45.5123
GO-AXON-REGENERATION	0.232838	2.0226	8.05498	1.1e-15	2.94e-15	24.1711
GO-POSITIVE-REGULATION-OF-ALPHA-BETA-T-CELL-ACTIVATION	0.232772	-0.321857	9.36632	1.34e-20	4.65e-20	35.3259
GO-NITRIC-OXIDE-BIOSYNTHETIC-PROCESS	0.229819	0.880181	10.3035	1.58e-24	6.75e-24	44.2722
GO-NEURON-PROJECTION-REGENERATION	0.228768	2.22861	7.05866	2.04e-12	4.74e-12	16.7774
GO-NEUROTRANSMITTER-BIOSYNTHETIC-PROCESS	0.228552	0.485303	10.1831	5.29e-24	2.22e-23	43.0783
GO-NUCLEOSIDE-TRIPHOSPHATE-METABOLIC-PROCESS	0.22806	3.39634	7.6778	2.11e-14	5.32e-14	21.2613
GO-RESPONSE-TO-COLD	0.228001	1.96625	9.32849	1.91e-20	6.48e-20	34.9816
GO-INTERLEUKIN-1-PRODUCTION	0.224902	0.366688	8.3325	1.14e-16	3.25e-16	26.3977
GO-PIGMENT-BIOSYNTHETIC-PROCESS	0.223665	1.7044	8.23251	2.61e-16	7.27e-16	25.5871
GO-NEGATIVE-REGULATION-OF-RESPONSE-TO-OXIDATIVE-STRESS	0.222802	2.54676	8.49998	2.82e-17	8.3e-17	27.7764
GO-REGULATION-OF-VASOCONSTRICTION	0.221552	0.162714	9.25278	3.81e-20	1.27e-19	34.2968
GO-HORMONE-BIOSYNTHETIC-PROCESS	0.221518	-0.314733	11.2849	5.22e-29	2.63e-28	54.4959
GO-INTERLEUKIN-2-PRODUCTION	0.221136	0.285429	8.79389	2.28e-18	6.91e-18	30.2593
GO-NEGATIVE-REGULATION-OF-NUCLEAR-DIVISION	0.218417	2.02406	5.06642	4.28e-07	7.5e-07	4.84694
GO-REGULATION-OF-MUSCLE-HYPERTROPHY	0.216749	1.36197	9.78139	2.7e-22	1.02e-21	39.1889
GO-GLYCOSYL-COMPOUND-METABOLIC-PROCESS	0.21606	1.72729	7.3856	1.91e-13	4.64e-13	19.0997
GO-INTERSTRAND-CROSS-LINK-REPAIR	0.214828	2.72907	5.16841	2.5e-07	4.48e-07	5.36428
GO-DEFENSE-RESPONSE-TO-GRAM-NEGATIVE-BACTERIUM	0.213923	-1.22509	9.94252	5.68e-23	2.22e-22	40.7311
GO-SECONDARY-METABOLIC-PROCESS	0.213718	0.375376	11.1597	2.04e-28	9.93e-28	53.1435
GO-ENDOCRINE-PROCESS	0.213414	-0.62301	10.5361	1.48e-25	6.74e-25	46.6166
GO-NEGATIVE-REGULATION-OF-LEUKOCYTE-APOPTOTIC-PROCESS	0.212242	0.419541	9.5958	1.58e-21	5.72e-21	37.442
GO-POSITIVE-REGULATION-OF-LIPID-BIOSYNTHETIC-PROCESS	0.211813	0.178226	9.18455	7.09e-20	2.32e-19	33.6841
GO-CHEMOKINE-PRODUCTION	0.210925	0.617162	8.78436	2.47e-18	7.48e-18	30.1776
GO-PROTEIN-INSERTION-INTO-MEMBRANE	0.209693	3.54946	6.44402	1.33e-10	2.8e-10	12.6881
GO-REGULATION-OF-REACTIVE-OXYGEN-SPECIES-BIOSYNTHETIC-PROCESS	0.209194	1.40705	9.69196	6.35e-22	2.34e-21	38.3432
GO-DNA-REPLICATION-INDEPENDENT-NUCLEOSOME-ORGANIZATION	0.208959	2.06738	4.98249	6.6e-07	1.14e-06	4.42885
GO-NEGATIVE-REGULATION-OF-INTRACELLULAR-TRANSPORT	0.207763	2.3202	8.38042	7.69e-17	2.22e-16	26.7895
GO-CENTROMERE-COMPLEX-ASSEMBLY	0.20748	1.44324	4.83837	1.37e-06	2.32e-06	3.72697
GO-TRANSCRIPTION-ELONGATION-FROM-RNA-POLYMERASE-II-PROMOTER	0.205847	4.51542	4.6478	3.49e-06	5.79e-06	2.83002
GO-POSITIVE-REGULATION-OF-WOUND-HEALING	0.203305	0.0526814	9.35313	1.52e-20	5.23e-20	35.2057
GO-POSITIVE-REGULATION-OF-INTRINSIC-APOPTOTIC-SIGNALING-PATHWAY	0.203083	4.74627	5.94046	3.14e-09	6.2e-09	9.60869
GO-MITOCHONDRIAL-OUTER-MEMBRANE-PERMEABILIZATION	0.20057	2.81951	7.72739	1.44e-14	3.67e-14	21.6362
GO-ENDODERM-DEVELOPMENT	0.198929	0.785933	8.62583	9.7e-18	2.9e-17	28.8297
GO-CELLULAR-RESPONSE-TO-HYDROGEN-PEROXIDE	0.197943	2.0403	8.18588	3.81e-16	1.05e-15	25.2123
GO-REGULATION-OF-PHAGOCYTOSIS	0.196574	0.628061	7.90422	3.64e-15	9.63e-15	22.992
GO-BASE-EXCISION-REPAIR	0.195767	2.09741	4.13119	3.7e-05	5.65e-05	0.577726
GO-POSITIVE-REGULATION-OF-COLD-INDUCED-THERMOGENESIS	0.195562	0.846784	8.88654	1.01e-18	3.14e-18	31.0587
GO-NEGATIVE-REGULATION-OF-VIRAL-PROCESS	0.194401	1.7422	5.86669	4.88e-09	9.51e-09	9.17813
GO-POSITIVE-REGULATION-OF-OSSIFICATION	0.194313	1.21359	8.01806	1.47e-15	3.94e-15	23.8804
GO-NEGATIVE-REGULATION-OF-ERK1-AND-ERK2-CASCADE	0.193194	1.78996	6.76455	1.57e-11	3.47e-11	14.7755
GO-ENDOTHELIAL-CELL-DEVELOPMENT	0.193182	1.90261	8.09971	7.66e-16	2.08e-15	24.5251
GO-ANTIMICROBIAL-HUMORAL-IMMUNE-RESPONSE-MEDIATED-BY-ANTIMICROBIAL-PEPTIDE	0.193087	-0.65228	9.77344	2.91e-22	1.1e-21	39.1134
GO-REGULATION-OF-CELL-MIGRATION-INVOLVED-IN-SPROUTING-ANGIOGENESIS	0.192861	-0.42558	9.24266	4.18e-20	1.39e-19	34.2056
GO-SYNCYTIUM-FORMATION	0.19277	0.218148	9.41773	8.36e-21	2.91e-20	35.7957
GO-NEGATIVE-REGULATION-OF-BLOOD-VESSEL-DIAMETER	0.192659	0.204442	8.18596	3.81e-16	1.05e-15	25.2129
GO-POSITIVE-REGULATION-OF-CHEMOKINE-PRODUCTION	0.191167	0.662853	8.41379	5.82e-17	1.69e-16	27.0636
GO-CELLULAR-IRON-ION-HOMEOSTASIS	0.191139	3.43596	6.75856	1.64e-11	3.6e-11	14.7355
GO-MYOBLAST-DIFFERENTIATION	0.18775	1.19647	8.21676	2.96e-16	8.24e-16	25.4603
GO-REGULATION-OF-ALCOHOL-BIOSYNTHETIC-PROCESS	0.187334	1.39083	6.38255	1.98e-10	4.12e-10	12.2991
GO-POSITIVE-REGULATION-OF-BLOOD-CIRCULATION	0.186882	-0.0646725	8.82396	1.75e-18	5.36e-18	30.5179
GO-INTERLEUKIN-8-PRODUCTION	0.186177	0.350447	7.06263	1.98e-12	4.62e-12	16.805
GO-INTERLEUKIN-1-BETA-PRODUCTION	0.186045	0.344132	7.35182	2.45e-13	5.92e-13	18.855
GO-CARBOHYDRATE-DERIVATIVE-TRANSPORT	0.185561	1.65389	8.35555	9.45e-17	2.71e-16	26.5859
GO-BONE-RESORPTION	0.184414	0.408502	8.30421	1.45e-16	4.09e-16	26.1674
GO-VASCULOGENESIS	0.184387	0.788691	8.08419	8.68e-16	2.34e-15	24.4021
GO-LYTIC-VACUOLE-ORGANIZATION	0.183801	3.13648	4.99026	6.34e-07	1.1e-06	4.46726
GO-P38MAPK-CASCADE	0.183274	0.666782	7.20197	7.31e-13	1.74e-12	17.7828
GO-RNA-PHOSPHODIESTER-BOND-HYDROLYSIS-ENDONUCLEOLYTIC	0.182515	2.29091	5.79287	7.57e-09	1.46e-08	8.75256
GO-POSITIVE-REGULATION-OF-MACROAUTOPHAGY	0.182418	2.90855	6.07412	1.39e-09	2.8e-09	10.4022
GO-REGULATION-OF-NITRIC-OXIDE-SYNTHASE-ACTIVITY	0.182056	1.32531	8.34989	9.91e-17	2.83e-16	26.5396
GO-REGULATION-OF-ESTABLISHMENT-OF-PROTEIN-LOCALIZATION-TO-MITOCHONDRION	0.181951	3.67	5.73256	1.08e-08	2.06e-08	8.4088
GO-OSTEOCLAST-DIFFERENTIATION	0.181712	0.862542	7.38916	1.86e-13	4.53e-13	19.1255
GO-RESPONSE-TO-ACTIVITY	0.180681	1.9395	7.57067	4.78e-14	1.19e-13	20.4594
GO-CHOLESTEROL-EFFLUX	0.179962	-0.230826	8.12169	6.42e-16	1.75e-15	24.6997
GO-KILLING-OF-CELLS-OF-OTHER-ORGANISM	0.179349	-0.0877377	10.4971	2.21e-25	9.84e-25	46.2203
GO-RESPONSE-TO-FUNGUS	0.178956	-0.681576	10.42	4.87e-25	2.12e-24	45.4403
GO-RESPONSE-TO-ANTINEOPLASTIC-AGENT	0.178796	2.7936	6.7652	1.57e-11	3.46e-11	14.7798
GO-REGULATION-OF-ALPHA-BETA-T-CELL-ACTIVATION	0.177187	0.0616539	6.93129	4.99e-12	1.14e-11	15.9002
GO-ADHERENS-JUNCTION-ASSEMBLY	0.177146	2.79405	5.95702	2.84e-09	5.62e-09	9.70606
GO-POSITIVE-REGULATION-OF-OXIDOREDUCTASE-ACTIVITY	0.176945	1.04724	9.32107	2.04e-20	6.88e-20	34.9143
GO-REGULATION-OF-VASCULAR-SMOOTH-MUSCLE-CELL-PROLIFERATION	0.17684	0.0691955	8.95019	5.78e-19	1.81e-18	31.6126
GO-REGULATION-OF-B-CELL-PROLIFERATION	0.175747	-0.135908	7.78232	9.44e-15	2.43e-14	22.0542
GO-PH-REDUCTION	0.175254	2.62112	5.07078	4.18e-07	7.36e-07	4.86885
GO-STEROL-HOMEOSTASIS	0.174949	-0.440356	8.87292	1.14e-18	3.5e-18	30.9408
GO-NEGATIVE-REGULATION-OF-RESPONSE-TO-WOUNDING	0.174459	0.417601	7.65085	2.6e-14	6.51e-14	21.0585
GO-PERIPHERAL-NERVOUS-SYSTEM-DEVELOPMENT	0.172396	1.11489	7.14806	1.08e-12	2.53e-12	17.4023
GO-RESPONSE-TO-GAMMA-RADIATION	0.172142	2.73528	6.31247	3.11e-10	6.39e-10	11.86
GO-REGULATION-OF-TISSUE-REMODELING	0.170498	-0.171461	7.36873	2.16e-13	5.24e-13	18.9774
GO-POSITIVE-REGULATION-OF-DNA-REPAIR	0.170456	2.81575	5.10167	3.56e-07	6.3e-07	5.02459
GO-REGULATION-OF-ANTIGEN-RECEPTOR-MEDIATED-SIGNALING-PATHWAY	0.169012	0.348032	7.78508	9.24e-15	2.38e-14	22.0753
GO-REGULATION-OF-MONOOXYGENASE-ACTIVITY	0.168871	1.19171	8.0852	8.61e-16	2.33e-15	24.4101
GO-NEGATIVE-REGULATION-OF-TUMOR-NECROSIS-FACTOR-SUPERFAMILY-CYTOKINE-PRODUCTION	0.16786	0.138518	8.17045	4.32e-16	1.19e-15	25.0887
GO-REGULATION-OF-ALPHA-BETA-T-CELL-DIFFERENTIATION	0.16743	0.146893	7.29618	3.69e-13	8.85e-13	18.4544
GO-DICARBOXYLIC-ACID-METABOLIC-PROCESS	0.167396	2.58509	5.81376	6.69e-09	1.3e-08	8.87244
GO-NEGATIVE-REGULATION-OF-LIPID-METABOLIC-PROCESS	0.167383	0.212879	7.89669	3.86e-15	1.02e-14	22.9336
GO-POSITIVE-REGULATION-OF-T-CELL-PROLIFERATION	0.166776	-0.161208	6.13537	9.5e-10	1.92e-09	10.7716
GO-POSITIVE-REGULATION-OF-RESPONSE-TO-WOUNDING	0.165542	0.317446	7.4747	9.84e-14	2.43e-13	19.7502
GO-REGULATION-OF-VIRAL-GENOME-REPLICATION	0.164971	3.42339	5.59413	2.4e-08	4.53e-08	7.63312
GO-POSITIVE-REGULATION-OF-RESPONSE-TO-DNA-DAMAGE-STIMULUS	0.164905	3.1933	5.29397	1.27e-07	2.32e-07	6.01508
GO-REGULATION-OF-RESPONSE-TO-OXIDATIVE-STRESS	0.162789	2.85676	5.88351	4.42e-09	8.66e-09	9.27583
GO-REGULATION-OF-MACROPHAGE-ACTIVATION	0.162612	0.109147	7.39156	1.83e-13	4.47e-13	19.143
GO-POSITIVE-REGULATION-OF-FAT-CELL-DIFFERENTIATION	0.162362	-0.050259	6.81324	1.13e-11	2.53e-11	15.1011
GO-NEGATIVE-REGULATION-OF-PROTEIN-DEPHOSPHORYLATION	0.162324	1.82759	7.62539	3.16e-14	7.88e-14	20.8677
GO-ENDOCHONDRAL-BONE-MORPHOGENESIS	0.162024	-0.115186	7.21736	6.54e-13	1.56e-12	17.8919
GO-REGULATION-OF-MITOCHONDRIAL-MEMBRANE-PERMEABILITY-INVOLVED-IN-APOPTOTIC-PROCESS	0.161626	2.64767	6.83676	9.6e-12	2.16e-11	15.2593
GO-NUCLEOSIDE-BISPHOSPHATE-METABOLIC-PROCESS	0.161228	1.13171	6.43025	1.46e-10	3.05e-10	12.6007
GO-RAB-PROTEIN-SIGNAL-TRANSDUCTION	0.160773	2.6659	5.68161	1.45e-08	2.76e-08	8.12112
GO-POSITIVE-REGULATION-OF-TUMOR-NECROSIS-FACTOR-SUPERFAMILY-CYTOKINE-PRODUCTION	0.159906	0.613544	6.82201	1.06e-11	2.38e-11	15.1601
GO-NEGATIVE-REGULATION-OF-CELLULAR-PROTEIN-CATABOLIC-PROCESS	0.158341	4.83486	4.29335	1.81e-05	2.82e-05	1.2565
GO-POSITIVE-REGULATION-OF-LYMPHOCYTE-DIFFERENTIATION	0.158029	-0.261561	5.96854	2.65e-09	5.27e-09	9.77397
GO-ENDOSOME-ORGANIZATION	0.155929	3.4038	4.44176	9.21e-06	1.48e-05	1.90035
GO-REGULATION-OF-CELLULAR-RESPONSE-TO-HEAT	0.155385	5.15663	3.48228	0.000504	0.000712	-1.87926
GO-NEGATIVE-REGULATION-OF-HORMONE-SECRETION	0.155061	0.132281	8.74753	3.41e-18	1.03e-17	29.8623
GO-REGULATION-OF-CARBOHYDRATE-CATABOLIC-PROCESS	0.154483	3.25521	4.93237	8.52e-07	1.46e-06	4.18244
GO-HETEROTYPIC-CELL-CELL-ADHESION	0.153029	0.251272	6.9192	5.43e-12	1.23e-11	15.8178
GO-RESPONSE-TO-BRONCHODILATOR	0.151683	0.926959	8.50746	2.65e-17	7.82e-17	27.8386
GO-REGULATION-OF-ACTIN-FILAMENT-BUNDLE-ASSEMBLY	0.150087	1.83778	6.46222	1.18e-10	2.5e-10	12.804
GO-NEGATIVE-REGULATION-OF-ERBB-SIGNALING-PATHWAY	0.147387	2.56582	5.097	3.64e-07	6.43e-07	5.00102
GO-NEGATIVE-REGULATION-OF-PEPTIDYL-TYROSINE-PHOSPHORYLATION	0.147124	1.26134	6.06592	1.46e-09	2.93e-09	10.353
GO-REGULATION-OF-INTRACELLULAR-STEROID-HORMONE-RECEPTOR-SIGNALING-PATHWAY	0.147097	3.15332	5.1821	2.33e-07	4.17e-07	5.43449
GO-BLASTOCYST-DEVELOPMENT	0.146726	2.57338	5.3307	1.04e-07	1.92e-07	6.2084
GO-POSITIVE-REGULATION-OF-PROTEIN-LOCALIZATION-TO-NUCLEUS	0.146707	3.27518	4.43513	9.5e-06	1.52e-05	1.87114
GO-RETINA-HOMEOSTASIS	0.146102	1.39282	7.66221	2.38e-14	5.98e-14	21.1439
GO-CELLULAR-RESPONSE-TO-VITAMIN	0.145762	0.750178	5.49403	4.22e-08	7.93e-08	7.08375
GO-REGULATION-OF-CD4-POSITIVE-ALPHA-BETA-T-CELL-ACTIVATION	0.145221	-0.322842	6.47496	1.09e-10	2.32e-10	12.8853
GO-PEROXISOMAL-TRANSPORT	0.143988	3.24933	4.23039	2.4e-05	3.71e-05	0.989905
GO-DNA-CATABOLIC-PROCESS	0.143951	2.63422	4.58251	4.76e-06	7.78e-06	2.53095
GO-ENDOPLASMIC-RETICULUM-ORGANIZATION	0.143687	3.27661	4.27606	1.96e-05	3.04e-05	1.1829
GO-DNA-GEOMETRIC-CHANGE	0.142279	4.86679	2.83586	0.0046	0.00601	-3.91315
GO-RESPONSE-TO-FATTY-ACID	0.141727	0.937979	7.33425	2.79e-13	6.71e-13	18.7282
GO-NEGATIVE-REGULATION-OF-REPRODUCTIVE-PROCESS	0.14067	0.0327591	7.88082	4.37e-15	1.15e-14	22.8109
GO-NEGATIVE-REGULATION-OF-VIRAL-GENOME-REPLICATION	0.139877	1.44807	4.57164	5.02e-06	8.17e-06	2.48155
GO-POSITIVE-REGULATION-OF-NIK-NF-KAPPAB-SIGNALING	0.13891	2.16921	6.22299	5.49e-10	1.12e-09	11.3063
GO-B-CELL-PROLIFERATION	0.138895	-0.886864	5.95996	2.79e-09	5.53e-09	9.72341
GO-POSITIVE-REGULATION-OF-UBIQUITIN-DEPENDENT-PROTEIN-CATABOLIC-PROCESS	0.137463	3.30895	3.95722	7.74e-05	0.000117	-0.121695
GO-ENDOTHELIAL-CELL-APOPTOTIC-PROCESS	0.137455	-0.231127	6.87098	7.58e-12	1.71e-11	15.4904
GO-SNRNA-TRANSCRIPTION	0.136823	3.51252	3.76997	0.000166	0.000243	-0.841191
GO-NEGATIVE-REGULATION-OF-ENDOTHELIAL-CELL-PROLIFERATION	0.135947	-0.861772	7.17052	9.17e-13	2.16e-12	17.5605
GO-POSITIVE-REGULATION-OF-MYELOID-LEUKOCYTE-DIFFERENTIATION	0.134272	0.714711	5.46556	4.95e-08	9.25e-08	6.92934
GO-BONE-REMODELING	0.134214	0.331782	6.15629	8.34e-10	1.7e-09	10.8986
GO-RESPONSE-TO-OSMOTIC-STRESS	0.133639	1.44646	5.55066	3.07e-08	5.79e-08	7.39335
GO-DNA-TEMPLATED-TRANSCRIPTION-TERMINATION	0.132467	4.37434	2.87932	0.00401	0.00527	-3.78939
GO-REGULATION-OF-ADHERENS-JUNCTION-ORGANIZATION	0.132035	2.65536	4.71116	2.56e-06	4.28e-06	3.12431
GO-LONG-CHAIN-FATTY-ACID-METABOLIC-PROCESS	0.131009	0.651074	5.87508	4.64e-09	9.07e-09	9.22685
GO-NEGATIVE-REGULATION-OF-LIPID-LOCALIZATION	0.129702	-0.396838	6.61331	4.36e-11	9.43e-11	13.7783
GO-INTERLEUKIN-1-SECRETION	0.129154	-0.590063	5.98158	2.44e-09	4.88e-09	9.85096
GO-T-CELL-ACTIVATION-INVOLVED-IN-IMMUNE-RESPONSE	0.128489	-0.620097	4.4909	7.33e-06	1.19e-05	2.1183
GO-DEFENSE-RESPONSE-TO-GRAM-POSITIVE-BACTERIUM	0.1284	-1.27587	5.89891	4.03e-09	7.94e-09	9.36555
GO-NUCLEAR-TRANSCRIBED-MRNA-CATABOLIC-PROCESS-DEADENYLATION-DEPENDENT-DECAY	0.128023	3.8536	3.62988	0.000288	0.000414	-1.35688
GO-PROTEIN-INSERTION-INTO-MITOCHONDRIAL-MEMBRANE	0.127705	4.11372	3.46858	0.00053	0.000744	-1.92666
GO-CELLULAR-RESPONSE-TO-UV	0.127161	2.96339	3.92443	8.87e-05	0.000133	-0.250198
GO-REGULATION-OF-TUMOR-NECROSIS-FACTOR-MEDIATED-SIGNALING-PATHWAY	0.125879	1.31537	4.86547	1.2e-06	2.04e-06	3.85738
GO-MULTI-ORGANISM-LOCALIZATION	0.123892	5.11523	2.98502	0.00286	0.0038	-3.48055
GO-ANDROGEN-RECEPTOR-SIGNALING-PATHWAY	0.123787	3.48902	4.16534	3.19e-05	4.89e-05	0.718544
GO-REGULATION-OF-RECEPTOR-MEDIATED-ENDOCYTOSIS	0.122343	2.37322	5.36009	8.89e-08	1.64e-07	6.36396
GO-STRIATED-MUSCLE-ADAPTATION	0.121959	0.078916	6.55949	6.24e-11	1.34e-10	13.4287
GO-INOSITOL-PHOSPHATE-MEDIATED-SIGNALING	0.121916	0.729006	5.76154	9.1e-09	1.75e-08	8.57355
GO-POSITIVE-REGULATION-OF-PHAGOCYTOSIS	0.121787	0.346858	4.33658	1.49e-05	2.35e-05	1.4418
GO-POSITIVE-REGULATION-OF-TYPE-I-INTERFERON-PRODUCTION	0.121716	3.32123	4.30725	1.7e-05	2.66e-05	1.31589
GO-PLASMA-MEMBRANE-ORGANIZATION	0.120744	1.44323	5.10308	3.53e-07	6.27e-07	5.03172
GO-REGULATION-OF-LIPASE-ACTIVITY	0.120428	0.755422	5.14104	2.89e-07	5.16e-07	5.22444
GO-ODONTOGENESIS-OF-DENTIN-CONTAINING-TOOTH	0.119846	0.181547	5.78223	8.05e-09	1.55e-08	8.69169
GO-AMINOGLYCAN-CATABOLIC-PROCESS	0.119166	0.664975	5.07006	4.19e-07	7.37e-07	4.86524
GO-REGULATION-OF-GLUCOSE-TRANSMEMBRANE-TRANSPORT	0.118232	0.838152	5.42232	6.3e-08	1.17e-07	6.69626
GO-MEIOTIC-CHROMOSOME-SEGREGATION	0.117755	0.540136	3.58357	0.000344	0.000492	-1.5231
GO-CIRCADIAN-REGULATION-OF-GENE-EXPRESSION	0.116931	2.79598	4.32731	1.55e-05	2.44e-05	1.40192
GO-RNA-DEPENDENT-DNA-BIOSYNTHETIC-PROCESS	0.115999	5.45141	2.90207	0.00373	0.00492	-3.72387
GO-POSITIVE-REGULATION-OF-CYTOKINE-BIOSYNTHETIC-PROCESS	0.11549	-0.0405965	4.90188	9.95e-07	1.7e-06	4.03374
GO-CD4-POSITIVE-ALPHA-BETA-T-CELL-ACTIVATION	0.115471	-0.382786	4.72727	2.37e-06	3.97e-06	3.19975
GO-RESPONSE-TO-CHEMOKINE	0.114785	-1.11934	4.78471	1.79e-06	3.02e-06	3.47081
GO-PROTEIN-LOCALIZATION-TO-VACUOLE	0.114529	3.59297	3.43873	0.000592	0.000827	-2.02927
GO-POSITIVE-REGULATION-OF-MITOTIC-NUCLEAR-DIVISION	0.113316	1.62109	4.36175	1.33e-05	2.1e-05	1.55054
GO-REGULATION-OF-ANION-TRANSPORT	0.112606	0.769428	5.52982	3.45e-08	6.5e-08	7.27904
GO-LYMPHOCYTE-CHEMOTAXIS	0.111776	-0.915845	5.10367	3.52e-07	6.26e-07	5.0347
GO-TYROSINE-PHOSPHORYLATION-OF-STAT-PROTEIN	0.111443	0.286583	5.37553	8.16e-08	1.51e-07	6.44607
GO-NEGATIVE-REGULATION-OF-LYMPHOCYTE-DIFFERENTIATION	0.11113	0.392244	5.4654	4.96e-08	9.25e-08	6.92844
GO-CELLULAR-SENESCENCE	0.110483	1.50633	4.8385	1.37e-06	2.32e-06	3.72756
GO-POSITIVE-REGULATION-OF-ESTABLISHMENT-OF-PROTEIN-LOCALIZATION-TO-MITOCHONDRION	0.109884	3.35593	3.77759	0.000161	0.000237	-0.812589
GO-TELOMERE-MAINTENANCE-VIA-TELOMERE-LENGTHENING	0.108938	5.38854	2.61567	0.00895	0.0114	-4.51141
GO-CELLULAR-BIOGENIC-AMINE-METABOLIC-PROCESS	0.108784	1.2747	5.24804	1.63e-07	2.96e-07	5.77522
GO-TIGHT-JUNCTION-ORGANIZATION	0.108257	0.854279	5.3152	1.14e-07	2.08e-07	6.12667
GO-REGULATION-OF-ERBB-SIGNALING-PATHWAY	0.107101	2.68205	3.7935	0.000151	0.000223	-0.752686
GO-POSITIVE-REGULATION-OF-RECEPTOR-SIGNALING-PATHWAY-VIA-STAT	0.106295	-0.258194	4.7428	2.2e-06	3.7e-06	3.2727
GO-ESTABLISHMENT-OF-PROTEIN-LOCALIZATION-TO-PLASMA-MEMBRANE	0.106249	2.32796	3.37265	0.000753	0.00105	-2.25331
GO-POSITIVE-REGULATION-OF-RESPONSE-TO-CYTOKINE-STIMULUS	0.104004	1.32788	3.87114	0.00011	0.000165	-0.456746
GO-T-CELL-DIFFERENTIATION-IN-THYMUS	0.102569	0.806128	4.94459	8.01e-07	1.38e-06	4.24229
GO-SPERM-MOTILITY	0.102542	-0.49059	5.76783	8.77e-09	1.69e-08	8.60943
GO-REGULATION-OF-B-CELL-MEDIATED-IMMUNITY	0.100816	0.29801	5.03161	5.12e-07	8.94e-07	4.67272
GO-PEROXISOME-ORGANIZATION	0.0999155	3.53968	2.8852	0.00394	0.00519	-3.7725
GO-POSITIVE-REGULATION-OF-MYELOID-CELL-DIFFERENTIATION	0.0988198	1.47348	3.8142	0.000139	0.000206	-0.674356
GO-NEGATIVE-REGULATION-OF-T-CELL-PROLIFERATION	0.0982028	0.343888	4.60879	4.2e-06	6.94e-06	2.65081
GO-GLYCEROLIPID-CATABOLIC-PROCESS	0.096827	0.640696	4.48617	7.5e-06	1.22e-05	2.09721
GO-NON-RECOMBINATIONAL-REPAIR	0.0964365	2.44123	2.75084	0.00598	0.00774	-4.14985
GO-DITERPENOID-METABOLIC-PROCESS	0.0963211	-0.281291	4.71184	2.56e-06	4.27e-06	3.12748
GO-PIGMENTATION	0.0960435	1.80643	4.13323	3.67e-05	5.62e-05	0.58613
GO-RESPONSE-TO-DSRNA	0.0956487	0.920216	4.60317	4.32e-06	7.1e-06	2.62514
GO-INTERLEUKIN-1-BETA-SECRETION	0.094256	-0.403756	4.40521	1.09e-05	1.74e-05	1.73976
GO-OVARIAN-FOLLICLE-DEVELOPMENT	0.0942355	-0.0289063	4.98349	6.56e-07	1.14e-06	4.43379
GO-ADENYLATE-CYCLASE-INHIBITING-G-PROTEIN-COUPLED-RECEPTOR-SIGNALING-PATHWAY	0.0938181	-0.491247	4.71006	2.58e-06	4.29e-06	3.11914
GO-LEUKOCYTE-HOMEOSTASIS	0.093468	0.938719	4.09698	4.29e-05	6.51e-05	0.437849
GO-NEGATIVE-REGULATION-OF-SMALL-MOLECULE-METABOLIC-PROCESS	0.0921143	0.509007	4.60364	4.31e-06	7.1e-06	2.62727
GO-REGULATION-OF-CENTROSOME-CYCLE	0.0911844	2.49538	2.88355	0.00396	0.00521	-3.77725
GO-POSITIVE-REGULATION-OF-REACTIVE-OXYGEN-SPECIES-BIOSYNTHETIC-PROCESS	0.0907447	0.770808	4.46691	8.2e-06	1.32e-05	2.01159
GO-POSITIVE-REGULATION-OF-DOUBLE-STRAND-BREAK-REPAIR	0.0906203	1.97243	2.43612	0.0149	0.0185	-4.96362
GO-POSITIVE-REGULATION-OF-CELL-CYCLE-G1-S-PHASE-TRANSITION	0.0903591	1.97399	3.18819	0.00144	0.00196	-2.85587
GO-BLOOD-VESSEL-ENDOTHELIAL-CELL-PROLIFERATION-INVOLVED-IN-SPROUTING-ANGIOGENESIS	0.0892164	-1.51861	5.32803	1.06e-07	1.94e-07	6.19426
GO-REGULATION-OF-CELLULAR-RESPONSE-TO-INSULIN-STIMULUS	0.0888652	1.20978	3.97978	7.05e-05	0.000106	-0.0326625
GO-PRODUCTION-OF-MOLECULAR-MEDIATOR-INVOLVED-IN-INFLAMMATORY-RESPONSE	0.0887179	0.625382	4.18635	2.91e-05	4.48e-05	0.80572
GO-SMOOTH-MUSCLE-CELL-DIFFERENTIATION	0.0884353	0.125931	4.45515	8.66e-06	1.39e-05	1.9595
GO-NEGATIVE-REGULATION-OF-LEUKOCYTE-PROLIFERATION	0.087732	0.18863	3.92365	8.9e-05	0.000134	-0.253238
GO-CYTOSKELETON-DEPENDENT-CYTOKINESIS	0.0873293	3.83212	2.28274	0.0225	0.0275	-5.32454
GO-NON-MOTILE-CILIUM-ASSEMBLY	0.0870627	2.11407	2.80905	0.005	0.00651	-3.98857
GO-TRANSPORT-OF-VIRUS	0.0870363	4.79138	2.22317	0.0263	0.0319	-5.45842
GO-POSITIVE-REGULATION-OF-CELL-DIVISION	0.0868719	0.493882	4.58309	4.75e-06	7.77e-06	2.53356
GO-NEGATIVE-REGULATION-OF-MUSCLE-CELL-APOPTOTIC-PROCESS	0.0868588	0.0684275	5.1956	2.16e-07	3.89e-07	5.50393
GO-ICOSANOID-METABOLIC-PROCESS	0.0865612	-0.216949	4.36877	1.29e-05	2.04e-05	1.58099
GO-NEGATIVE-REGULATION-OF-SPROUTING-ANGIOGENESIS	0.0865058	-0.670908	4.93438	8.44e-07	1.45e-06	4.19227
GO-REGULATION-OF-ATPASE-ACTIVITY	0.0860513	3.57659	2.60346	0.00927	0.0118	-4.54317
GO-SIGNAL-TRANSDUCTION-IN-ABSENCE-OF-LIGAND	0.0853379	1.84342	3.31368	0.000931	0.00128	-2.44961
GO-NEGATIVE-REGULATION-OF-RESPONSE-TO-CYTOKINE-STIMULUS	0.0844545	-0.0915329	4.58574	4.69e-06	7.69e-06	2.54563
GO-GLIAL-CELL-ACTIVATION	0.0838974	0.237785	3.36207	0.000782	0.00108	-2.28879
GO-CONTRACTILE-ACTIN-FILAMENT-BUNDLE-ASSEMBLY	0.0836467	1.96813	3.3681	0.000766	0.00106	-2.26859
GO-MITOTIC-CYTOKINESIS	0.0828805	3.2421	2.27778	0.0228	0.0278	-5.33583
GO-MESODERM-MORPHOGENESIS	0.0828181	0.135867	4.32798	1.55e-05	2.44e-05	1.40478
GO-POSITIVE-REGULATION-OF-EPITHELIAL-TO-MESENCHYMAL-TRANSITION	0.0824009	0.6251	3.47231	0.000523	0.000735	-1.91376
GO-ACTIN-CYTOSKELETON-REORGANIZATION	0.0823161	1.74152	3.39564	0.000693	0.000963	-2.17587
GO-NEGATIVE-REGULATION-OF-MYELOID-CELL-DIFFERENTIATION	0.0820853	1.12803	3.42675	0.000618	0.000861	-2.07022
GO-REGULATION-OF-PROTEIN-TYROSINE-KINASE-ACTIVITY	0.0808733	1.63285	3.43226	0.000606	0.000845	-2.0514
GO-CELLULAR-PIGMENTATION	0.0800881	2.29401	3.31643	0.000922	0.00127	-2.44054
GO-SODIUM-ION-HOMEOSTASIS	0.0800466	-0.0837468	3.88276	0.000105	0.000157	-0.41195
GO-ANION-HOMEOSTASIS	0.0795429	-0.0863724	4.31661	1.63e-05	2.55e-05	1.35599
GO-REGULATION-OF-LIPID-CATABOLIC-PROCESS	0.0762003	0.416356	4.1199	3.88e-05	5.92e-05	0.531453
GO-MAST-CELL-ACTIVATION	0.075323	-0.614305	3.25258	0.00116	0.00158	-2.64936
GO-NEGATIVE-REGULATION-OF-ACTIN-FILAMENT-POLYMERIZATION	0.074004	2.80743	2.80124	0.00512	0.00666	-4.01041
GO-CELLULAR-RESPONSE-TO-CAMP	0.0733444	0.889513	3.6527	0.000264	0.000381	-1.2742
GO-ACTIN-NUCLEATION	0.0728789	2.79289	2.4401	0.0147	0.0184	-4.95394
GO-INTERLEUKIN-12-PRODUCTION	0.0715619	0.335198	3.55868	0.000378	0.000539	-1.61155
GO-T-CELL-MIGRATION	0.0709119	0.330175	3.44907	0.00057	0.000799	-1.99383
GO-LAMELLIPODIUM-ORGANIZATION	0.0708732	2.71724	2.50029	0.0125	0.0156	-4.80569
GO-ACYLGLYCEROL-METABOLIC-PROCESS	0.0704252	0.493885	3.47606	0.000515	0.000726	-1.9008
GO-CELLULAR-RESPONSE-TO-RETINOIC-ACID	0.0697245	0.491674	3.63762	0.000279	0.000403	-1.3289
GO-POSITIVE-REGULATION-OF-TYROSINE-PHOSPHORYLATION-OF-STAT-PROTEIN	0.0691191	-0.518496	3.16726	0.00155	0.0021	-2.92211
GO-MYELOID-CELL-DEVELOPMENT	0.0679392	1.19499	3.12732	0.00178	0.0024	-3.04733
GO-TUBE-CLOSURE	0.0676794	1.78779	2.91814	0.00354	0.00468	-3.67726
GO-ATP-HYDROLYSIS-COUPLED-CATION-TRANSMEMBRANE-TRANSPORT	0.0674388	2.22427	2.34175	0.0193	0.0237	-5.18844
GO-NEGATIVE-REGULATION-OF-T-CELL-DIFFERENTIATION	0.0674084	0.38747	3.10412	0.00192	0.00258	-3.11934
GO-REGULATION-OF-MYOBLAST-DIFFERENTIATION	0.066776	0.265741	3.08952	0.00202	0.00271	-3.16435
GO-UNSATURATED-FATTY-ACID-METABOLIC-PROCESS	0.0663754	0.474257	3.22464	0.00127	0.00173	-2.73947
GO-REGULATION-OF-LYMPHOCYTE-MIGRATION	0.0655785	0.549734	3.25811	0.00113	0.00155	-2.63142
GO-CELLULAR-DEFENSE-RESPONSE	0.0649516	-0.650465	3.11202	0.00187	0.00252	-3.09485
GO-IMMUNOGLOBULIN-PRODUCTION-INVOLVED-IN-IMMUNOGLOBULIN-MEDIATED-IMMUNE-RESPONSE	0.063589	1.11648	2.98772	0.00283	0.00377	-3.47254
GO-POSITIVE-REGULATION-OF-G1-S-TRANSITION-OF-MITOTIC-CELL-CYCLE	0.0626819	1.62754	2.43738	0.0148	0.0185	-4.96056
GO-REGULATION-OF-MEGAKARYOCYTE-DIFFERENTIATION	0.0624285	0.744808	2.55378	0.0107	0.0135	-4.67089
GO-REGULATION-OF-ACTOMYOSIN-STRUCTURE-ORGANIZATION	0.0623646	1.87367	2.83774	0.00457	0.00598	-3.90785
GO-POSITIVE-REGULATION-OF-NUCLEAR-DIVISION	0.0621867	1.48368	2.55986	0.0105	0.0133	-4.65541
GO-CELLULAR-RESPONSE-TO-NUTRIENT	0.0615516	1.0323	3.21248	0.00133	0.0018	-2.77845
GO-ALPHA-AMINO-ACID-CATABOLIC-PROCESS	0.0607603	1.02306	2.56827	0.0103	0.013	-4.6339
GO-REGULATION-OF-MEMBRANE-REPOLARIZATION	0.0607201	0.863181	2.1351	0.0328	0.0396	-5.64987
GO-GLUCOSE-IMPORT	0.0601259	0.813944	2.78024	0.00546	0.00709	-4.06883
GO-NEGATIVE-REGULATION-OF-CHEMOTAXIS	0.0595232	0.293091	3.06718	0.00218	0.00292	-3.23287
GO-ACTIN-FILAMENT-DEPOLYMERIZATION	0.0594602	2.7847	2.32042	0.0204	0.025	-5.23804
GO-EXCRETION	0.0590861	-0.109541	3.06229	0.00221	0.00296	-3.2478
GO-REGULATION-OF-ORGANIC-ACID-TRANSPORT	0.058728	0.556165	2.97885	0.00291	0.00387	-3.49891
GO-POSITIVE-REGULATION-OF-INTERLEUKIN-1-PRODUCTION	0.0580733	0.40729	2.73035	0.00636	0.00822	-4.20582
GO-REGULATION-OF-PROTEIN-IMPORT	0.058065	2.30447	2.58415	0.0098	0.0125	-4.59311
GO-LYSOSOME-LOCALIZATION	0.0569538	0.920617	2.4074	0.0161	0.02	-5.03299
GO-RESPONSE-TO-PROSTAGLANDIN	0.0568459	-0.27156	2.50717	0.0122	0.0154	-4.7885
GO-LYMPHOCYTE-HOMEOSTASIS	0.0568442	0.432258	2.62692	0.00866	0.0111	-4.48202
GO-T-CELL-DIFFERENTIATION-INVOLVED-IN-IMMUNE-RESPONSE	0.0565758	-0.137077	2.31116	0.0209	0.0256	-5.25943
GO-GLUTAMINE-FAMILY-AMINO-ACID-METABOLIC-PROCESS	0.0564785	1.38533	2.2376	0.0253	0.0308	-5.42631
GO-INTRACELLULAR-ESTROGEN-RECEPTOR-SIGNALING-PATHWAY	0.0547592	2.43019	2.10051	0.0358	0.0431	-5.72296
GO-SECONDARY-ALCOHOL-METABOLIC-PROCESS	0.0544994	0.702706	2.56131	0.0105	0.0133	-4.6517
GO-STEROL-METABOLIC-PROCESS	0.0537099	0.652757	2.50965	0.0121	0.0153	-4.78229
GO-CELLULAR-RESPONSE-TO-VIRUS	0.0520995	1.31296	2.22327	0.0263	0.0319	-5.45821
GO-CELLULAR-RESPONSE-TO-FATTY-ACID	0.0519025	1.11475	2.71285	0.00671	0.00863	-4.2533
GO-INSULIN-SECRETION-INVOLVED-IN-CELLULAR-RESPONSE-TO-GLUCOSE-STIMULUS	0.0495876	1.45443	2.08356	0.0373	0.0448	-5.75834
GO-LUNG-MORPHOGENESIS	0.0485793	0.781061	2.46987	0.0136	0.017	-4.88106
GO-POSITIVE-REGULATION-OF-ANION-TRANSPORT	0.0474431	0.412835	2.49701	0.0126	0.0158	-4.81384
GO-POSITIVE-REGULATION-OF-CARBOHYDRATE-METABOLIC-PROCESS	0.0474193	0.347754	2.42679	0.0153	0.019	-4.98625
GO-REGULATION-OF-MULTICELLULAR-ORGANISM-GROWTH	0.045126	1.60186	2.15866	0.0309	0.0374	-5.59942
GO-NEGATIVE-REGULATION-OF-BLOOD-VESSEL-ENDOTHELIAL-CELL-MIGRATION	0.0435111	-0.424017	2.50391	0.0123	0.0155	-4.79666
GO-POSITIVE-REGULATION-OF-CALCIUM-ION-TRANSPORT-INTO-CYTOSOL	-0.0394904	0.66798	-2.17746	0.0295	0.0357	-5.55875
GO-POLYOL-METABOLIC-PROCESS	-0.0406842	0.114671	-2.09546	0.0362	0.0435	-5.73353
GO-NATURAL-KILLER-CELL-MEDIATED-IMMUNITY	-0.0438419	0.559966	-2.09595	0.0362	0.0435	-5.73249
GO-POST-EMBRYONIC-DEVELOPMENT	-0.0468308	1.57847	-2.07966	0.0376	0.0451	-5.76643
GO-DETECTION-OF-MECHANICAL-STIMULUS-INVOLVED-IN-SENSORY-PERCEPTION	-0.0479053	-0.563502	-2.04182	0.0412	0.0493	-5.84424
GO-POSITIVE-REGULATION-OF-MUSCLE-TISSUE-DEVELOPMENT	-0.0492321	-0.0135429	-2.71548	0.00665	0.00857	-4.2462
GO-POSITIVE-REGULATION-OF-PHOSPHOLIPASE-ACTIVITY	-0.0493264	0.337527	-2.3615	0.0183	0.0225	-5.14213
GO-NERVE-DEVELOPMENT	-0.0494125	0.40122	-2.4165	0.0157	0.0195	-5.0111
GO-CARDIAC-MUSCLE-CELL-CONTRACTION	-0.0500684	0.692125	-2.60417	0.00925	0.0118	-4.54134
GO-CHLORIDE-TRANSMEMBRANE-TRANSPORT	-0.0513471	-0.57435	-2.72675	0.00643	0.0083	-4.21563
GO-OOCYTE-DIFFERENTIATION	-0.0525434	0.39303	-2.7613	0.00579	0.00751	-4.12111
GO-CELL-COMMUNICATION-INVOLVED-IN-CARDIAC-CONDUCTION	-0.0539205	1.53661	-2.66843	0.00766	0.00982	-4.37243
GO-REGULATION-OF-SMOOTH-MUSCLE-CELL-DIFFERENTIATION	-0.0578987	-0.332333	-3.36525	0.000773	0.00107	-2.27814
GO-POSITIVE-REGULATION-OF-PHOSPHATIDYLINOSITOL-3-KINASE-SIGNALING	-0.0587079	0.237448	-2.69853	0.007	0.00899	-4.29193
GO-CIRCADIAN-SLEEP-WAKE-CYCLE	-0.0615222	-0.998684	-2.37014	0.0178	0.0221	-5.12176
GO-NEURAL-CREST-CELL-DIFFERENTIATION	-0.0618319	0.979245	-2.94046	0.0033	0.00437	-3.61209
GO-REGULATION-OF-ACTION-POTENTIAL	-0.0620962	0.332892	-3.26589	0.0011	0.00151	-2.60617
GO-AMINO-ACID-TRANSMEMBRANE-TRANSPORT	-0.0632805	0.936862	-2.82973	0.00469	0.00612	-3.93047
GO-POSITIVE-REGULATION-OF-ANIMAL-ORGAN-MORPHOGENESIS	-0.0638891	0.512397	-3.15468	0.00162	0.00219	-2.96171
GO-PLATELET-DERIVED-GROWTH-FACTOR-RECEPTOR-SIGNALING-PATHWAY	-0.0640488	2.05638	-2.55259	0.0107	0.0136	-4.67392
GO-PROTEIN-TRANSPORT-ALONG-MICROTUBULE	-0.0643469	2.65252	-2.04614	0.0408	0.0489	-5.83542
GO-NEGATIVE-REGULATION-OF-TRANSPORTER-ACTIVITY	-0.0647796	0.996794	-3.4815	0.000505	0.000713	-1.88197
GO-RESPONSE-TO-COCAINE	-0.0647889	-0.0648875	-3.82941	0.000131	0.000194	-0.616542
GO-DETECTION-OF-VISIBLE-LIGHT	-0.0650309	-0.371561	-3.70741	0.000213	0.00031	-1.07388
GO-REGULATION-OF-RECEPTOR-INTERNALIZATION	-0.0654983	1.44026	-3.23009	0.00125	0.0017	-2.72197
GO-EMBRYONIC-HEART-TUBE-DEVELOPMENT	-0.0661733	0.443058	-3.63536	0.000282	0.000406	-1.33706
GO-HISTONE-H3-ACETYLATION	-0.0663562	2.10204	-2.45834	0.014	0.0175	-4.90939
GO-MECHANORECEPTOR-DIFFERENTIATION	-0.066406	0.497875	-3.51527	0.000445	0.000632	-1.76438
GO-REGULATION-OF-KIDNEY-DEVELOPMENT	-0.0664618	0.806556	-3.2848	0.00103	0.00141	-2.54449
GO-LENS-DEVELOPMENT-IN-CAMERA-TYPE-EYE	-0.0672719	1.14266	-3.34094	0.000844	0.00116	-2.3593
GO-REGULATION-OF-HISTONE-METHYLATION	-0.06758	2.50832	-2.30908	0.021	0.0257	-5.26423
GO-REGULATION-OF-MORPHOGENESIS-OF-A-BRANCHING-STRUCTURE	-0.0687116	0.493285	-3.51318	0.000449	0.000636	-1.77169
GO-L-ALPHA-AMINO-ACID-TRANSMEMBRANE-TRANSPORT	-0.0687852	1.40524	-2.84275	0.0045	0.0059	-3.89366
GO-POSITIVE-REGULATION-OF-CELL-CYCLE-ARREST	-0.0689198	2.409	-2.28667	0.0223	0.0273	-5.31558
GO-SENSORY-PERCEPTION-OF-TASTE	-0.0706077	-1.91392	-3.56351	0.000371	0.00053	-1.59443
GO-REGULATION-OF-PEPTIDYL-LYSINE-ACETYLATION	-0.0711556	2.25146	-3.04474	0.00235	0.00313	-3.30119
GO-REGULATION-OF-GLIAL-CELL-DIFFERENTIATION	-0.07239	1.05964	-3.59337	0.000331	0.000475	-1.48809
GO-VISUAL-BEHAVIOR	-0.0730618	1.22366	-3.17302	0.00152	0.00206	-2.90394
GO-RENAL-TUBULE-DEVELOPMENT	-0.0743528	0.253108	-3.53992	0.000406	0.000577	-1.67782
GO-REGULATION-OF-CAMP-MEDIATED-SIGNALING	-0.0748111	1.12998	-3.84233	0.000124	0.000184	-0.567249
GO-OLIGODENDROCYTE-DIFFERENTIATION	-0.0764006	2.61038	-2.33519	0.0196	0.0241	-5.20375
GO-POSITIVE-REGULATION-OF-NEURAL-PRECURSOR-CELL-PROLIFERATION	-0.0774308	0.813793	-3.89945	9.83e-05	0.000147	-0.347358
GO-SOMATIC-STEM-CELL-POPULATION-MAINTENANCE	-0.0789876	1.94926	-3.43879	0.000592	0.000827	-2.02905
GO-REGULATION-OF-CALCIUM-ION-TRANSMEMBRANE-TRANSPORTER-ACTIVITY	-0.0793797	1.44973	-3.61077	0.00031	0.000445	-1.42574
GO-PROTEIN-LOCALIZATION-TO-CELL-SURFACE	-0.0799859	2.07585	-3.74007	0.000187	0.000273	-0.952873
GO-MOLTING-CYCLE-PROCESS	-0.0804067	0.606834	-3.77153	0.000165	0.000242	-0.83535
GO-POSITIVE-REGULATION-OF-CARDIAC-MUSCLE-TISSUE-DEVELOPMENT	-0.0804711	-0.224517	-4.3979	1.13e-05	1.8e-05	1.7078
GO-DETECTION-OF-MECHANICAL-STIMULUS	-0.0820146	-0.808871	-2.96988	0.003	0.00398	-3.52549
GO-CELL-DIFFERENTIATION-INVOLVED-IN-KIDNEY-DEVELOPMENT	-0.0823123	0.268131	-4.38405	1.2e-05	1.91e-05	1.64741
GO-WATER-HOMEOSTASIS	-0.083759	-0.352582	-4.79088	1.73e-06	2.93e-06	3.50011
GO-AMMONIUM-ION-METABOLIC-PROCESS	-0.0844662	0.723853	-4.23625	2.33e-05	3.62e-05	1.01453
GO-PRIMARY-ALCOHOL-METABOLIC-PROCESS	-0.0845753	-0.0465461	-4.38255	1.21e-05	1.92e-05	1.64088
GO-DETERMINATION-OF-HEART-LEFT-RIGHT-ASYMMETRY	-0.0852396	0.383286	-4.75341	2.09e-06	3.52e-06	3.32268
GO-KIDNEY-MORPHOGENESIS	-0.0853193	0.195438	-4.19152	2.84e-05	4.39e-05	0.827227
GO-REGULATION-OF-STEM-CELL-PROLIFERATION	-0.0857084	0.956974	-4.31942	1.61e-05	2.53e-05	1.36802
GO-L-AMINO-ACID-TRANSPORT	-0.0860669	1.24422	-3.76526	0.000169	0.000247	-0.858847
GO-NEGATIVE-REGULATION-OF-NF-KAPPAB-TRANSCRIPTION-FACTOR-ACTIVITY	-0.0873855	1.76089	-4.03114	5.68e-05	8.6e-05	0.17185
GO-RESPONSE-TO-PH	-0.0882905	0.296089	-4.61706	4.04e-06	6.69e-06	2.6887
GO-MULTICELLULAR-ORGANISMAL-MOVEMENT	-0.0898191	0.298234	-5.20785	2.03e-07	3.66e-07	5.56705
GO-REGULATION-OF-PROTEIN-ACETYLATION	-0.0906118	2.40922	-3.82555	0.000133	0.000197	-0.631241
GO-METANEPHROS-DEVELOPMENT	-0.0910532	0.453078	-4.19404	2.81e-05	4.35e-05	0.837735
GO-DETECTION-OF-LIGHT-STIMULUS	-0.0932232	-0.703222	-4.48503	7.54e-06	1.22e-05	2.09215
GO-CILIARY-BASAL-BODY-PLASMA-MEMBRANE-DOCKING	-0.094978	4.50768	-2.19949	0.0279	0.0339	-5.51065
GO-REGULATION-OF-MEMBRANE-DEPOLARIZATION	-0.0967865	0.186528	-4.47169	8.02e-06	1.29e-05	2.03282
GO-POSITIVE-REGULATION-OF-PROTEIN-TYROSINE-KINASE-ACTIVITY	-0.0977475	0.786751	-4.73654	2.27e-06	3.8e-06	3.24328
GO-MUSCLE-ORGAN-MORPHOGENESIS	-0.0980478	-0.690444	-5.15274	2.72e-07	4.86e-07	5.28416
GO-POSITIVE-REGULATION-OF-JUN-KINASE-ACTIVITY	-0.0997428	1.02937	-5.24073	1.7e-07	3.07e-07	5.73725
GO-NEGATIVE-REGULATION-OF-CHROMATIN-ORGANIZATION	-0.0998002	1.97052	-3.55147	0.000388	0.000553	-1.63705
GO-VENTRICULAR-CARDIAC-MUSCLE-TISSUE-DEVELOPMENT	-0.100337	0.0896188	-5.4687	4.87e-08	9.12e-08	6.94631
GO-ACTIVATION-OF-MAPKK-ACTIVITY	-0.102411	1.6153	-4.31874	1.62e-05	2.53e-05	1.36511
GO-REGULATION-OF-GLUCONEOGENESIS	-0.105028	0.857705	-4.62667	3.86e-06	6.4e-06	2.73277
GO-PROTEOGLYCAN-METABOLIC-PROCESS	-0.105272	1.1152	-3.66662	0.00025	0.000362	-1.22352
GO-CELLULAR-RESPONSE-TO-AMMONIUM-ION	-0.10664	0.614103	-5.4298	6.05e-08	1.12e-07	6.73642
GO-COLUMNAR-CUBOIDAL-EPITHELIAL-CELL-DEVELOPMENT	-0.107137	0.947239	-5.09784	3.63e-07	6.42e-07	5.00526
GO-POSITIVE-REGULATION-OF-PLASMA-MEMBRANE-BOUNDED-CELL-PROJECTION-ASSEMBLY	-0.107464	2.74171	-3.66284	0.000253	0.000367	-1.23732
GO-PROTEIN-AUTOUBIQUITINATION	-0.107714	2.69106	-3.85874	0.000116	0.000173	-0.504424
GO-CARDIAC-MUSCLE-TISSUE-MORPHOGENESIS	-0.110543	-0.621745	-6.0373	1.74e-09	3.49e-09	10.1819
GO-ROOF-OF-MOUTH-DEVELOPMENT	-0.110876	0.161966	-5.31398	1.14e-07	2.08e-07	6.12021
GO-PROTEIN-LOCALIZATION-TO-CYTOSKELETON	-0.1137	2.27484	-3.79405	0.000151	0.000223	-0.750629
GO-REGULATION-OF-RELEASE-OF-SEQUESTERED-CALCIUM-ION-INTO-CYTOSOL	-0.114338	0.929667	-5.8873	4.32e-09	8.49e-09	9.29792
GO-REGULATION-OF-PROTEIN-DEPOLYMERIZATION	-0.114754	3.10676	-4.13212	3.68e-05	5.63e-05	0.581547
GO-CELLULAR-COMPONENT-MAINTENANCE	-0.115166	1.13088	-5.45662	5.21e-08	9.69e-08	6.88098
GO-MAMMARY-GLAND-EPITHELIUM-DEVELOPMENT	-0.116386	0.631684	-5.64508	1.79e-08	3.39e-08	7.91642
GO-CELLULAR-RESPONSE-TO-ALCOHOL	-0.116726	1.24734	-5.7484	9.82e-09	1.88e-08	8.49873
GO-PROTEIN-K48-LINKED-UBIQUITINATION	-0.116807	2.96531	-3.68294	0.000234	0.000341	-1.16384
GO-HISTONE-H3-K4-METHYLATION	-0.117993	2.25102	-4.10296	4.18e-05	6.35e-05	0.462223
GO-POSITIVE-REGULATION-OF-ORGAN-GROWTH	-0.118712	-0.0707114	-6.22777	5.32e-10	1.09e-09	11.3357
GO-REGULATION-OF-JUN-KINASE-ACTIVITY	-0.121214	1.40701	-6.13735	9.38e-10	1.9e-09	10.7836
GO-REGULATION-OF-BMP-SIGNALING-PATHWAY	-0.123628	0.149715	-6.10878	1.12e-09	2.26e-09	10.6108
GO-NEGATIVE-REGULATION-OF-BMP-SIGNALING-PATHWAY	-0.124083	-0.245489	-6.79331	1.29e-11	2.88e-11	14.9676
GO-CARDIAC-MUSCLE-CELL-PROLIFERATION	-0.124817	-0.0141396	-6.58681	5.21e-11	1.12e-10	13.6058
GO-POSITIVE-REGULATION-OF-REGULATED-SECRETORY-PATHWAY	-0.125881	0.272829	-5.87626	4.61e-09	9.03e-09	9.23367
GO-INORGANIC-ION-IMPORT-ACROSS-PLASMA-MEMBRANE	-0.126032	0.447185	-6.40713	1.69e-10	3.52e-10	12.4542
GO-HEART-VALVE-DEVELOPMENT	-0.12702	0.787567	-5.33737	1.01e-07	1.85e-07	6.24362
GO-EXOCYTIC-PROCESS	-0.129123	1.50383	-4.87117	1.16e-06	1.98e-06	3.8849
GO-REGULATION-OF-NEURONAL-SYNAPTIC-PLASTICITY	-0.129782	1.32692	-5.02934	5.18e-07	9.03e-07	4.66139
GO-RESPONSE-TO-NERVE-GROWTH-FACTOR	-0.131634	2.79019	-5.24943	1.62e-07	2.94e-07	5.78248
GO-SEMAPHORIN-PLEXIN-SIGNALING-PATHWAY	-0.133847	1.10495	-4.59294	4.53e-06	7.44e-06	2.57845
GO-POSITIVE-REGULATION-OF-HEART-GROWTH	-0.134337	0.0633752	-6.97605	3.65e-12	8.37e-12	16.2067
GO-MRNA-CIS-SPLICING-VIA-SPLICEOSOME	-0.135194	4.06996	-4.01277	6.13e-05	9.28e-05	0.0983881
GO-ANTERIOR-POSTERIOR-AXIS-SPECIFICATION	-0.135319	0.11373	-7.1915	7.88e-13	1.87e-12	17.7087
GO-REGULATION-OF-HEART-GROWTH	-0.135399	0.069548	-6.80249	1.21e-11	2.71e-11	15.029
GO-NEGATIVE-REGULATION-OF-PROTEIN-POLYMERIZATION	-0.135709	3.46815	-4.18338	2.95e-05	4.53e-05	0.793361
GO-RESPIRATORY-GASEOUS-EXCHANGE	-0.135772	0.617183	-6.44235	1.35e-10	2.82e-10	12.6775
GO-PANCREAS-DEVELOPMENT	-0.137653	0.1491	-7.19256	7.82e-13	1.86e-12	17.7162
GO-STRIATED-MUSCLE-CELL-PROLIFERATION	-0.14034	0.36946	-7.42769	1.4e-13	3.44e-13	19.4061
GO-GLOMERULUS-DEVELOPMENT	-0.141196	0.726581	-6.74304	1.82e-11	3.99e-11	14.6323
GO-AUTOPHAGOSOME-ORGANIZATION	-0.141418	4.37018	-3.89704	9.93e-05	0.000149	-0.356722
GO-POSITIVE-REGULATION-OF-NEURON-DEATH	-0.142817	2.93	-4.87952	1.11e-06	1.9e-06	3.92528
GO-NEGATIVE-REGULATION-OF-MUSCLE-TISSUE-DEVELOPMENT	-0.145918	0.51138	-7.17818	8.68e-13	2.05e-12	17.6145
GO-DIENCEPHALON-DEVELOPMENT	-0.14682	0.0202945	-7.83116	6.45e-15	1.68e-14	22.4282
GO-MESENCHYMAL-CELL-PROLIFERATION	-0.148888	1.37729	-6.4662	1.15e-10	2.45e-10	12.8294
GO-NEGATIVE-REGULATION-OF-MUSCLE-CELL-DIFFERENTIATION	-0.149833	0.202346	-7.89129	4.03e-15	1.06e-14	22.8918
GO-REGULATION-OF-NEURAL-PRECURSOR-CELL-PROLIFERATION	-0.150291	1.91354	-6.5115	8.56e-11	1.83e-10	13.1194
GO-MATING	-0.150654	0.360735	-6.01862	1.95e-09	3.9e-09	10.0706
GO-CERAMIDE-BIOSYNTHETIC-PROCESS	-0.151017	1.16769	-6.7756	1.46e-11	3.23e-11	14.8492
GO-REGULATION-OF-BEHAVIOR	-0.151155	-0.245083	-8.45859	4e-17	1.17e-16	27.4332
GO-DNA-METHYLATION-OR-DEMETHYLATION	-0.155893	1.63335	-6.99864	3.11e-12	7.18e-12	16.3621
GO-ASSOCIATIVE-LEARNING	-0.157515	1.42649	-6.72954	2e-11	4.36e-11	14.5427
GO-NEUROMUSCULAR-PROCESS-CONTROLLING-BALANCE	-0.158433	1.20971	-6.94411	4.56e-12	1.04e-11	15.9878
GO-MONOAMINE-TRANSPORT	-0.161728	-0.158592	-8.1553	4.89e-16	1.34e-15	24.9676
GO-FOREBRAIN-CELL-MIGRATION	-0.162942	1.59184	-7.67944	2.09e-14	5.27e-14	21.2737
GO-REGULATION-OF-POTASSIUM-ION-TRANSMEMBRANE-TRANSPORTER-ACTIVITY	-0.164545	0.852069	-8.52829	2.22e-17	6.58e-17	28.0121
GO-RECEPTOR-CLUSTERING	-0.164821	1.53229	-6.36414	2.23e-10	4.62e-10	12.1833
GO-REGULATION-OF-SKELETAL-MUSCLE-TISSUE-DEVELOPMENT	-0.168561	1.01415	-8.98964	4.07e-19	1.29e-18	31.9577
GO-ACTIVATION-OF-GTPASE-ACTIVITY	-0.171977	1.14884	-8.15938	4.73e-16	1.3e-15	25.0003
GO-REGULATION-OF-POSTSYNAPTIC-MEMBRANE-NEUROTRANSMITTER-RECEPTOR-LEVELS	-0.173997	1.50656	-7.05393	2.11e-12	4.89e-12	16.7446
GO-REGULATION-OF-PHOSPHOLIPID-METABOLIC-PROCESS	-0.176816	0.447787	-9.10135	1.5e-19	4.84e-19	32.9429
GO-REGULATION-OF-LIPID-KINASE-ACTIVITY	-0.180041	0.0224999	-9.16038	8.82e-20	2.86e-19	33.4681
GO-POSITIVE-REGULATION-OF-EPITHELIAL-CELL-DIFFERENTIATION	-0.180063	0.557743	-8.57314	1.52e-17	4.52e-17	28.3869
GO-REGULATION-OF-SMOOTHENED-SIGNALING-PATHWAY	-0.180418	1.31368	-6.4624	1.18e-10	2.5e-10	12.8051
GO-AXONEME-ASSEMBLY	-0.185308	-0.27454	-9.22778	4.79e-20	1.58e-19	34.0718
GO-REGULATION-OF-CARDIAC-MUSCLE-TISSUE-DEVELOPMENT	-0.185935	-0.14527	-9.42019	8.17e-21	2.86e-20	35.8183
GO-REGULATION-OF-SODIUM-ION-TRANSMEMBRANE-TRANSPORTER-ACTIVITY	-0.186746	0.859963	-9.06396	2.1e-19	6.75e-19	32.6119
GO-FACE-DEVELOPMENT	-0.189167	1.03902	-8.40567	6.23e-17	1.81e-16	26.9968
GO-NEUROEPITHELIAL-CELL-DIFFERENTIATION	-0.191302	0.955582	-9.39765	1.01e-20	3.49e-20	35.6119
GO-POSITIVE-REGULATION-OF-SMALL-GTPASE-MEDIATED-SIGNAL-TRANSDUCTION	-0.191997	0.521899	-9.86172	1.24e-22	4.78e-22	39.9548
GO-CATECHOLAMINE-SECRETION	-0.19307	-0.883867	-10.0498	1.98e-23	8.03e-23	41.7716
GO-ARTERY-DEVELOPMENT	-0.193633	0.493275	-8.57319	1.52e-17	4.52e-17	28.3873
GO-POSITIVE-REGULATION-OF-CATION-CHANNEL-ACTIVITY	-0.196386	0.643299	-9.3101	2.26e-20	7.57e-20	34.8148
GO-CARDIAC-VENTRICLE-MORPHOGENESIS	-0.196479	0.0611394	-10.062	1.76e-23	7.16e-23	41.89
GO-REGULATION-OF-CARDIOCYTE-DIFFERENTIATION	-0.197032	0.266075	-10.2733	2.15e-24	9.05e-24	43.9712
GO-ARTERY-MORPHOGENESIS	-0.198175	0.16135	-9.21697	5.28e-20	1.74e-19	33.9747
GO-DEMETHYLATION	-0.199891	1.84208	-7.9763	2.06e-15	5.48e-15	23.553
GO-PROTEOGLYCAN-BIOSYNTHETIC-PROCESS	-0.202845	1.20142	-6.98702	3.38e-12	7.77e-12	16.2821
GO-POSITIVE-REGULATION-OF-AXONOGENESIS	-0.205235	2.74712	-7.09954	1.52e-12	3.57e-12	17.0622
GO-NEUROBLAST-PROLIFERATION	-0.207035	1.16037	-9.2657	3.39e-20	1.13e-19	34.4132
GO-AXIS-SPECIFICATION	-0.207802	0.0836324	-10.1175	1.02e-23	4.2e-23	42.4328
GO-VESICLE-CYTOSKELETAL-TRAFFICKING	-0.209656	3.18039	-6.62423	4.06e-11	8.79e-11	13.8495
GO-NEGATIVE-REGULATION-OF-TELOMERE-MAINTENANCE	-0.212001	5.25029	-4.93759	8.3e-07	1.43e-06	4.20799
GO-PRODUCTION-OF-SMALL-RNA-INVOLVED-IN-GENE-SILENCING-BY-RNA	-0.215789	2.98907	-8.35641	9.38e-17	2.7e-16	26.5929
GO-BODY-MORPHOGENESIS	-0.215896	1.5374	-9.73927	4.04e-22	1.51e-21	38.7897
GO-INNER-EAR-MORPHOGENESIS	-0.218546	-0.18901	-10.5221	1.71e-25	7.73e-25	46.4746
GO-DOPAMINE-TRANSPORT	-0.218819	-0.440974	-11.9238	3.99e-32	2.29e-31	61.613
GO-SPLICEOSOMAL-COMPLEX-ASSEMBLY	-0.219383	4.93241	-5.67422	1.51e-08	2.87e-08	8.07963
GO-CYTOPLASMIC-MICROTUBULE-ORGANIZATION	-0.221049	2.28043	-9.34863	1.58e-20	5.43e-20	35.1647
GO-LONG-TERM-SYNAPTIC-POTENTIATION	-0.221228	1.51042	-8.33793	1.09e-16	3.12e-16	26.442
GO-CARDIAC-SEPTUM-MORPHOGENESIS	-0.224506	0.603486	-9.89	9.46e-23	3.69e-22	40.2259
GO-NEURAL-NUCLEUS-DEVELOPMENT	-0.22693	3.8869	-7.70983	1.65e-14	4.19e-14	21.5032
GO-AORTA-DEVELOPMENT	-0.227795	1.04053	-9.99364	3.44e-23	1.38e-22	41.2254
GO-PHOSPHATIDYLINOSITOL-PHOSPHORYLATION	-0.227824	1.56935	-9.63437	1.1e-21	3.99e-21	37.8025
GO-TRANSMISSION-OF-NERVE-IMPULSE	-0.22783	-0.210052	-9.99033	3.56e-23	1.42e-22	41.1933
GO-POSITIVE-REGULATION-OF-DENDRITE-DEVELOPMENT	-0.229638	2.25772	-8.49291	3e-17	8.78e-17	27.7176
GO-REGULATION-OF-SODIUM-ION-TRANSPORT	-0.230568	1.40402	-10.0126	2.86e-23	1.15e-22	41.4094
GO-NEGATIVE-REGULATION-OF-PROTEIN-COMPLEX-DISASSEMBLY	-0.230735	2.14706	-9.17319	7.86e-20	2.55e-19	33.5825
GO-DORSAL-VENTRAL-PATTERN-FORMATION	-0.239766	-0.253682	-12.2806	6.21e-34	3.77e-33	65.7441
GO-ADULT-LOCOMOTORY-BEHAVIOR	-0.24058	1.53085	-9.77183	2.96e-22	1.11e-21	39.0981
GO-SKELETAL-MUSCLE-CELL-DIFFERENTIATION	-0.243698	1.67128	-9.88528	9.9e-23	3.84e-22	40.1806
GO-HISTONE-H4-ACETYLATION	-0.244963	3.4419	-7.0493	2.18e-12	5.04e-12	16.7124
GO-POSITIVE-REGULATION-OF-NEURON-APOPTOTIC-PROCESS	-0.247466	2.20118	-9.52364	3.11e-21	1.12e-20	36.7714
GO-EMBRYONIC-PATTERN-SPECIFICATION	-0.249747	0.498559	-12.7959	1.25e-36	8.34e-36	71.9058
GO-PHOTORECEPTOR-CELL-DIFFERENTIATION	-0.257385	0.584133	-11.8037	1.58e-31	8.77e-31	60.2471
GO-AXO-DENDRITIC-TRANSPORT	-0.260008	4.24039	-7.73931	1.32e-14	3.36e-14	21.7267
GO-EMBRYONIC-SKELETAL-SYSTEM-MORPHOGENESIS	-0.262609	0.664222	-11.8371	1.08e-31	6.07e-31	60.6253
GO-SOMITOGENESIS	-0.263003	0.225328	-12.5826	1.68e-35	1.07e-34	69.3271
GO-INTRASPECIES-INTERACTION-BETWEEN-ORGANISMS	-0.265014	0.57784	-12.3643	2.3e-34	1.44e-33	66.7297
GO-MULTI-ORGANISM-BEHAVIOR	-0.271226	0.623242	-12.8532	6.19e-37	4.26e-36	72.6054
GO-SYNAPTIC-VESICLE-RECYCLING	-0.283263	2.88607	-10.1704	6.01e-24	2.51e-23	42.9532
GO-LIPID-PHOSPHORYLATION	-0.28346	1.53452	-12.0979	5.31e-33	3.13e-32	63.615
GO-NEGATIVE-REGULATION-OF-CELL-MORPHOGENESIS-INVOLVED-IN-DIFFERENTIATION	-0.286951	2.14003	-9.64701	9.73e-22	3.56e-21	37.9209
GO-PRESYNAPTIC-ENDOCYTOSIS	-0.287491	2.70283	-10.6941	2.89e-26	1.35e-25	48.2369
GO-AXONAL-TRANSPORT	-0.290338	3.99988	-7.78094	9.54e-15	2.45e-14	22.0436
GO-SOMITE-DEVELOPMENT	-0.304602	0.393758	-14.1573	3.18e-44	2.98e-43	89.281
GO-FILOPODIUM-ASSEMBLY	-0.311686	2.30078	-11.4071	1.36e-29	7.03e-29	55.8282
GO-FOREBRAIN-GENERATION-OF-NEURONS	-0.312197	0.610183	-13.9873	3.07e-43	2.64e-42	87.0264
GO-MICROTUBULE-BUNDLE-FORMATION	-0.312644	0.951167	-14.6379	4.57e-47	4.72e-46	95.7872
GO-NEGATIVE-REGULATION-OF-AXONOGENESIS	-0.316291	1.79023	-11.9028	5.08e-32	2.9e-31	61.3729
GO-NEURAL-RETINA-DEVELOPMENT	-0.319539	0.838373	-14.0254	1.85e-43	1.64e-42	87.5295
GO-POSITIVE-REGULATION-OF-NOTCH-SIGNALING-PATHWAY	-0.32142	1.46762	-13.0829	3.57e-38	2.48e-37	75.4375
GO-DICARBOXYLIC-ACID-TRANSPORT	-0.322834	0.695633	-14.6381	4.56e-47	4.72e-46	95.7896
GO-RECEPTOR-LOCALIZATION-TO-SYNAPSE	-0.329056	1.01856	-12.468	6.67e-35	4.2e-34	67.959
GO-ORGANELLE-TRANSPORT-ALONG-MICROTUBULE	-0.332083	4.54091	-8.88014	1.07e-18	3.3e-18	31.0033
GO-MRNA-SPLICE-SITE-SELECTION	-0.347245	3.48007	-11.4054	1.39e-29	7.12e-29	55.8099
GO-VENTRICULAR-SEPTUM-DEVELOPMENT	-0.3533	0.905328	-16.1344	1.94e-56	3.02e-55	117.254
GO-CELL-FATE-SPECIFICATION	-0.360218	-0.349498	-16.4208	2.55e-58	4.3e-57	121.566
GO-REGULATION-OF-DENDRITE-MORPHOGENESIS	-0.36201	2.17339	-12.8035	1.14e-36	7.77e-36	71.9988
GO-CELL-DIFFERENTIATION-IN-SPINAL-CORD	-0.370183	-0.574484	-18.3875	5.53e-72	1.69e-70	152.891
GO-ALTERNATIVE-MRNA-SPLICING-VIA-SPLICEOSOME	-0.379552	5.70743	-9.51387	3.41e-21	1.22e-20	36.6809
GO-REGULATION-OF-NEUROTRANSMITTER-RECEPTOR-ACTIVITY	-0.388596	0.446097	-16.0566	6.23e-56	9.53e-55	116.094
GO-ACIDIC-AMINO-ACID-TRANSPORT	-0.38873	1.22039	-15.3862	1.18e-51	1.5e-50	106.295
GO-PROTEIN-TRANSPORT-WITHIN-LIPID-BILAYER	-0.38928	1.54382	-14.4572	5.47e-46	5.51e-45	93.3188
GO-REGULATION-OF-SYNAPTIC-VESICLE-TRANSPORT	-0.395926	1.35234	-14.0084	2.32e-43	2.04e-42	87.3041
GO-REGULATION-OF-GLUTAMATE-RECEPTOR-SIGNALING-PATHWAY	-0.402668	0.658832	-15.3685	1.52e-51	1.91e-50	106.041
GO-HIPPOCAMPUS-DEVELOPMENT	-0.406286	2.62804	-13.9095	8.61e-43	7.04e-42	86.0021
GO-FOREBRAIN-NEURON-DIFFERENTIATION	-0.41149	0.361992	-17.6804	6.33e-67	1.54e-65	141.291
GO-REGULATION-OF-SYNAPTIC-TRANSMISSION-GLUTAMATERGIC	-0.427468	0.653748	-18.665	5.17e-74	1.71e-72	157.545
GO-REGULATION-OF-DENDRITIC-SPINE-DEVELOPMENT	-0.430644	2.96234	-14.1974	1.85e-44	1.76e-43	89.8171
GO-POSITIVE-REGULATION-OF-NEUROLOGICAL-SYSTEM-PROCESS	-0.431537	0.689574	-17.9373	9.59e-69	2.56e-67	145.462
GO-NEURON-PROJECTION-ORGANIZATION	-0.437524	3.36185	-13.2506	4.33e-39	3.05e-38	77.5345
GO-NEGATIVE-REGULATION-OF-SYNAPTIC-TRANSMISSION	-0.439675	1.24042	-13.9365	6.03e-43	5.03e-42	86.3566
GO-PROTEIN-LOCALIZATION-TO-SYNAPSE	-0.442564	1.20627	-15.7745	4.11e-54	5.56e-53	111.926
GO-NEURON-FATE-COMMITMENT	-0.457697	-0.656098	-19.0697	5.13e-77	2.12e-75	164.433
GO-DENDRITIC-SPINE-DEVELOPMENT	-0.478924	3.21573	-14.7598	8.44e-48	9.29e-47	97.4675
GO-REGULATION-OF-POSTSYNAPSE-ORGANIZATION	-0.498056	2.95458	-15.2885	4.81e-51	5.93e-50	104.898
GO-POSITIVE-REGULATION-OF-SYNAPSE-ASSEMBLY	-0.512601	0.408234	-18.0451	1.63e-69	4.65e-68	147.226
GO-SYNAPTIC-TRANSMISSION-GLUTAMATERGIC	-0.516608	0.570976	-21.3801	4.02e-95	3.32e-93	205.974
GO-GLUTAMATE-RECEPTOR-SIGNALING-PATHWAY	-0.518988	0.496543	-19.6713	1.42e-81	7.79e-80	174.892
GO-CENTRAL-NERVOUS-SYSTEM-NEURON-DEVELOPMENT	-0.525811	2.60589	-19.0599	6.07e-77	2.39e-75	164.266
GO-DENDRITIC-SPINE-MORPHOGENESIS	-0.525839	2.52009	-16.9552	6.62e-62	1.33e-60	129.784
GO-REGULATION-OF-MICROTUBULE-POLYMERIZATION-OR-DEPOLYMERIZATION	-0.649251	3.36004	-16.8182	5.61e-61	1.05e-59	127.657
