# Supplementary material for: Hypoxia Contributes to Poor Prognosis in Primary IDH-wt GBM by Inducing Tumor Cells MES-Like Transformation Trend and Inhibiting Immune Cells Activity
Source: Front Oncol. 2021 Dec 8;11:782043. doi: 10.3389/fonc.2021.782043 (PMC8694101; doi:10.3389/fonc.2021.782043)
Supplement: Supplementary Table 3 — Differentially methylation condition nearby MES-like signature genes between different hypoxia groups, hypoxia v.s. normoxia. [file Table_3.xlsx]

## Sheet: Bulk_GBM_DifferentialMethylatio
	Name	Hypoxia	Normoxia	logFC	pValue	fdr	chr	Relation_to_Island	UCSC_RefGene_Name	UCSC_RefGene_Group	DMR	Enhancer
1	cg00101986	0.012691	0.0131931	-0.0559727	0.190412	0.591044	chr1	Island	CLIC4	TSS200
2	cg00102166	0.157088	0.134886	0.219827	0.631796	0.839066	chr1	S_Shore	SLC2A1	TSS1500
3	cg00134295	0.227477	0.206641	0.138598	0.577544	0.806967	chr12	OpenSea	A2M	TSS1500		TRUE
4	cg00142150	0.0422794	0.0345687	0.290487	0.108253	0.478717	chr22	N_Shelf	LGALS1	TSS1500
5	cg00151234	0.217182	0.209199	0.0540314	0.928609	0.963002	chrX	Island	PGK1	TSS1500
6	cg00178359	0.172081	0.162476	0.0828652	0.917465	0.958861	chr16	Island	MT1E	TSS200
7	cg00292662	0.0774041	0.0678112	0.190887	0.324908	0.673965	chr22	N_Shore	LGALS1	TSS1500
8	cg00330888	0.013563	0.012375	0.132243	0.173585	0.586236	chr2	Island	EPAS1	TSS1500
9	cg00346256	0.913821	0.914013	-0.000302922	0.969003	0.982159	chr19	Island	C3	Body
10	cg00431549	0.108694	0.139093	-0.355776	0.0639982	0.406293	chr12	OpenSea	MGP	TSS200
11	cg00491839	0.0729569	0.075391	-0.0473467	0.707188	0.870428	chr19	Island	PPP1R15A	TSS200
12	cg00519002	0.0620121	0.0721828	-0.219104	0.337607	0.685612	chr16	Island	MT1E	TSS1500
13	cg00556515	0.953598	0.972927	-0.0289496	0.595236	0.816569	chr12	S_Shelf	TNFRSF1A	Body
14	cg00559179	0.0171075	0.016532	0.0493685	0.299917	0.665984	chr7	Island	NAMPT	TSS1500
15	cg00565348	0.580485	0.601031	-0.0501787	0.631769	0.839066	chr6	Island	NRN1	Body	CDMR
16	cg00593048	0.0669833	0.0555449	0.270147	0.0678069	0.406841	chr10	S_Shore	PFKP	Body
17	cg00668890	0.180593	0.190026	-0.0734523	0.525645	0.783273	chr12	OpenSea	TNFRSF1A	Body		TRUE
18	cg00690271	0.0190385	0.0110802	0.780937	0.335974	0.685612	chr12	Island	TUBA1C	TSS200
19	cg00832270	0.255287	0.196008	0.38121	0.414254	0.746834	chrX	Island	PGK1	TSS200
20	cg00884221	0.0546736	0.0573308	-0.0684658	0.0922313	0.459238	chr4	Island	IGFBP7	TSS1500
21	cg00989220	0.905226	0.907365	-0.00340497	0.815606	0.919676	chr12	S_Shore	TNFRSF1A	Body
22	cg01003015	0.0799334	0.0930458	-0.219142	0.146872	0.551571	chr10	Island	VIM	5'UTR	DMR
23	cg01029985	0.134545	0.222226	-0.723937	0.000689639	0.0641344	chr19	Island	SERTAD1	TSS200
24	cg01033646	0.0329378	0.0308434	0.0947818	0.542633	0.787674	chr12	Island	XPOT	5'UTR
25	cg01037108	0.0849451	0.0890416	-0.0679485	0.476121	0.760213	chr5	Island	HSPA9	TSS200
26	cg01064286	0.737856	0.709781	0.0559658	0.622556	0.831744	chr1	N_Shelf	ATF3	5'UTR
27	cg01096752	0.0320463	0.0373655	-0.22155	0.0154228	0.207283	chr19	Island	FTL	TSS200
28	cg01190915	0.0512517	0.0521807	-0.0259168	0.815658	0.919676	chr16	S_Shore	MT2A	Body
29	cg01264106	0.0751418	0.0668041	0.169679	0.659674	0.850882	chr22	N_Shore	LGALS1	TSS200
30	cg01373473	0.0318252	0.0289264	0.137781	0.288153	0.66556	chr7	Island	NAMPT	TSS1500
31	cg01410163	0.291891	0.274127	0.0905861	0.88803	0.947232	chr6	Island	NRN1	Body
32	cg01418856	0.0138209	0.0123561	0.161631	0.324063	0.673965	chr12	Island	TUBA1C	TSS1500
33	cg01493727	0.710982	0.736015	-0.0499216	0.460377	0.760213	chr6	N_Shore	NRN1	Body	RDMR
34	cg01493740	0.174704	0.253441	-0.536743	0.00179761	0.0723461	chr6	OpenSea	GJA1	5'UTR	DMR
35	cg01555431	0.0352945	0.0329869	0.09755	0.414424	0.746834	chr6	Island	AKAP12	Body	DMR
36	cg01561596	0.0534105	0.0738714	-0.467892	0.00131845	0.0723461	chr13	S_Shore	UFM1	Body
37	cg01581974	0.0870929	0.0719059	0.276446	0.551221	0.796767	chr12	Island	TUBA1C	TSS200
38	cg01603146	0.267203	0.18063	0.564899	0.392687	0.735058	chr1	S_Shore	S100A11	TSS200
39	cg01678714	0.0274557	0.0256361	0.0989303	0.371397	0.721551	chr5	Island	GFPT2	TSS200	DMR
40	cg01684586	0.667704	0.71626	-0.101274	0.123266	0.502027	chr4	OpenSea	IGFBP7	Body		TRUE
41	cg01704877	0.902191	0.893501	0.0139641	0.186453	0.591044	chr20	Island	TRIB3	Body
42	cg01706566	0.696313	0.613774	0.182028	0.0659018	0.406293	chr8	N_Shore	BNIP3L	TSS1500
43	cg01733783	0.0940046	0.102755	-0.128411	0.460249	0.760213	chr9	Island	HSPA5	TSS200
44	cg01807407	0.231244	0.256959	-0.152122	0.218518	0.614464	chr6	Island	NRN1	Body
45	cg01906879	0.0732424	0.12647	-0.788047	0.223348	0.615226	chr3	S_Shore	GBE1	TSS200
46	cg01907688	0.0252319	0.0255857	-0.0200892	0.17376	0.586236	chr1	S_Shore	SLC2A1	TSS200
47	cg01924561	0.767805	0.808579	-0.0746499	0.452491	0.760213	chr1	OpenSea	SLC2A1	Body		TRUE
48	cg01959562	0.106653	0.0466379	1.19335	0.00455511	0.129175	chr4	Island	IGFBP7	TSS200
49	cg01960526	0.018417	0.0165835	0.151286	0.111026	0.487645	chr2	Island	EPAS1	TSS200
50	cg02043077	0.0521234	0.0475534	0.132382	0.331315	0.678791	chr2	Island	INSIG2	TSS1500
51	cg02097014	0.110181	0.119962	-0.122692	0.568757	0.806362	chr1	OpenSea	CHI3L1	TSS1500		TRUE
52	cg02181247	0.53169	0.605132	-0.186666	0.223386	0.615226	chr11	N_Shore	ADM	TSS1500
53	cg02183170	0.496776	0.504585	-0.0225019	1	1	chr14	Island	LGALS3	TSS200
54	cg02215776	0.933514	0.940991	-0.0115085	0.0803157	0.439066	chr10	OpenSea	PFKP	Body		TRUE
55	cg02221143	0.0184193	0.0193025	-0.06757	0.331158	0.678791	chr14	Island	ERO1L	TSS200
56	cg02269388	0.0248516	0.0231019	0.105329	0.835765	0.926876	chr12	Island	TUBA1C	TSS1500
57	cg02345060	0.982277	0.978908	0.00495536	0.185004	0.591044	chr10	OpenSea	PFKP	Body
58	cg02365648	0.817787	0.837972	-0.0351766	0.876478	0.9409	chr10	N_Shore	BNIP3	Body
59	cg02368206	0.0259741	0.024615	0.0775325	0.452436	0.760213	chr5	Island	HSPA9	TSS1500
60	cg02388416	0.607796	0.674453	-0.150132	0.199778	0.596671	chr10	Island	BNIP3	TSS1500
61	cg02395434	0.60602	0.654372	-0.110745	0.508852	0.777261	chr3	OpenSea	GBE1	Body		TRUE
62	cg02580095	0.851939	0.821266	0.0529016	0.0325862	0.331786	chr6	OpenSea	GJA1	3'UTR
63	cg02624704	0.0797521	0.0945791	-0.245998	0.50887	0.777261	chr1	Island	PRDX6	TSS200
64	cg02664162	0.128125	0.110219	0.217175	0.300054	0.665984	chr19	Island	FTL	Body
65	cg02726847	0.0481521	0.0644525	-0.420638	0.0171745	0.226299	chr10	Island	PFKP	Body
66	cg02746869	0.0327942	0.0509154	-0.63466	0.378407	0.726542	chr10	Island	VIM	Body	DMR
67	cg02773337	0.984939	0.986364	-0.00208672	0.130722	0.519793	chr10	OpenSea	PFKP	Body
68	cg02780743	0.137027	0.128715	0.0902791	0.78563	0.910257	chr19	N_Shore	GDF15	TSS200		TRUE
69	cg02835981	0.499461	0.518686	-0.0544869	0.687998	0.864267	chr10	Island	BNIP3	TSS1500
70	cg02882624	0.058312	0.0558868	0.0612848	0.542633	0.787674	chr7	Island	NAMPT	1stExon
71	cg02891314	0.615946	0.668626	-0.118396	0.312397	0.666447	chr5	Island	GFPT2	Body
72	cg03015114	0.306471	0.32742	-0.0953925	0.421871	0.754151	chr19	S_Shore	C3	Body		TRUE
73	cg03078586	0.860791	0.859508	0.0021522	0.508835	0.777261	chr19	S_Shore	FTL	Body
74	cg03106313	0.0486431	0.0309021	0.654528	0.123235	0.502027	chr1	Island	S100A11	Body
75	cg03106717	0.840861	0.85031	-0.0161224	0.659648	0.850882	chr1	OpenSea	CLIC4	Body		TRUE
76	cg03128534	0.0148369	0.0156688	-0.0787107	0.444698	0.760213	chr1	Island	SLC2A1	Body
77	cg03138854	0.0431275	0.0443095	-0.0390083	0.468229	0.760213	chr1	Island	TAGLN2	TSS200
78	cg03140135	0.187838	0.160328	0.228459	0.4145	0.746834	chr12	OpenSea	EMP1	5'UTR		TRUE
79	cg03181829	0.0655729	0.0804157	-0.294376	0.000833022	0.0641344	chr6	OpenSea	GJA1	5'UTR	DMR
80	cg03189871	0.924464	0.938181	-0.021248	0.371106	0.721551	chr19	S_Shelf	C3	Body
81	cg03207391	0.880329	0.799753	0.138488	0.0370388	0.345696	chr19	Island	GDF15	1stExon		TRUE
82	cg03315687	0.0344991	0.0454492	-0.397696	4.7477e-05	0.0189248	chr19	S_Shore	SERTAD1	TSS1500
83	cg03338959	0.0430304	0.0566775	-0.397418	0.0382532	0.352139	chr7	S_Shore	NAMPT	TSS1500
84	cg03357180	0.0884402	0.0443402	0.996087	0.00554378	0.129175	chr4	Island	IGFBP7	TSS200
85	cg03359468	0.0239691	0.0250833	-0.0655537	0.204157	0.602157	chr8	Island	BNIP3L	TSS200
86	cg03368362	0.0605393	0.0499749	0.276667	0.845927	0.927387	chr16	Island	MT1X	TSS1500		TRUE
87	cg03455408	0.981349	0.980423	0.00136263	0.268164	0.650294	chr10	OpenSea	PFKP	Body
88	cg03548673	0.0809096	0.0310298	1.38266	0.208977	0.608041	chr11	Island	ADM	TSS1500
89	cg03551406	0.419182	0.411052	0.0282538	0.886681	0.947232	chr16	N_Shore	MT1X	TSS1500
90	cg03558682	0.897093	0.895722	0.00220576	0.595415	0.816569	chr13	S_Shelf	UFM1	Body
91	cg03609148	0.022451	0.0198039	0.180992	0.161838	0.578547	chr6	S_Shore	AKAP12	Body	CDMR
92	cg03619586	0.451563	0.437027	0.0472055	0.896939	0.952205	chr6	N_Shelf	CLIC1	TSS1500		TRUE
93	cg03648483	0.0737879	0.0824632	-0.160366	0.154226	0.56652	chr1	S_Shore	CLIC4	Body
94	cg03651478	0.0720505	0.0776946	-0.108806	0.95868	0.976111	chr1	N_Shore	TAGLN2	5'UTR	RDMR
95	cg03651715	0.61211	0.57383	0.0931687	0.0872286	0.451302	chr6	N_Shore	AKAP12	Body
96	cg03707168	0.54468	0.580549	-0.0920087	0.437111	0.760213	chr19	S_Shelf	PPP1R15A	Body
97	cg03707308	0.578226	0.661882	-0.194939	0.213747	0.613836	chr6	Island	NRN1	Body	DMR
98	cg03724763	0.0426918	0.0467687	-0.131583	0.19079	0.591044	chr1	S_Shore	S100A11	Body
99	cg03759454	0.218897	0.228008	-0.0588295	0.371319	0.721551	chr6	S_Shore	NRN1	Body	RDMR
100	cg03785807	0.0545311	0.0920126	-0.754754	0.2653	0.648439	chr3	S_Shore	GBE1	TSS200
101	cg03796024	0.900867	0.882806	0.0292181	0.0658799	0.406293	chr10	S_Shelf	PFKP	Body
102	cg03984758	0.811673	0.800048	0.0208117	0.508904	0.777261	chr4	OpenSea	IGFBP7	Body		TRUE
103	cg04012509	0.0179658	0.0169284	0.0858133	0.270586	0.650294	chr13	Island	UFM1	Body
104	cg04020211	0.983558	0.986425	-0.00419905	0.104095	0.475717	chr5	OpenSea	GFPT2	Body
105	cg04089739	0.693221	0.712071	-0.0387066	0.371397	0.721551	chr19	OpenSea	C3	Body
106	cg04116858	0.0356759	0.0278101	0.359342	0.468283	0.760213	chr1	S_Shore	TAGLN2	TSS1500
107	cg04118888	0.0291027	0.036605	-0.330888	0.001964	0.0723461	chr14	Island	EGLN3	TSS200		TRUE
108	cg04130057	0.0347611	0.0336632	0.0463007	0.81565	0.919676	chr1	S_Shore	TAGLN2	TSS1500
109	cg04162118	0.80619	0.717522	0.168096	0.0020455	0.0723461	chr8	N_Shore	TRAM1	Body
110	cg04187403	0.298465	0.250045	0.255373	0.672548	0.86035	chr6	Island	NRN1	Body
111	cg04194821	0.249197	0.271362	-0.122931	0.534046	0.78544	chr14	OpenSea	EGLN3	Body		TRUE
112	cg04195527	0.0387113	0.0449787	-0.216486	0.0276782	0.299996	chr2	S_Shore	INSIG2	5'UTR
113	cg04203508	0.0835933	0.0989312	-0.243038	0.39263	0.735058	chr1	N_Shore	ATF3	5'UTR
114	cg04287330	0.0273393	0.0240705	0.183709	0.213709	0.613836	chr1	Island	SLC2A1	Body
115	cg04306507	0.350228	0.423306	-0.273404	0.0973634	0.46403	chr14	N_Shore	LGALS3	TSS1500
116	cg04318602	0.0255423	0.027898	-0.12727	0.312319	0.666447	chr14	Island	ERO1L	TSS1500
117	cg04361579	0.950191	0.953244	-0.0046279	0.23834	0.626292	chr1	OpenSea	CHI3L1	Body
118	cg04396998	0.346343	0.342283	0.0170101	0.979336	0.989645	chr19	S_Shore	PPP1R15A	Body	RDMR
119	cg04475375	0.0640472	0.0709642	-0.147957	0.238587	0.626292	chr6	N_Shore	NRN1	TSS1500	DMR
120	cg04537014	0.0267706	0.0346033	-0.370259	0.00157422	0.0723461	chr19	Island	FTL	Body
121	cg04601383	0.897498	0.866442	0.0508067	0.136349	0.535828	chr19	S_Shelf	C3	Body
122	cg04772947	0.435061	0.438656	-0.0118738	0.716832	0.872731	chr11	OpenSea	SERPING1	TSS1500
123	cg04788372	0.938777	0.926099	0.0196156	0.11697	0.50129	chr10	Island	PFKP	Body
124	cg04793813	0.279116	0.318685	-0.191266	0.517282	0.777659	chr16	S_Shore	MT1E	Body		TRUE
125	cg04797936	0.132516	0.0692669	0.935929	0.452545	0.760213	chr12	Island	TUBA1C	Body
126	cg04989070	0.719922	0.75366	-0.0660725	0.805624	0.919676	chr1	N_Shelf	S100A10	5'UTR		TRUE
127	cg04989674	0.0606851	0.131332	-1.1138	0.0051447	0.129175	chr3	S_Shore	GBE1	TSS200
128	cg05004518	0.843708	0.858936	-0.0258068	0.785579	0.910257	chr7	N_Shore	NAMPT	Body
129	cg05034603	0.506111	0.611979	-0.274029	0.0973227	0.46403	chr1	OpenSea	SLC2A1	Body		TRUE
130	cg05049980	0.912113	0.909713	0.00380239	0.542649	0.787674	chr2	OpenSea	EPAS1	3'UTR
131	cg05141432	0.697243	0.769739	-0.142709	0.0504873	0.381208	chr3	S_Shore	GBE1	TSS1500
132	cg05149386	0.355389	0.346478	0.0366362	1	1	chr11	N_Shore	ADM	TSS1500
133	cg05151811	0.0654158	0.073594	-0.16995	0.047475	0.3741	chr10	N_Shore	VIM	TSS200
134	cg05226292	0.0329007	0.0262257	0.327135	0.0921653	0.459238	chr8	Island	TRAM1	TSS200
135	cg05226506	0.0364682	0.0441861	-0.276954	0.640821	0.843008	chr2	Island	INSIG2	TSS1500
136	cg05232067	0.0363823	0.0369693	-0.0230935	0.9072	0.955557	chr8	Island	BNIP3L	Body
137	cg05284873	0.369421	0.386059	-0.0635552	0.68801	0.864267	chr19	N_Shore	C3	Body
138	cg05290658	0.726953	0.742519	-0.0305653	0.72651	0.881345	chr2	OpenSea	EPAS1	3'UTR
139	cg05360958	0.523911	0.485453	0.10999	0.568773	0.806362	chr12	OpenSea	MGP	Body		TRUE
140	cg05380145	0.086887	0.107079	-0.301466	0.0119789	0.188378	chr14	N_Shore	ERO1L	Body
141	cg05394294	0.957397	0.913961	0.0669852	0.0488061	0.3741	chr10	Island	PFKP	Body
142	cg05469026	0.855566	0.853444	0.0035837	0.476175	0.760213	chr10	S_Shelf	PFKP	Body
143	cg05514531	0.704187	0.760986	-0.11191	0.259802	0.644281	chr3	OpenSea	GBE1	Body		TRUE
144	cg05561696	0.356083	0.390706	-0.133868	0.34441	0.692985	chr10	S_Shore	PFKP	Body
145	cg05596720	0.0406238	0.0291324	0.479698	0.534146	0.78544	chr16	Island	MT1X	TSS200		TRUE
146	cg05617973	0.0204266	0.0208644	-0.0305951	0.223179	0.615226	chr19	Island	FTL	Body
147	cg05648367	0.031262	0.0247598	0.336407	0.034759	0.338666	chr8	Island	BNIP3L	1stExon
148	cg05769169	0.0517403	0.043685	0.244151	0.312358	0.666447	chr14	Island	EGLN3	1stExon		TRUE
149	cg05802386	0.83112	0.873284	-0.0713946	0.186471	0.591044	chr1	N_Shore	SLC2A1	Body	RDMR
150	cg05817774	0.908008	0.900581	0.011849	0.586441	0.810944	chr10	N_Shelf	PFKP	Body
151	cg05904716	0.262724	0.233716	0.168789	0.322534	0.673965	chr5	Island	GFPT2	Body
152	cg05943554	0.920687	0.929616	-0.0139245	0.312221	0.666447	chr2	OpenSea	EPAS1	Body		TRUE
153	cg05944800	0.0288769	0.0324634	-0.168898	0.0275962	0.299996	chr2	N_Shore	INSIG2	TSS1500
154	cg06046490	0.0710626	0.0769378	-0.114602	0.306155	0.665984	chr11	S_Shore	IFITM3	TSS200
155	cg06093355	0.273538	0.274212	-0.00355316	0.92776	0.963002	chr2	OpenSea	EPAS1	Body		TRUE
156	cg06094523	0.542314	0.591309	-0.124783	0.177964	0.586236	chr1	OpenSea	SLC2A1	Body	DMR
157	cg06147895	0.937458	0.932084	0.0082935	0.228387	0.618958	chr10	N_Shelf	BNIP3	Body
158	cg06188744	0.37665	0.315518	0.255503	0.452545	0.760213	chr10	Island	PFKP	TSS1500
159	cg06190732	0.533017	0.485558	0.134538	0.238587	0.626292	chr14	OpenSea	SERPINA3	TSS200
160	cg06213626	0.863288	0.846997	0.0274853	0.294131	0.665984	chr1	OpenSea	S100A16	TSS1500
161	cg06366009	0.0623525	0.0607192	0.0382945	0.81565	0.919676	chr1	Island	S100A11	Body
162	cg06401449	0.0576018	0.0547169	0.0741293	0.452527	0.760213	chr12	Island	XPOT	TSS1500
163	cg06460869	0.226594	0.276639	-0.287894	0.0294957	0.314621	chr10	N_Shore	VIM	TSS200
164	cg06465160	0.0283314	0.0304536	-0.104214	0.150333	0.561242	chr1	Island	CLIC4	TSS200
165	cg06495131	0.185033	0.141475	0.387229	0.182225	0.591044	chr6	Island	NRN1	Body	DMR	TRUE
166	cg06659614	0.935816	0.948568	-0.019526	0.444569	0.760213	chr1	S_Shore	S100A11	TSS1500
167	cg06733439	0.0268526	0.0300769	-0.163592	0.0567994	0.401781	chr2	Island	INSIG2	TSS200
168	cg06750524	0.33223	0.306692	0.115392	0.476193	0.760213	chr19	N_Shore	APOE	Body
169	cg06767701	0.0841759	0.058689	0.520317	0.182172	0.591044	chr1	Island	S100A11	Body
170	cg06816517	0.919427	0.913682	0.00904257	0.815614	0.919676	chr14	OpenSea	EGLN3	3'UTR
171	cg06822952	0.0201931	0.0141458	0.513489	0.287957	0.66556	chr22	Island	LGALS1	Body
172	cg06875754	0.20951	0.249947	-0.254598	0.775672	0.904981	chr11	Island	ADM	3'UTR
173	cg06902558	0.888867	0.901354	-0.0201266	0.421965	0.754151	chr10	OpenSea	PFKP	Body		TRUE
174	cg06908460	0.110359	0.0844058	0.386785	0.460195	0.760213	chr9	Island	CA9	Body	DMR
175	cg06915053	0.0181356	0.0159709	0.183379	0.38519	0.729804	chr12	OpenSea	C1R	TSS200
176	cg06960514	0.149389	0.208462	-0.480706	0.00791506	0.152115	chr8	Island	TRAM1	Body
177	cg06992027	0.0432542	0.0461693	-0.0940946	0.259744	0.644281	chr1	Island	TAGLN2	TSS200
178	cg07019438	0.0836275	0.0276932	1.59445	0.429472	0.760213	chr14	Island	EGLN3	Body
179	cg07115304	0.0391075	0.033494	0.223542	0.218276	0.614464	chr20	Island	TRIB3	5'UTR
180	cg07143043	0.897965	0.905637	-0.0122732	0.659661	0.850882	chr10	OpenSea	BNIP3	Body
181	cg07198194	0.0800843	0.0328471	1.28575	0.62257	0.831744	chr10	Island	PFKP	TSS1500	DMR
182	cg07210835	0.250455	0.197099	0.345634	0.57759	0.806967	chrX	Island	PLP2	Body
183	cg07219769	0.138017	0.209458	-0.601817	0.000912012	0.0641344	chr22	N_Shore	LGALS1	TSS200
184	cg07350703	0.0381015	0.0395362	-0.0533266	0.407055	0.746834	chr13	N_Shore	UFM1	TSS1500
185	cg07360028	0.331844	0.343044	-0.0478883	0.746062	0.893714	chr12	OpenSea	EMP1	5'UTR		TRUE
186	cg07395075	0.0818015	0.0974741	-0.252892	0.195238	0.591044	chr16	Island	MT2A	TSS200
187	cg07418124	0.930467	0.931682	-0.00188254	0.876473	0.9409	chr10	N_Shore	PFKP	Body
188	cg07423149	0.262886	0.310923	-0.242117	0.0621717	0.406293	chr1	OpenSea	CHI3L1	TSS1500		TRUE
189	cg07499317	0.486188	0.514804	-0.0825088	0.517248	0.777659	chr5	OpenSea	GFPT2	Body		TRUE
190	cg07499643	0.0123556	0.0127358	-0.0437171	0.227726	0.618958	chr1	Island	SLC2A1	Body
191	cg07537853	0.933949	0.925156	0.0136481	0.0825935	0.440764	chr10	OpenSea	PFKP	Body
192	cg07571046	0.0513362	0.0453206	0.179809	0.157972	0.573883	chr13	Island	UFM1	Body
193	cg07593839	0.0775292	0.0670447	0.209617	0.233372	0.626292	chr6	Island	NRN1	TSS200
194	cg07605143	0.919791	0.908611	0.0176427	0.484284	0.764024	chr19	S_Shelf	EMP3	TSS1500
195	cg07630189	0.141794	0.202168	-0.511761	0.000316925	0.0532434	chr19	Island	SERTAD1	TSS200
196	cg07708937	0.0315319	0.0320666	-0.0242605	0.84594	0.927387	chr12	N_Shore	DDIT3	TSS200
197	cg07717381	0.0535138	0.0248046	1.1093	0.0677958	0.406841	chr16	Island	MT1X	TSS200		TRUE
198	cg07747923	0.983416	0.984551	-0.00166421	0.451259	0.760213	chr10	OpenSea	PFKP	Body
199	cg07781082	0.208022	0.175078	0.248735	0.47605	0.760213	chrX	Island	PGK1	TSS200
200	cg07803811	0.0111365	0.0120506	-0.113809	0.0122418	0.188378	chr1	Island	SLC2A1	Body
201	cg07876051	0.912836	0.913985	-0.00181545	0.736296	0.886747	chr10	N_Shore	PFKP	Body
202	cg07878800	0.284644	0.231201	0.300014	0.68807	0.864267	chr6	Island	NRN1	Body	DMR
203	cg07901411	0.485814	0.420011	0.209979	0.186507	0.591044	chr2	S_Shore	EPAS1	Body	RDMR
204	cg07912888	0.556351	0.551708	0.0120889	0.785622	0.910257	chr16	N_Shore	MT1E	TSS1500
205	cg08057786	0.565188	0.531828	0.0877717	0.468265	0.760213	chr14	OpenSea	SERPINA3	TSS200
206	cg08079580	0.026506	0.0272695	-0.0409651	0.24872	0.636296	chr10	Island	BNIP3	TSS1500	DMR
207	cg08122140	0.0257576	0.0283884	-0.140302	0.146725	0.551571	chr14	Island	EGLN3	TSS200		TRUE
208	cg08162780	0.144974	0.113804	0.349236	0.0718347	0.423447	chr19	Island	GDF15	1stExon		TRUE
209	cg08194405	0.898988	0.917566	-0.0295096	0.0603574	0.406293	chr10	OpenSea	PFKP	Body		TRUE
210	cg08259810	0.449152	0.437403	0.0382411	0.948364	0.972982	chr11	N_Shore	ADM	TSS1500
211	cg08300930	0.867575	0.892139	-0.0402795	0.300171	0.665984	chr12	OpenSea	A2M	Body
212	cg08389686	0.740401	0.762637	-0.0426906	0.755851	0.894326	chr5	OpenSea	GFPT2	Body
213	cg08409642	0.297635	0.336615	-0.177556	0.604435	0.822228	chr16	N_Shore	MT2A	TSS1500	RDMR	TRUE
214	cg08465862	0.0513445	0.0525949	-0.0347135	0.161855	0.578547	chr10	Island	PFKP	TSS1500
215	cg08545493	0.198714	0.172548	0.203689	0.82573	0.920232	chr6	Island	NRN1	Body
216	cg08596817	0.0476164	0.051948	-0.125611	0.306234	0.665984	chr11	S_Shore	IFITM3	TSS200
217	cg08649201	0.174922	0.136583	0.356932	0.165758	0.580154	chr6	Island	NRN1	Body	CDMR	TRUE
218	cg08661227	0.0381539	0.0317721	0.264073	0.105479	0.475717	chr1	Island	TAGLN2	5'UTR
219	cg08835221	0.0555669	0.056239	-0.0173472	0.82573	0.920232	chr22	N_Shore	LGALS1	TSS200
220	cg08860190	0.8279	0.786891	0.0732939	0.604435	0.822228	chr19	OpenSea	C3	Body
221	cg08871383	0.0142178	0.0154889	-0.123539	0.0488977	0.3741	chr2	Island	EPAS1	TSS200
222	cg08887093	0.0343795	0.0309557	0.151346	0.173864	0.586236	chr3	N_Shore	GBE1	Body
223	cg08955609	0.0291858	0.0283364	0.0426065	0.577606	0.806967	chr19	N_Shelf	APOE	5'UTR
224	cg08955859	0.215086	0.191964	0.164078	0.241629	0.631808	chrX	S_Shore	PGK1	Body
225	cg08983960	0.0434688	0.0442449	-0.0255282	0.331256	0.678791	chr13	N_Shore	UFM1	TSS200
226	cg08984436	0.0182598	0.0191023	-0.0650806	0.195075	0.591044	chr12	Island	DDIT3	TSS200
227	cg08985336	0.115975	0.100465	0.207111	0.259822	0.644281	chr6	N_Shelf	CLIC1	TSS200
228	cg09005762	0.91011	0.904758	0.00850949	0.218518	0.614464	chr6	OpenSea	AKAP12	Body		TRUE
229	cg09043214	0.869043	0.876041	-0.0115707	0.815665	0.919676	chr12	S_Shelf	TNFRSF1A	Body
230	cg09068286	0.604793	0.574029	0.0753177	0.969004	0.982159	chr5	Island	GFPT2	Body
231	cg09070799	0.117901	0.152426	-0.370534	0.0103148	0.184698	chr6	N_Shore	AKAP12	5'UTR
232	cg09142414	0.986268	0.98587	0.000581768	0.506534	0.777261	chr10	Island	PFKP	Body
233	cg09169739	0.839149	0.823231	0.0276297	0.815643	0.919676	chr5	N_Shore	GFPT2	Body		TRUE
234	cg09240515	0.758143	0.742849	0.0294005	0.444698	0.760213	chr2	OpenSea	EPAS1	Body		TRUE
235	cg09297334	0.0715109	0.0868556	-0.280455	0.0325721	0.331786	chr8	Island	TRAM1	Body
236	cg09444392	0.108961	0.12434	-0.19048	0.0639982	0.406293	chr5	Island	GFPT2	TSS1500	DMR
237	cg09483067	0.101973	0.108625	-0.091179	0.294112	0.665984	chr12	OpenSea	TNFRSF1A	TSS200
238	cg09502149	0.359571	0.396222	-0.140033	0.517214	0.777659	chr1	OpenSea	SLC2A1	Body		TRUE
239	cg09536782	0.0852119	0.127031	-0.576056	0.00104834	0.0641344	chr2	N_Shore	INSIG2	TSS1500
240	cg09555118	0.143561	0.11369	0.336557	0.775698	0.904981	chr6	Island	NRN1	Body	CDMR	TRUE
241	cg09566069	0.365741	0.344324	0.0870551	0.378407	0.726542	chr9	Island	CA9	Body
242	cg09650158	0.0179392	0.0196805	-0.133653	0.0658251	0.406293	chr5	Island	HSPA9	TSS200
243	cg09656274	0.912033	0.907807	0.00670077	0.243596	0.632478	chr10	OpenSea	BNIP3	Body		TRUE
244	cg09790289	0.229866	0.196352	0.227356	0.845859	0.927387	chrX	Island	PGK1	TSS200
245	cg09824328	0.160228	0.128902	0.313851	0.276633	0.659212	chr1	S_Shore	SLC2A1	TSS1500
246	cg09875661	0.926102	0.930809	-0.0073144	0.102609	0.472669	chr10	N_Shelf	PFKP	Body
247	cg09887589	0.221087	0.233269	-0.077379	0.825743	0.920232	chr6	OpenSea	CLIC1	Body
248	cg10041232	0.809142	0.78482	0.0440309	0.815665	0.919676	chr6	S_Shore	CLIC1	Body
249	cg10047740	0.205313	0.171889	0.256349	0.534096	0.78544	chr19	Island	GDF15	Body
250	cg10055173	0.245927	0.201015	0.290929	0.765776	0.902809	chrX	Island	PLP2	TSS200
251	cg10107473	0.226741	0.232664	-0.0371987	0.948368	0.972982	chr2	OpenSea	EPAS1	Body		TRUE
252	cg10206933	0.771622	0.781757	-0.0188263	0.785639	0.910257	chr10	OpenSea	BNIP3	Body		TRUE
253	cg10220068	0.215999	0.234033	-0.115686	0.736317	0.886747	chr5	OpenSea	GFPT2	Body		TRUE
254	cg10247268	0.0218636	0.0187125	0.224526	0.00792264	0.152115	chr10	Island	PFKP	1stExon
255	cg10304637	0.64296	0.749275	-0.220768	0.228425	0.618958	chr6	Island	NRN1	Body	CDMR
256	cg10319640	0.661359	0.77356	-0.226079	0.10002	0.470026	chr14	OpenSea	SERPINA3	3'UTR
257	cg10338338	0.23335	0.269175	-0.206047	0.0999517	0.470026	chr12	OpenSea	SLC2A3	TSS200
258	cg10348208	0.855759	0.862023	-0.0105215	0.414481	0.746834	chr10	Island	PFKP	Body
259	cg10414242	0.202665	0.304373	-0.586745	0.00172234	0.0723461	chr6	Island	AKAP12	5'UTR	DMR
260	cg10522447	0.097226	0.0719803	0.433741	0.0947629	0.46403	chr1	N_Shore	CLIC4	TSS1500
261	cg10542519	0.65173	0.635458	0.0364763	0.707222	0.870428	chrX	S_Shore	PLP2	Body
262	cg10546487	0.850215	0.859374	-0.0154601	0.534096	0.78544	chr1	N_Shore	CLIC4	TSS1500
263	cg10560144	0.198022	0.194881	0.023068	0.979335	0.989645	chrX	Island	PGK1	TSS1500
264	cg10587741	0.0761785	0.061171	0.316534	0.0640089	0.406293	chr22	N_Shore	LGALS1	TSS1500
265	cg10628785	0.559137	0.546546	0.0328571	0.755899	0.894326	chr19	S_Shore	C3	Body
266	cg10710457	0.915505	0.925542	-0.0157314	0.517163	0.777659	chr10	N_Shelf	PFKP	Body
267	cg10738358	0.420579	0.491749	-0.225547	0.132958	0.525575	chr4	OpenSea	IGFBP7	Body		TRUE
268	cg10894102	0.0420995	0.0515127	-0.291124	0.0148938	0.204257	chr1	Island	CLIC4	Body
269	cg10952663	0.123317	0.130509	-0.0817761	0.299976	0.665984	chr22	Island	LGALS1	Body
270	cg10973043	0.826261	0.826154	0.000187732	0.805631	0.919676	chr13	N_Shore	RPL21	TSS1500
271	cg11139127	0.744752	0.700602	0.0881665	0.282314	0.66556	chr12	OpenSea	A2M	Body
272	cg11196333	0.784438	0.823018	-0.0692652	0.640984	0.843008	chr1	OpenSea	CHI3L1	Body
273	cg11197015	0.0189434	0.0193772	-0.032668	0.697465	0.870428	chr10	Island	BNIP3	TSS1500	DMR
274	cg11268190	0.693045	0.738326	-0.0913094	0.306214	0.665984	chr12	S_Shelf	TNFRSF1A	Body
275	cg11295942	0.874118	0.905698	-0.0512028	0.613372	0.824507	chr19	Island	C3	Body
276	cg11348249	0.553411	0.48951	0.177014	0.559973	0.799033	chr6	Island	AKAP12	TSS1500
277	cg11449873	0.936468	0.945622	-0.014034	0.755871	0.894326	chr5	OpenSea	GFPT2	Body
278	cg11498726	0.853306	0.858173	-0.00820538	0.641024	0.843008	chr8	OpenSea	BNIP3L	Body		TRUE
279	cg11501862	0.0179788	0.0183759	-0.0315209	0.687866	0.864267	chr2	Island	EPAS1	TSS200
280	cg11557658	0.044535	0.0441073	0.013922	0.866251	0.940456	chr12	Island	DDIT3	5'UTR
281	cg11564981	0.0287455	0.0288157	-0.00352021	0.876463	0.9409	chr6	Island	NRN1	TSS200		TRUE
282	cg11590170	0.87861	0.872472	0.010115	0.716865	0.872731	chr6	OpenSea	GJA1	TSS1500
283	cg11597475	0.165802	0.0680066	1.28571	0.414443	0.746834	chr4	Island	IGFBP7	1stExon
284	cg11625933	0.573452	0.666363	-0.216634	0.102651	0.472669	chr3	S_Shore	GBE1	TSS1500
285	cg11653912	0.785127	0.752799	0.0606607	0.371455	0.721551	chr1	OpenSea	CLIC4	Body		TRUE
286	cg11729019	0.852874	0.823264	0.0509769	0.243768	0.632478	chr12	OpenSea	C1R	Body
287	cg11740921	0.700198	0.695993	0.00868854	0.825723	0.920232	chr14	OpenSea	NPC2	3'UTR
288	cg11891860	0.853616	0.845655	0.0135188	0.436944	0.760213	chr5	OpenSea	GFPT2	Body
289	cg11926393	0.043681	0.0490617	-0.167591	0.204303	0.602157	chr8	Island	TRAM1	Body
290	cg11959387	0.561206	0.571029	-0.0250336	0.650295	0.848575	chr19	OpenSea	C3	TSS1500
291	cg11973177	0.0669729	0.0970432	-0.53505	0.0128913	0.188378	chr10	Island	VIM	5'UTR	DMR
292	cg12008047	0.80872	0.716721	0.174227	0.254404	0.642704	chr19	Island	GDF15	1stExon		TRUE
293	cg12017057	0.983495	0.978575	0.00723514	0.0390381	0.353713	chr20	Island	TRIB3	Body
294	cg12026095	0.432575	0.476194	-0.138598	0.173725	0.586236	chr19	Island	FTL	TSS200
295	cg12026625	0.216078	0.209136	0.0471054	0.835843	0.926876	chrX	Island	PLP2	TSS200
296	cg12052258	0.0791539	0.0406283	0.962174	0.0717887	0.423447	chr1	S_Shore	S100A11	Body
297	cg12058490	0.552748	0.567582	-0.0382066	0.755919	0.894326	chr12	OpenSea	A2M	1stExon
298	cg12061236	0.520224	0.492902	0.0778312	0.75588	0.894326	chr6	Island	AKAP12	TSS1500
299	cg12101479	0.832958	0.872523	-0.0669486	0.249008	0.636296	chr1	S_Shore	SLC2A1	TSS1500
300	cg12155165	0.0301661	0.0327628	-0.119131	0.0781132	0.439066	chr10	Island	VIM	Body
301	cg12187098	0.935795	0.947277	-0.0175937	0.00418343	0.129175	chr12	OpenSea	A2M	Body
302	cg12228707	0.0737352	0.039469	0.901634	0.0204131	0.244957	chr11	Island	ADM	TSS200
303	cg12241532	0.953063	0.956312	-0.00490899	0.612882	0.824507	chr10	S_Shore	PFKP	Body
304	cg12257344	0.867015	0.884901	-0.0294592	0.108224	0.478717	chr6	S_Shelf	CLIC1	Body
305	cg12274898	0.839192	0.832131	0.0121895	0.948361	0.972982	chr1	OpenSea	S100A16	TSS1500
306	cg12280317	0.605	0.585494	0.0472808	0.84594	0.927387	chr1	N_Shore	S100A11	Body		TRUE
307	cg12320306	0.0712198	0.04266	0.739394	0.542682	0.787674	chr11	N_Shore	ADM	5'UTR
308	cg12338214	0.869725	0.873125	-0.00562971	0.577575	0.806967	chr10	OpenSea	BNIP3	Body
309	cg12372106	0.559026	0.555523	0.00906947	0.989666	0.995593	chr4	N_Shore	IGFBP7	Body
310	cg12417807	0.890702	0.884602	0.00991435	0.856088	0.935465	chr12	OpenSea	A2M	Body
311	cg12447069	0.11788	0.109401	0.10769	0.508784	0.777261	chr1	S_Shore	S100A11	TSS200
312	cg12457415	0.410497	0.424337	-0.0478386	0.613458	0.824507	chr6	OpenSea	CLIC1	Body
313	cg12485219	0.877836	0.88236	-0.00741668	0.659557	0.850882	chr2	OpenSea	EPAS1	Body		TRUE
314	cg12506597	0.640141	0.610574	0.0682227	0.534096	0.78544	chr6	S_Shore	CLIC1	Body
315	cg12538369	0.0809364	0.130562	-0.689876	0.000690679	0.0641344	chr19	Island	SERTAD1	TSS200
316	cg12608132	0.821885	0.793696	0.0503504	0.385498	0.729804	chr2	OpenSea	EPAS1	Body		TRUE
317	cg12624155	0.918482	0.924068	-0.00874787	0.306155	0.665984	chr7	N_Shelf	NAMPT	Body
318	cg12751948	0.0865667	0.0821804	0.0750178	0.659687	0.850882	chr10	Island	BNIP3	Body
319	cg12800566	0.853892	0.854462	-0.000963492	0.845933	0.927387	chr5	OpenSea	GFPT2	Body
320	cg12820395	0.0561995	0.0621737	-0.145747	0.0803648	0.439066	chr1	Island	CLIC4	TSS1500
321	cg12874092	0.0150327	0.0145437	0.0477119	0.64999	0.848575	chr10	Island	VIM	Body	DMR
322	cg12876900	0.436092	0.457384	-0.0687729	0.468012	0.760213	chr11	S_Shore	IFITM3	1stExon
323	cg12984014	0.933388	0.946921	-0.0207679	0.0107127	0.184698	chr5	OpenSea	GFPT2	Body
324	cg13007349	0.00955791	0.00889262	0.104086	0.235995	0.626292	chr5	Island	HSPA9	TSS200
325	cg13021333	0.199908	0.12613	0.664419	0.560037	0.799033	chr6	Island	NRN1	Body	CDMR	TRUE
326	cg13026137	0.581631	0.593775	-0.0298113	0.500544	0.777261	chr6	S_Shelf	CLIC1	Body
327	cg13125627	0.289456	0.276453	0.0663102	0.385537	0.729804	chr8	OpenSea	C8orf4	TSS1500		TRUE
328	cg13148824	0.0114854	0.0106217	0.112792	0.0752948	0.43608	chr12	Island	DDIT3	TSS1500
329	cg13160058	0.134233	0.19858	-0.564983	0.0658689	0.406293	chr8	S_Shelf	BNIP3L	Body	RDMR
330	cg13203541	0.270371	0.2283	0.244007	1	1	chrX	Island	PGK1	TSS1500
331	cg13249591	0.397309	0.280761	0.500922	0.120071	0.50129	chr1	Island	S100A10	TSS200
332	cg13302154	0.295342	0.289416	0.0292382	0.948355	0.972982	chr12	OpenSea	MGP	TSS1500
333	cg13414916	0.0360618	0.0364767	-0.0165024	0.0738211	0.431372	chr10	Island	VIM	Body
334	cg13441983	0.0640079	0.0316394	1.01653	0.288211	0.66556	chr11	Island	ADM	5'UTR
335	cg13445177	0.834389	0.813619	0.0363668	0.167684	0.583853	chr1	S_Shore	S100A10	TSS1500
336	cg13516551	0.0589763	0.0695064	-0.237011	0.0138645	0.194103	chr8	S_Shore	BNIP3L	Body
337	cg13553693	0.857646	0.833781	0.0407136	0.0358647	0.339452	chr8	OpenSea	BNIP3L	Body		TRUE
338	cg13562386	0.0722269	0.0453213	0.672345	0.123235	0.502027	chr1	S_Shore	TAGLN2	TSS1500
339	cg13570982	0.0637718	0.014366	2.15026	0.36433	0.720087	chr14	Island	LGALS3	5'UTR
340	cg13599131	0.980572	0.979072	0.00220984	0.442133	0.760213	chr10	Island	BNIP3	TSS1500
341	cg13622821	0.0518569	0.0421292	0.299717	0.139806	0.543062	chr6	OpenSea	CLIC1	Body
342	cg13645300	0.237612	0.203984	0.220151	0.476264	0.760213	chrX	N_Shore	PLP2	TSS1500
343	cg13656556	0.91043	0.897992	0.0198459	0.0922313	0.459238	chr5	OpenSea	GFPT2	Body
344	cg13681847	0.762439	0.797158	-0.0642428	0.577513	0.806967	chr2	OpenSea	EPAS1	Body		TRUE
345	cg13773570	0.0778044	0.0952957	-0.29256	0.195238	0.591044	chr6	Island	NRN1	Body
346	cg13784966	0.794477	0.755605	0.0723745	0.0922577	0.459238	chr10	N_Shelf	PFKP	Body
347	cg13827458	0.772785	0.762677	0.0189956	0.324947	0.673965	chr14	OpenSea	ERO1L	3'UTR
348	cg13858611	0.808825	0.857071	-0.0835878	0.12322	0.502027	chr6	N_Shore	NRN1	Body	RDMR	TRUE
349	cg13859216	0.0258808	0.0276252	-0.094102	0.177771	0.586236	chr5	N_Shore	HSPA9	Body
350	cg13892570	0.396436	0.408143	-0.0419858	0.775698	0.904981	chr1	N_Shore	TAGLN2	5'UTR	RDMR
351	cg13938361	0.875509	0.833683	0.0706242	0.560037	0.799033	chr9	S_Shelf	CA9	Body		TRUE
352	cg13944838	0.651349	0.717355	-0.139256	0.468265	0.760213	chr5	Island	GFPT2	Body
353	cg13997788	0.759507	0.73306	0.0511317	0.0972685	0.46403	chr2	OpenSea	EPAS1	Body		TRUE
354	cg14006650	0.97374	0.97213	0.00238812	0.774629	0.904981	chr10	N_Shore	PFKP	Body
355	cg14009561	0.826713	0.864924	-0.0651873	0.177929	0.586236	chr12	OpenSea	TNFRSF1A	Body
356	cg14019464	0.615983	0.688053	-0.159628	0.218537	0.614464	chr20	S_Shore	TRIB3	3'UTR
357	cg14042714	0.738748	0.718079	0.0409403	0.866267	0.940456	chr19	Island	C3	Body
358	cg14068301	0.940875	0.909872	0.0483397	0.177947	0.586236	chr10	Island	PFKP	Body
359	cg14085262	0.17747	0.185947	-0.0673165	0.755899	0.894326	chr1	OpenSea	CHI3L1	TSS200		TRUE
360	cg14086160	0.0231732	0.0233477	-0.010821	0.53393	0.78544	chr1	Island	TAGLN2	TSS200
361	cg14123992	0.667177	0.609069	0.131465	0.318622	0.669106	chr19	N_Shelf	APOE	TSS1500
362	cg14152608	0.918293	0.922013	-0.00583348	0.669067	0.859697	chr10	N_Shore	PFKP	Body
363	cg14213160	0.924784	0.917214	0.0118573	0.407055	0.746834	chr19	N_Shore	GDF15	TSS1500
364	cg14260889	0.772438	0.823986	-0.0932014	0.67855	0.86035	chr10	S_Shelf	VIM	Body
365	cg14279361	0.385743	0.540191	-0.485831	0.0520331	0.388514	chr19	OpenSea	C3	TSS1500
366	cg14311630	0.650708	0.641296	0.0210189	1	1	chr11	OpenSea	SERPING1	TSS1500
367	cg14514120	0.38355	0.385351	-0.00675795	0.917482	0.958861	chr12	S_Shelf	XPOT	5'UTR
368	cg14520913	0.853925	0.865277	-0.019052	0.102693	0.472669	chr11	OpenSea	NNMT	TSS200
369	cg14563831	0.906172	0.918335	-0.019236	0.0826433	0.440764	chr9	S_Shelf	CA9	Body		TRUE
370	cg14633426	0.0464205	0.0228318	1.02372	0.282392	0.66556	chr1	Island	TAGLN2	5'UTR
371	cg14653405	0.723782	0.676897	0.0966185	0.414537	0.746834	chr10	N_Shelf	PFKP	Body
372	cg14700035	0.895134	0.908611	-0.0215589	0.117014	0.50129	chr10	OpenSea	PFKP	Body
373	cg14705142	0.0149854	0.0160164	-0.0959867	0.0676398	0.406841	chr2	Island	INSIG2	TSS200
374	cg14794494	0.217508	0.133772	0.701289	0.143249	0.550076	chrX	Island	PGK1	TSS200
375	cg14794799	0.902523	0.908687	-0.00982028	0.707211	0.870428	chr5	N_Shore	GFPT2	Body
376	cg14834257	0.920751	0.931121	-0.0161569	0.0849484	0.449491	chr1	OpenSea	S100A16	TSS1500
377	cg14885742	0.188224	0.256976	-0.449179	0.0897153	0.459238	chr11	S_Shore	IFITM3	TSS200
378	cg14898116	0.114914	0.186067	-0.695273	0.00627899	0.131859	chr10	S_Shore	VIM	Body	RDMR
379	cg14915316	0.327541	0.328082	-0.00237908	0.958679	0.976111	chr10	S_Shore	PFKP	Body		TRUE
380	cg15004706	0.0328034	0.0373161	-0.185954	0.0347663	0.338666	chr13	N_Shore	UFM1	TSS200
381	cg15055395	0.015172	0.0154158	-0.0229956	0.484195	0.764024	chr12	Island	DDIT3	TSS200
382	cg15087907	0.634677	0.604559	0.0701388	0.775689	0.904981	chr10	OpenSea	PFKP	Body		TRUE
383	cg15089806	0.723731	0.750516	-0.05243	0.25425	0.642704	chr1	OpenSea	SLC2A1	Body		TRUE
384	cg15115423	0.894462	0.90345	-0.0144249	0.312358	0.666447	chr10	OpenSea	PFKP	Body
385	cg15129144	0.89555	0.906674	-0.0178103	0.270878	0.650294	chr2	S_Shore	EPAS1	Body	RDMR
386	cg15157360	0.0337707	0.0385384	-0.190523	0.542698	0.787674	chr8	S_Shore	BNIP3L	Body
387	cg15228268	0.658965	0.700171	-0.0875058	0.500631	0.777261	chr10	N_Shore	PFKP	Body
388	cg15390444	0.344986	0.350757	-0.0239334	0.755909	0.894326	chr10	Island	BNIP3	Body
389	cg15393565	0.0425029	0.0512056	-0.268741	0.0552239	0.394792	chr14	Island	ERO1L	TSS200
390	cg15418221	0.263419	0.195166	0.43266	0.238473	0.626292	chrX	Island	PGK1	TSS200
391	cg15451272	0.0583356	0.0677182	-0.215168	0.0203927	0.244957	chr1	Island	CLIC4	TSS1500
392	cg15473868	0.1092	0.0726701	0.587539	0.0226466	0.257941	chr16	S_Shore	MT1X	Body		TRUE
393	cg15481294	0.773765	0.792438	-0.0344033	0.716887	0.872731	chr19	S_Shore	C3	Body
394	cg15538669	0.0267119	0.03038	-0.185638	0.00761621	0.152115	chr5	Island	HSPA9	TSS1500
395	cg15628222	0.378696	0.350564	0.111361	0.622528	0.831744	chr8	S_Shore	TRAM1	TSS1500
396	cg15631323	0.0441763	0.0556703	-0.333638	0.00104982	0.0641344	chr14	S_Shore	EGLN3	TSS200		TRUE
397	cg15674181	0.935203	0.914496	0.032302	0.105352	0.475717	chr10	N_Shelf	PFKP	Body
398	cg15688197	0.873089	0.879953	-0.0112982	0.88669	0.947232	chr12	OpenSea	A2M	Body
399	cg15696506	0.404165	0.480269	-0.248899	0.154259	0.56652	chr4	OpenSea	IGFBP7	Body		TRUE
400	cg15729771	0.0561102	0.0678898	-0.274932	0.00196068	0.0723461	chr1	Island	CLIC4	TSS200
401	cg15742468	0.84436	0.815478	0.0502128	0.0759246	0.43608	chr6	N_Shelf	AKAP12	Body
402	cg15776355	0.213624	0.213076	0.00370552	0.92774	0.963002	chr12	OpenSea	C1R	TSS1500
403	cg15799353	0.8117	0.839341	-0.0483091	0.631783	0.839066	chr20	S_Shore	TRIB3	5'UTR
404	cg15840660	0.911416	0.91543	-0.00634111	0.775663	0.904981	chr1	OpenSea	S100A16	Body
405	cg15924566	0.834749	0.805423	0.0515967	0.190772	0.591044	chr4	OpenSea	IGFBP7	Body		TRUE
406	cg15928900	0.031991	0.0344779	-0.108005	0.300034	0.665984	chr14	Island	EGLN3	TSS200		TRUE
407	cg16006141	0.924661	0.932378	-0.0119914	0.288192	0.66556	chr1	OpenSea	CLIC4	3'UTR
408	cg16015499	0.924038	0.917497	0.0102487	0.805546	0.919676	chr1	OpenSea	TAGLN2	Body
409	cg16022049	0.190088	0.231878	-0.286701	0.270897	0.650294	chr12	OpenSea	EMP1	5'UTR		TRUE
410	cg16107628	0.497068	0.548652	-0.142447	0.407112	0.746834	chr1	N_Shore	TAGLN2	5'UTR	RDMR
411	cg16181613	0.108472	0.100782	0.106078	0.35783	0.709326	chrX	Island	PGK1	1stExon
412	cg16236875	0.0534784	0.0475882	0.168352	0.0873055	0.451302	chr12	OpenSea	C1R	TSS200
413	cg16264781	0.0226511	0.0243221	-0.102691	0.055145	0.394792	chr19	Island	PPP1R15A	TSS200
414	cg16314263	0.722166	0.783636	-0.117855	0.484284	0.764024	chr12	OpenSea	A2M	Body
415	cg16321228	0.0334217	0.0361205	-0.112033	0.190862	0.591044	chr10	Island	PFKP	TSS200
416	cg16519433	0.982372	0.981913	0.000673202	0.677226	0.86035	chr10	N_Shelf	PFKP	Body
417	cg16617510	0.89266	0.869017	0.0387264	0.13979	0.543062	chr12	Island	TNFRSF1A	3'UTR		TRUE
418	cg16648632	0.283292	0.245188	0.208402	0.650308	0.848575	chr6	Island	NRN1	Body	CDMR	TRUE
419	cg16661654	0.0511758	0.0196506	1.38088	0.707143	0.870428	chr11	Island	ADM	TSS200
420	cg16710588	0.200449	0.175438	0.192272	0.86784	0.940627	chrX	N_Shore	PLP2	TSS200
421	cg16730737	0.125137	0.12796	-0.0321879	0.444772	0.760213	chr6	OpenSea	CLIC1	Body
422	cg16738646	0.648846	0.711899	-0.133797	0.190772	0.591044	chr1	OpenSea	SLC2A1	Body		TRUE
423	cg16863212	0.0323485	0.032016	0.0149069	0.95867	0.976111	chr13	N_Shore	UFM1	TSS1500
424	cg16879608	0.582913	0.585793	-0.00710892	0.896943	0.952205	chr12	OpenSea	EMP1	5'UTR		TRUE
425	cg16881676	0.475154	0.524562	-0.142716	0.331276	0.678791	chr12	S_Shore	TUBA1C	Body
426	cg16929104	0.155086	0.166363	-0.101262	0.508852	0.777261	chr19	N_Shore	GDF15	TSS200		TRUE
427	cg17014757	0.219018	0.250164	-0.191824	0.476175	0.760213	chr1	OpenSea	CHI3L1	TSS200		TRUE
428	cg17029120	0.822788	0.822165	0.00109327	0.948366	0.972982	chr12	N_Shelf	XPOT	3'UTR
429	cg17113124	0.0354764	0.0366089	-0.0453339	0.746092	0.893714	chr7	Island	NAMPT	TSS1500
430	cg17127823	0.381894	0.361331	0.0798502	0.613458	0.824507	chr8	S_Shore	TRAM1	TSS1500
431	cg17287394	0.0584332	0.0897397	-0.618958	0.0128949	0.188378	chr20	Island	TRIB3	5'UTR
432	cg17298489	0.0569077	0.0686528	-0.270696	0.0226082	0.257941	chr10	Island	PFKP	TSS200
433	cg17303299	0.0263407	0.0289997	-0.138744	0.080279	0.439066	chr12	Island	ENO2	TSS200	CDMR
434	cg17359076	0.014824	0.0126896	0.224286	0.917391	0.958861	chr12	Island	TUBA1C	TSS200
435	cg17370847	0.0341658	0.0293944	0.217012	0.182154	0.591044	chr10	Island	PFKP	Body
436	cg17403875	0.108019	0.0482199	1.16358	0.119966	0.50129	chr14	Island	LGALS3	5'UTR
437	cg17433678	0.790004	0.820269	-0.0542368	0.825737	0.920232	chr10	OpenSea	PFKP	Body		TRUE
438	cg17518825	0.764163	0.77416	-0.0187531	0.357771	0.709326	chr2	N_Shore	EPAS1	TSS1500
439	cg17520539	0.467799	0.467275	0.00161549	0.896943	0.952205	chr6	Island	AKAP12	TSS1500
440	cg17543885	0.0695472	0.0826337	-0.248738	0.0489893	0.3741	chr6	Island	AKAP12	Body	DMR
441	cg17598190	0.945535	0.943017	0.0038474	0.508801	0.777261	chr10	S_Shore	PFKP	Body
442	cg17612991	0.59566	0.623935	-0.0669074	0.517265	0.777659	chr19	OpenSea	C3	TSS1500
443	cg17658634	0.495622	0.56871	-0.198455	0.184387	0.591044	chr6	Island	NRN1	Body	DMR	TRUE
444	cg17703658	0.0558645	0.0584047	-0.0641515	0.460086	0.760213	chr12	N_Shore	DDIT3	TSS200
445	cg17711091	0.461008	0.457773	0.0101605	0.81565	0.919676	chr1	Island	S100A10	5'UTR
446	cg17859081	0.0490743	0.0435986	0.170687	0.259802	0.644281	chr1	Island	PRDX6	Body
447	cg17878135	0.264779	0.246471	0.103372	0.83583	0.926876	chrX	Island	PLP2	Body
448	cg17882795	0.0177336	0.0168142	0.0768027	0.173131	0.586236	chr1	Island	CLIC4	TSS200
449	cg17886959	0.459921	0.426651	0.108329	0.500562	0.777261	chr16	N_Shore	MT2A	TSS1500	RDMR
450	cg17939444	0.337144	0.276483	0.286172	0.270956	0.650294	chr8	OpenSea	C8orf4	TSS1500		TRUE
451	cg17990365	0.55291	0.57274	-0.0508362	0.95868	0.976111	chr11	S_Shore	IFITM3	3'UTR
452	cg18111223	0.789673	0.794891	-0.00950131	0.312181	0.666447	chr6	S_Shelf	CLIC1	Body
453	cg18144247	0.897105	0.890017	0.0114437	0.259764	0.644281	chr6	OpenSea	AKAP12	Body		TRUE
454	cg18166150	0.768656	0.829227	-0.109428	0.0536377	0.394792	chr10	OpenSea	PFKP	Body		TRUE
455	cg18174834	0.0699198	0.0850069	-0.281878	0.0226082	0.257941	chr1	OpenSea	ATF3	5'UTR
456	cg18348690	0.252715	0.269281	-0.0915976	0.542551	0.787674	chr1	S_Shore	S100A10	TSS1500
457	cg18367578	0.74684	0.761027	-0.0271492	0.306234	0.665984	chr11	OpenSea	NNMT	TSS200
458	cg18372367	0.0399265	0.045037	-0.173765	0.0585972	0.405952	chr12	OpenSea	TNFRSF1A	TSS200
459	cg18380353	0.0388932	0.04713	-0.277126	0.027451	0.299996	chr14	Island	ERO1L	TSS1500
460	cg18430624	0.0615579	0.0367861	0.742782	0.0107191	0.184698	chr11	Island	ADM	TSS200
461	cg18449135	0.931165	0.902683	0.0448177	0.989666	0.995593	chr19	N_Shore	EMP3	Body
462	cg18477674	0.0855406	0.105395	-0.301123	0.669079	0.859697	chr10	Island	BNIP3	Body
463	cg18498565	0.932017	0.934511	-0.00385464	0.707098	0.870428	chr10	OpenSea	PFKP	Body		TRUE
464	cg18503052	0.359157	0.31977	0.167577	0.599365	0.820313	chrX	N_Shore	PLP2	TSS200
465	cg18514820	0.0187201	0.0193042	-0.0443304	0.886667	0.947232	chr10	Island	VIM	Body
466	cg18561899	0.0244665	0.02531	-0.0489003	0.525561	0.783273	chr14	Island	ERO1L	TSS200
467	cg18602314	0.0313336	0.0298412	0.0704057	0.559973	0.799033	chr5	Island	GFPT2	TSS1500	DMR
468	cg18679487	0.983743	0.984625	-0.00129304	0.290803	0.665984	chr10	OpenSea	BNIP3	Body
469	cg18763326	0.0360105	0.0291436	0.30524	0.385402	0.729804	chr1	Island	TAGLN2	5'UTR
470	cg18768621	0.0896463	0.0871544	0.0406701	0.293975	0.665984	chr19	N_Shelf	APOE	5'UTR	DMR
471	cg18771553	0.320294	0.391886	-0.291038	0.0621823	0.406293	chr19	Island	C3	Body		TRUE
472	cg18792381	0.785986	0.7525	0.0628135	0.429509	0.760213	chr5	S_Shore	GFPT2	TSS1500
473	cg18859033	0.366987	0.368899	-0.00749352	0.907211	0.955557	chr1	OpenSea	S100A16	5'UTR		TRUE
474	cg18909389	0.316692	0.373814	-0.239243	0.0406604	0.35521	chr6	S_Shelf	CLIC1	Body
475	cg18912645	0.0240722	0.0273379	-0.183539	0.0190537	0.244957	chr12	Island	ENO2	5'UTR
476	cg18924298	0.034649	0.0391779	-0.177225	0.0419661	0.361554	chr6	Island	NRN1	Body	DMR	TRUE
477	cg18989536	0.899895	0.889376	0.0169633	0.407112	0.746834	chr7	OpenSea	NAMPT	3'UTR
478	cg18996663	0.143765	0.101061	0.508483	0.249027	0.636296	chr14	Island	LGALS3	TSS200
479	cg19009132	0.875656	0.89781	-0.036046	0.525679	0.783273	chr12	OpenSea	EMP1	5'UTR		TRUE
480	cg19038690	0.0218094	0.0257804	-0.241325	0.0123904	0.188378	chr6	Island	AKAP12	5'UTR	DMR
481	cg19045644	0.0772561	0.0473487	0.706324	0.436925	0.760213	chr4	Island	IGFBP7	TSS1500
482	cg19081101	0.172004	0.196483	-0.191968	0.195256	0.591044	chr1	OpenSea	CHI3L1	TSS1500		TRUE
483	cg19099234	0.0141975	0.0135554	0.0667626	0.413855	0.746834	chr5	Island	HSPA9	TSS200
484	cg19111999	0.19768	0.220234	-0.155871	0.0315613	0.331393	chr10	N_Shore	VIM	TSS200
485	cg19170009	0.654222	0.70837	-0.114722	0.288211	0.66556	chr10	OpenSea	VIM	Body		TRUE
486	cg19255608	0.318148	0.32381	-0.0254497	0.716865	0.872731	chr1	OpenSea	S100A16	5'UTR		TRUE
487	cg19257550	0.38308	0.430351	-0.167871	0.238587	0.626292	chr9	N_Shore	CA9	TSS200
488	cg19311375	0.512977	0.522	-0.0251572	0.989667	0.995593	chr2	OpenSea	EPAS1	Body		TRUE
489	cg19426128	0.766631	0.76367	0.00558333	0.678537	0.86035	chr12	OpenSea	TUBA1C	3'UTR
490	cg19436700	0.838223	0.853602	-0.0262293	0.815665	0.919676	chr10	OpenSea	BNIP3	Body
491	cg19474571	0.588202	0.620334	-0.0767342	0.745992	0.893714	chr6	S_Shelf	CLIC1	Body
492	cg19479654	0.0878436	0.0755917	0.21671	0.452527	0.760213	chr19	N_Shore	GDF15	TSS200		TRUE
493	cg19510318	0.0598796	0.0535877	0.160163	0.407169	0.746834	chr12	N_Shore	DDIT3	5'UTR
494	cg19514613	0.0987321	0.106996	-0.115963	0.378349	0.726542	chr19	N_Shelf	APOE	5'UTR
495	cg19548652	0.124641	0.196476	-0.65658	0.0197157	0.244957	chr14	N_Shore	EGLN3	Body
496	cg19561609	0.0154545	0.017416	-0.172385	0.0946826	0.46403	chr13	Island	UFM1	Body
497	cg19585271	0.0295732	0.0289793	0.0292664	0.484142	0.764024	chr1	Island	PRDX6	TSS1500
498	cg19594606	0.037586	0.0426576	-0.182606	0.0659018	0.406293	chr12	Island	ENO2	TSS200	CDMR
499	cg19708903	0.888289	0.895007	-0.0108699	0.815606	0.919676	chr10	OpenSea	BNIP3	Body
500	cg19720347	0.0841785	0.0688697	0.289582	0.233277	0.626292	chr12	S_Shore	ENO2	5'UTR
501	cg19744211	0.170561	0.200474	-0.233131	0.177947	0.586236	chr14	OpenSea	SERPINA3	5'UTR		TRUE
502	cg19750657	0.831889	0.8833	-0.0865125	0.0138606	0.194103	chr13	OpenSea	UFM1	3'UTR
503	cg19772754	0.0248419	0.0261835	-0.0758863	0.223273	0.615226	chr7	Island	NAMPT	Body
504	cg19795592	0.0500503	0.0910565	-0.863383	5.63238e-05	0.0189248	chr19	S_Shore	SERTAD1	TSS1500
505	cg19805953	0.134313	0.141333	-0.0735045	0.476246	0.760213	chr19	S_Shelf	EMP3	TSS1500
506	cg19861288	0.524913	0.528131	-0.00881864	0.825702	0.920232	chr4	N_Shore	IGFBP7	Body
507	cg19899505	0.105984	0.0863888	0.294927	0.876468	0.9409	chr14	S_Shore	LGALS3	5'UTR
508	cg19904905	0.808337	0.820892	-0.0222346	0.59537	0.816569	chr19	S_Shore	FTL	Body
509	cg19910231	0.92334	0.929459	-0.0095281	0.38546	0.729804	chr10	OpenSea	PFKP	Body
510	cg19935431	0.93569	0.930679	0.00774648	0.429378	0.760213	chr10	OpenSea	BNIP3	Body
511	cg20002207	0.730838	0.750237	-0.0377933	0.765683	0.902809	chr4	OpenSea	IGFBP7	Body		TRUE
512	cg20018469	0.0341797	0.0371565	-0.120475	0.161821	0.578547	chr10	Island	VIM	Body
513	cg20149431	0.878411	0.896679	-0.029696	0.0460261	0.3741	chr10	OpenSea	PFKP	Body		TRUE
514	cg20167074	0.739895	0.66677	0.150131	0.0394769	0.353713	chr1	S_Shore	S100A10	TSS1500
515	cg20198108	0.160285	0.176235	-0.136861	0.108281	0.478717	chr10	N_Shore	VIM	TSS200
516	cg20203466	0.207333	0.169277	0.29257	0.866283	0.940456	chrX	Island	PGK1	Body
517	cg20216030	0.937003	0.944396	-0.0113392	0.604347	0.822228	chr10	OpenSea	BNIP3	Body
518	cg20223728	0.034799	0.021471	0.696658	0.517214	0.777659	chr6	N_Shore	NRN1	Body
519	cg20294984	0.650685	0.672792	-0.048201	0.641024	0.843008	chr1	OpenSea	SLC2A1	Body		TRUE
520	cg20322299	0.748255	0.745758	0.0048222	0.265319	0.648439	chr2	S_Shelf	INSIG2	5'UTR
521	cg20407861	0.425557	0.426454	-0.00303763	0.9072	0.955557	chr6	OpenSea	AKAP12	Body		TRUE
522	cg20430434	0.147267	0.18973	-0.365514	0.04329	0.363992	chr16	Island	MT2A	TSS200
523	cg20520804	0.371793	0.345086	0.107545	0.795623	0.919676	chr10	S_Shore	PFKP	Body
524	cg20557534	0.0227346	0.0212273	0.0989706	0.248681	0.636296	chr7	Island	NAMPT	TSS200
525	cg20610181	0.394948	0.431145	-0.126509	0.444772	0.760213	chr9	N_Shore	CA9	1stExon
526	cg20623601	0.0902646	0.0689893	0.387788	0.559989	0.799033	chr2	Island	EPAS1	Body
527	cg20707774	0.891848	0.896908	-0.00816177	0.265242	0.648439	chr1	OpenSea	CHI3L1	Body
528	cg20727555	0.72831	0.730804	-0.00493168	0.969006	0.982159	chr12	N_Shelf	DDIT3	3'UTR
529	cg20741987	0.119767	0.0948917	0.335883	0.223348	0.615226	chr11	Island	ADM	TSS1500
530	cg20813965	0.0588021	0.0682067	-0.214046	0.856117	0.935465	chr4	S_Shore	IGFBP7	TSS1500
531	cg20904489	0.790603	0.848154	-0.101373	0.144749	0.551571	chr6	N_Shore	NRN1	Body	RDMR	TRUE
532	cg20986370	0.234634	0.191262	0.294865	0.199778	0.596671	chr4	Island	IGFBP7	1stExon	DMR
533	cg20994097	0.605225	0.581843	0.056842	0.357771	0.709326	chr1	S_Shore	S100A10	TSS1500
534	cg21064451	0.185964	0.162604	0.193666	0.659674	0.850882	chr22	N_Shore	LGALS1	TSS200
535	cg21088460	0.777453	0.761036	0.0307924	0.452344	0.760213	chr19	S_Shore	GDF15	3'UTR
536	cg21222681	0.860508	0.838633	0.0371489	0.157989	0.573883	chr9	OpenSea	ANXA1	Body		TRUE
537	cg21341592	0.431734	0.480103	-0.153202	0.344234	0.692985	chr12	Island	TNFRSF1A	Body
538	cg21474257	0.837598	0.852024	-0.0246363	0.293994	0.665984	chr1	OpenSea	SLC2A1	Body		TRUE
539	cg21490635	0.237235	0.215531	0.138425	0.641038	0.843008	chr12	OpenSea	EMP1	TSS1500
540	cg21762589	0.662864	0.683682	-0.0446115	0.716865	0.872731	chr10	Island	BNIP3	TSS1500
541	cg21769117	0.712811	0.733143	-0.0405759	0.678525	0.86035	chr6	N_Shelf	CLIC1	TSS1500
542	cg21831501	0.0149147	0.0159136	-0.0935249	0.0115126	0.188378	chr1	Island	PRDX6	TSS1500
543	cg21877974	0.0145642	0.0142898	0.0274442	0.595161	0.816569	chr1	Island	SLC2A1	Body
544	cg21879725	0.890548	0.893886	-0.00539767	0.475996	0.760213	chr19	S_Shore	APOE	3'UTR
545	cg21897315	0.886442	0.912146	-0.0412384	0.568757	0.806362	chr3	S_Shore	GBE1	TSS1500
546	cg21915100	0.789867	0.825433	-0.0635415	0.254365	0.642704	chr14	N_Shelf	NPC2	Body
547	cg21921384	0.0917828	0.0437129	1.07016	0.0203163	0.244957	chr4	Island	IGFBP7	TSS200
548	cg21937886	0.0440363	0.0427941	0.0412792	0.736276	0.886747	chr5	Island	GFPT2	Body	DMR
549	cg22025263	0.62339	0.606106	0.0405649	0.707211	0.870428	chr1	N_Shelf	SLC2A1	Body
550	cg22027879	0.86006	0.877355	-0.0287244	0.586487	0.810944	chr19	S_Shore	FTL	Body
551	cg22142858	0.156842	0.125075	0.326519	0.586471	0.810944	chr6	Island	NRN1	Body
552	cg22143490	0.0265836	0.0298602	-0.167687	0.0551845	0.394792	chr19	Island	PPP1R15A	TSS200
553	cg22221831	0.430999	0.381155	0.177308	0.46034	0.760213	chr12	OpenSea	MGP	TSS1500
554	cg22310976	0.0256958	0.0299209	-0.219619	0.00474843	0.129175	chr19	Island	FTL	TSS200
555	cg22339338	0.398216	0.406577	-0.029975	0.866278	0.940456	chr1	N_Shelf	TAGLN2	5'UTR
556	cg22350777	0.0321015	0.0238208	0.430416	0.613401	0.824507	chr19	Island	SERTAD1	TSS200
557	cg22473973	0.0346881	0.0412173	-0.248808	0.199742	0.596671	chr10	Island	BNIP3	Body	DMR
558	cg22488486	0.843356	0.853276	-0.016872	0.577529	0.806967	chr2	OpenSea	EPAS1	3'UTR
559	cg22606869	0.0692556	0.0527154	0.393706	0.0972549	0.46403	chr12	Island	TUBA1C	TSS200
560	cg22650315	0.374641	0.314594	0.252021	0.452527	0.760213	chr2	N_Shore	INSIG2	TSS1500
561	cg22667358	0.737095	0.68321	0.109521	0.209014	0.608041	chr10	OpenSea	PFKP	Body
562	cg22698489	0.144243	0.13428	0.103255	0.586441	0.810944	chr1	N_Shore	TAGLN2	5'UTR	RDMR
563	cg22778843	0.928831	0.938113	-0.0143453	0.195201	0.591044	chr10	OpenSea	PFKP	Body
564	cg22816343	0.858683	0.883076	-0.0404118	0.49236	0.774861	chr8	S_Shelf	BNIP3L	Body	RDMR
565	cg22832061	0.0167961	0.0212053	-0.336299	0.000658063	0.0641344	chr14	Island	EGLN3	TSS200		TRUE
566	cg22905968	0.0307529	0.0354818	-0.206358	0.00602823	0.130676	chr19	Island	SERTAD1	5'UTR
567	cg22942200	0.330503	0.32286	0.0337549	0.845964	0.927387	chr6	Island	AKAP12	TSS200
568	cg22977254	0.0152664	0.016313	-0.0956609	0.0802544	0.439066	chr12	Island	ENO2	TSS200	CDMR
569	cg22987267	0.823636	0.816559	0.0124504	0.907177	0.955557	chr8	OpenSea	BNIP3L	3'UTR
570	cg23065732	0.787954	0.746136	0.0786715	0.047484	0.3741	chr6	S_Shelf	CLIC1	Body
571	cg23071864	0.934426	0.914276	0.0314517	0.120101	0.50129	chr10	OpenSea	PFKP	Body
572	cg23166770	0.0439499	0.0386443	0.185605	0.047448	0.3741	chr1	Island	PRDX6	TSS200
573	cg23176309	0.855504	0.837165	0.0312639	0.917482	0.958861	chr6	OpenSea	GJA1	Body
574	cg23199063	0.0389965	0.0360494	0.113371	0.318622	0.669106	chr12	Island	ENO2	TSS200	CDMR
575	cg23221052	0.593336	0.660712	-0.155172	0.468283	0.760213	chr5	Island	GFPT2	Body
576	cg23248424	0.646386	0.7202	-0.156002	0.306214	0.665984	chr5	Island	GFPT2	Body
577	cg23260877	0.152818	0.18025	-0.238176	0.120071	0.50129	chr5	S_Shore	GFPT2	Body
578	cg23287435	0.700023	0.753505	-0.106213	0.613472	0.824507	chr4	OpenSea	IGFBP7	Body		TRUE
579	cg23307203	0.0871582	0.0704404	0.307232	0.164366	0.580154	chr19	Island	GDF15	Body
580	cg23368715	0.164382	0.182612	-0.151731	0.508801	0.777261	chr12	OpenSea	C1R	TSS1500
581	cg23425079	0.245117	0.247926	-0.0164425	0.948349	0.972982	chr6	N_Shelf	CLIC1	Body
582	cg23431897	0.284747	0.278552	0.0317353	0.729547	0.883343	chrX	N_Shore	PLP2	TSS200
583	cg23468137	0.947166	0.955466	-0.0125879	0.0585154	0.405952	chr10	OpenSea	BNIP3	Body
584	cg23471067	0.135989	0.134777	0.0129185	0.726585	0.881345	chr10	Island	BNIP3	Body
585	cg23473081	0.0256666	0.0251369	0.0300833	0.452472	0.760213	chr12	OpenSea	EMP1	TSS200
586	cg23534142	0.653391	0.621726	0.0716696	0.318602	0.669106	chr1	OpenSea	ATF3	5'UTR
587	cg23580410	0.0153505	0.0163046	-0.0869936	0.16569	0.580154	chr14	Island	ERO1L	TSS1500
588	cg23606392	0.942212	0.953378	-0.0169968	0.0824815	0.440764	chr10	OpenSea	BNIP3	Body
589	cg23699648	0.655445	0.649905	0.0122452	0.716843	0.872731	chr6	OpenSea	GJA1	TSS200
590	cg23752651	0.931782	0.949158	-0.0266555	0.917338	0.958861	chr12	OpenSea	TNFRSF1A	Body
591	cg23782734	0.0780027	0.0302961	1.36439	0.707177	0.870428	chr10	Island	PFKP	TSS1500	DMR
592	cg23821329	0.205229	0.148961	0.462296	0.938055	0.971299	chr10	N_Shore	VIM	TSS1500		TRUE
593	cg23840010	0.899801	0.904977	-0.00827478	0.0872671	0.451302	chr10	S_Shelf	PFKP	Body
594	cg23883215	0.015012	0.0115264	0.381167	0.00491066	0.129175	chr8	Island	BNIP3L	TSS200
595	cg23991622	0.044908	0.0602041	-0.422887	0.0407012	0.35521	chr10	Island	VIM	5'UTR	DMR
596	cg24046888	0.0979826	0.124819	-0.349236	0.0058043	0.130016	chr2	Island	EPAS1	Body
597	cg24067813	0.253515	0.174894	0.535592	0.34443	0.692985	chr1	S_Shore	S100A11	TSS200
598	cg24097409	0.909788	0.901939	0.0124998	0.276166	0.659212	chr5	OpenSea	GFPT2	Body
599	cg24260931	0.890985	0.883093	0.012835	0.468193	0.760213	chr10	N_Shore	PFKP	Body
600	cg24296900	0.923099	0.940194	-0.0264728	0.143168	0.550076	chr12	N_Shore	TUBA1C	TSS1500
601	cg24298648	0.92716	0.913656	0.0211668	0.0603158	0.406293	chr7	OpenSea	NAMPT	Body		TRUE
602	cg24375465	0.87879	0.86204	0.027765	0.00474504	0.129175	chr6	OpenSea	GJA1	5'UTR
603	cg24411090	0.560971	0.61461	-0.131746	0.318583	0.669106	chrX	N_Shore	PLP2	3'UTR
604	cg24420778	0.0316995	0.0280726	0.175295	0.120056	0.50129	chr1	Island	PRDX6	TSS1500
605	cg24476033	0.0975023	0.168919	-0.792821	0.297838	0.665984	chr19	Island	C3	Body
606	cg24594295	0.170474	0.0922211	0.886384	0.146921	0.551571	chr1	Island	S100A10	TSS200
607	cg24720571	0.110766	0.074905	0.564377	0.525629	0.783273	chr6	Island	NRN1	Body	CDMR	TRUE
608	cg24754223	0.795143	0.813003	-0.0320469	0.42189	0.754151	chr10	OpenSea	PFKP	Body		TRUE
609	cg24843511	0.80954	0.833699	-0.0424242	0.265358	0.648439	chr1	OpenSea	S100A16	3'UTR
610	cg24872610	0.720843	0.667396	0.111141	0.218537	0.614464	chr10	N_Shore	PFKP	Body
611	cg24883333	0.0264158	0.0284775	-0.108422	0.378369	0.726542	chr1	Island	CLIC4	TSS1500
612	cg24897127	0.184105	0.202424	-0.136855	0.559989	0.799033	chr11	S_Shore	IFITM3	Body
613	cg24908882	0.0524964	0.0452529	0.214206	0.047466	0.3741	chr5	Island	GFPT2	TSS1500
614	cg24966406	0.857478	0.867304	-0.0164376	0.7072	0.870428	chr20	S_Shelf	TRIB3	5'UTR
615	cg25004833	0.126909	0.098589	0.364294	0.927746	0.963002	chr1	Island	S100A11	Body
616	cg25005374	0.816302	0.804255	0.0214497	0.67855	0.86035	chr1	OpenSea	CLIC4	Body		TRUE
617	cg25053002	0.860287	0.878865	-0.0308235	0.0803402	0.439066	chr10	N_Shelf	PFKP	Body
618	cg25060020	0.0504708	0.0606583	-0.265255	0.0347737	0.338666	chr19	S_Shore	SERTAD1	TSS1500
619	cg25233900	0.336339	0.360147	-0.0986691	0.120101	0.50129	chr10	Island	BNIP3	Body
620	cg25302646	0.456772	0.478223	-0.0662102	0.688022	0.864267	chr1	N_Shore	PRDX6	TSS1500	RDMR
621	cg25406665	0.793038	0.822199	-0.0520977	0.337705	0.685612	chr19	S_Shore	C3	Body
622	cg25460262	0.127913	0.0876039	0.546096	0.650322	0.848575	chr19	Island	GDF15	Body
623	cg25508545	0.0524205	0.0537277	-0.035535	0.288192	0.66556	chr19	N_Shore	FTL	TSS1500		TRUE
624	cg25511429	0.093856	0.0901114	0.0587389	0.357713	0.709326	chr6	N_Shore	NRN1	TSS1500	DMR
625	cg25585364	0.050201	0.0618678	-0.301473	0.00923525	0.172391	chr2	Island	INSIG2	5'UTR
626	cg25588725	0.0524536	0.0526325	-0.00491159	0.907196	0.955557	chr6	OpenSea	CLIC1	Body
627	cg25751371	0.126877	0.0881722	0.525038	0.351002	0.704099	chr12	Island	TUBA1C	Body
628	cg25754059	0.0226358	0.0197887	0.193932	0.282372	0.66556	chr19	N_Shore	FTL	TSS1500		TRUE
629	cg25761371	0.786915	0.788321	-0.00257522	0.845958	0.927387	chr19	S_Shore	C3	Body
630	cg25816357	0.930584	0.919534	0.0172335	0.228293	0.618958	chr12	OpenSea	GOLT1B	3'UTR
631	cg25829425	0.129795	0.0826254	0.651581	0.551334	0.796767	chr6	Island	NRN1	Body
632	cg25848158	0.312572	0.214476	0.543368	0.129695	0.518778	chr1	Island	S100A10	TSS200
633	cg25941751	0.814973	0.852085	-0.0642454	0.508921	0.777261	chr2	OpenSea	EPAS1	3'UTR		TRUE
634	cg25949033	0.35643	0.360775	-0.017483	0.927766	0.963002	chr10	S_Shore	PFKP	Body
635	cg26063719	0.143733	0.1909	-0.409421	0.0111209	0.186832	chr10	S_Shore	VIM	Body	RDMR
636	cg26188818	0.0473724	0.0471994	0.00527709	0.876493	0.9409	chr1	Island	SLC2A1	Body
637	cg26190885	0.0976937	0.124961	-0.355137	0.00150431	0.0723461	chr19	N_Shelf	APOE	TSS200
638	cg26230275	0.513292	0.454108	0.176745	0.371513	0.721551	chr1	N_Shore	S100A10	5'UTR
639	cg26312410	0.942373	0.949559	-0.0109606	0.16949	0.586236	chr5	S_Shelf	GFPT2	Body
640	cg26335127	0.412007	0.450047	-0.127407	0.318602	0.669106	chr14	N_Shore	LGALS3	TSS1500
641	cg26346232	0.0482922	0.0425013	0.184281	0.444735	0.760213	chr5	Island	HSPA9	TSS1500
642	cg26523565	0.186676	0.178939	0.0610664	0.484337	0.764024	chr5	Island	GFPT2	Body
643	cg26527583	0.0195021	0.0166109	0.231493	0.154276	0.56652	chr19	Island	SERTAD1	5'UTR
644	cg26532042	0.0252835	0.0297244	-0.23345	0.0358196	0.339452	chr19	Island	FTL	TSS200
645	cg26546310	0.0430796	0.0472815	-0.134272	0.213747	0.613836	chr1	Island	TAGLN2	TSS200
646	cg26575110	0.0927904	0.138055	-0.573196	0.000285306	0.0532434	chr14	Island	ERO1L	TSS1500
647	cg26599104	0.0129608	0.0142441	-0.13621	0.00509606	0.129175	chr19	Island	SERTAD1	TSS200
648	cg26620370	0.932305	0.914617	0.0276336	0.707053	0.870428	chr5	OpenSea	GFPT2	Body		TRUE
649	cg26627511	0.0433521	0.0388436	0.158427	0.165724	0.580154	chr2	Island	EPAS1	Body
650	cg26644674	0.48648	0.529839	-0.123175	0.678537	0.86035	chr10	OpenSea	PFKP	Body
651	cg26681016	0.0305705	0.0317548	-0.0548345	0.208922	0.608041	chr1	S_Shore	SLC2A1	TSS200
652	cg26693553	0.621174	0.67282	-0.115223	0.392668	0.735058	chr10	N_Shore	PFKP	Body
653	cg26723928	0.862247	0.872261	-0.0166576	0.577606	0.806967	chr5	OpenSea	GFPT2	Body
654	cg26744454	0.199494	0.167609	0.251244	0.958672	0.976111	chrX	Island	PGK1	TSS200
655	cg26802333	0.0581998	0.0401349	0.536156	0.460377	0.760213	chr16	Island	MT1X	TSS200		TRUE
656	cg26861457	0.760266	0.759718	0.00103934	0.707121	0.870428	chr19	S_Shore	C3	Body
657	cg26909981	0.917657	0.923598	-0.0093101	0.825702	0.920232	chr19	S_Shore	PPP1R15A	Body	RDMR
658	cg26918954	0.830159	0.79183	0.0681969	0.204303	0.602157	chr5	OpenSea	GFPT2	3'UTR
659	cg26983469	0.0373795	0.042472	-0.184262	0.129663	0.518778	chr10	Island	VIM	5'UTR	DMR
660	cg27038002	0.0475475	0.0361021	0.397289	0.414424	0.746834	chr16	Island	MT1X	TSS1500		TRUE
661	cg27045481	0.931431	0.916582	0.0231844	0.586411	0.810944	chr6	S_Shelf	AKAP12	Body
662	cg27166707	0.606802	0.560543	0.1144	0.407093	0.746834	chr12	OpenSea	A2M	Body
663	cg27313572	0.0305039	0.0356484	-0.224844	0.129648	0.518778	chr10	Island	VIM	5'UTR	DMR
664	cg27363741	0.0324151	0.0190426	0.767434	0.876478	0.9409	chr6	N_Shore	NRN1	Body	DMR
665	cg27467383	0.145261	0.137396	0.0803023	0.436981	0.760213	chr22	S_Shore	LGALS1	Body
666	cg27520104	0.932894	0.926351	0.0101548	0.51718	0.777659	chr10	OpenSea	PFKP	Body
667	cg27528330	0.835598	0.834039	0.00269421	0.392572	0.735058	chr12	S_Shore	ENO2	Body
668	cg27584647	0.790102	0.734881	0.104528	0.0433324	0.363992	chr2	OpenSea	INSIG2	Body
669	cg27630192	0.867739	0.873329	-0.0092652	0.805585	0.919676	chr7	S_Shelf	DNAJB9	Body
670	cg27632435	0.0473048	0.0514255	-0.120497	0.306234	0.665984	chr12	Island	TUBA1C	TSS200
671	cg27641051	0.0170632	0.0137195	0.314659	0.00556105	0.129175	chr5	Island	HSPA9	TSS200
672	ch.14.1097636R	0.194937	0.268514	-0.461988	0.00557451	0.129175	chr14	OpenSea	NPC2	Body
