# Supplementary material for: Hypoxia Contributes to Poor Prognosis in Primary IDH-wt GBM by Inducing Tumor Cells MES-Like Transformation Trend and Inhibiting Immune Cells Activity
Source: Front Oncol. 2021 Dec 8;11:782043. doi: 10.3389/fonc.2021.782043 (PMC8694101; doi:10.3389/fonc.2021.782043)
Supplement: Supplementary Table 4 — Immune-related signatures unregulated in hypoxia group within tumor cells showed in Figure 3B . [file Table_4.xlsx]

## Sheet: Table S4
	logFC	AveExpr	t	P.Value	adj.P.Val	B
GSE37416-CTRL-VS-6H-F-TULARENSIS-LVS-NEUTROPHIL-DN	2.22988	6.14528	14.5571	1.55e-42	3.3e-39	85.5833
GSE28726-NAIVE-CD4-TCELL-VS-NAIVE-VA24NEG-NKTCELL-UP	1.68623	6.19523	12.1876	2.43e-31	2.06e-28	60.268
GSE37416-CTRL-VS-12H-F-TULARENSIS-LVS-NEUTROPHIL-DN	1.65437	5.50478	11.483	2.92e-28	2.07e-25	53.3091
GSE37416-CTRL-VS-3H-F-TULARENSIS-LVS-NEUTROPHIL-DN	1.57943	4.46269	13.6109	6.38e-38	9.03e-35	75.146
GSE26156-DOUBLE-POSITIVE-VS-CD4-SINGLE-POSITIVE-THYMOCYTE-DN	1.44733	7.08214	8.20759	9.61e-16	1.32e-13	25.0983
GSE15930-NAIVE-VS-48H-IN-VITRO-STIM-CD8-TCELL-DN	1.44381	8.15795	6.48815	1.56e-10	5.4e-09	13.4351
GSE28726-NAIVE-VS-ACTIVATED-CD4-TCELL-DN	1.43247	6.3959	10.639	9.68e-25	5.14e-22	45.3594
GSE41978-ID2-KO-VS-ID2-KO-AND-BIM-KO-KLRG1-LOW-EFFECTOR-CD8-TCELL-DN	1.39448	15.4497	6.51672	1.31e-10	4.65e-09	13.6093
GSE22611-NOD2-TRANSDUCED-VS-CTRL-HEK293T-STIMULATED-WITH-MDP-2H-DN	1.3937	5.18436	10.8535	1.29e-25	7.81e-23	47.338
GSE22886-NAIVE-CD4-TCELL-VS-48H-ACT-TH1-DN	1.39353	6.95416	7.12063	2.49e-12	1.49e-10	17.4491
GSE32986-UNSTIM-VS-GMCSF-AND-CURDLAN-LOWDOSE-STIM-DC-UP	1.37755	5.15062	10.1121	1.22e-22	5.17e-20	40.6245
GSE22886-NAIVE-CD4-TCELL-VS-12H-ACT-TH2-DN	1.3705	7.34183	7.33812	5.56e-13	4.01e-11	18.9049
GSE20715-0H-VS-48H-OZONE-TLR4-KO-LUNG-DN	1.29361	6.77988	9.08549	8.76e-19	1.96e-16	31.9339
GSE16450-CTRL-VS-IFNA-12H-STIM-IMMATURE-NEURON-CELL-LINE-DN	1.29094	1.90763	15.9407	1.39e-49	5.91e-46	101.529
GSE22886-UNSTIM-VS-IL15-STIM-NKCELL-DN	1.25916	6.89782	5.8172	8.81e-09	1.7e-07	9.54373
GSE13306-RA-VS-UNTREATED-MEM-CD4-TCELL-DN	1.24209	4.35811	13.0883	1.88e-35	1.99e-32	69.5632
GSE3039-ALPHAALPHA-VS-ALPHABETA-CD8-TCELL-UP	1.23751	5.60276	10.3145	1.94e-23	9.16e-21	42.4223
GSE24574-BCL6-LOW-TFH-VS-TCONV-CD4-TCELL-DN	1.23544	6.44592	7.8934	1.02e-14	1.06e-12	22.7924
GSE15930-NAIVE-VS-48H-IN-VITRO-STIM-IL12-CD8-TCELL-DN	1.23369	6.98675	6.10529	1.63e-09	4.08e-08	11.1675
GSE21927-SPLEEN-C57BL6-VS-EL4-TUMOR-BALBC-MONOCYTES-DN	1.23105	7.22724	5.93406	4.48e-09	9.48e-08	10.1938
GSE2405-0H-VS-9H-A-PHAGOCYTOPHILUM-STIM-NEUTROPHIL-DN	1.22142	19.572	4.20959	2.86e-05	0.000172109	1.82717
GSE3982-MEMORY-CD4-TCELL-VS-TH2-DN	1.13616	6.05413	7.21057	1.35e-12	8.66e-11	18.0465
GSE3982-CENT-MEMORY-CD4-TCELL-VS-TH2-DN	1.13032	5.92593	7.02528	4.74e-12	2.46e-10	16.823
GSE28726-ACT-CD4-TCELL-VS-ACT-NKTCELL-UP	1.1293	8.10178	6.77539	2.48e-11	1.09e-09	15.2171
GSE369-PRE-VS-POST-IL6-INJECTION-SOCS3-KO-LIVER-UP	1.12831	8.8776	6.94485	8.13e-12	4.06e-10	16.3005
GSE14415-INDUCED-TREG-VS-FAILED-INDUCED-TREG-UP	1.11878	5.39777	8.34253	3.4e-16	4.98e-14	26.1117
GSE28726-ACT-CD4-TCELL-VS-ACT-VA24NEG-NKTCELL-UP	1.11493	7.40919	6.11781	1.52e-09	3.83e-08	11.2397
GSE3982-MEMORY-CD4-TCELL-VS-TH1-DN	1.11356	5.85387	7.19706	1.48e-12	9.36e-11	17.9564
GSE22886-UNSTIM-VS-IL2-STIM-NKCELL-DN	1.11132	7.07909	5.53219	4.35e-08	6.65e-07	8.00797
GSE22886-NAIVE-CD4-TCELL-VS-48H-ACT-TH2-DN	1.09971	6.83212	7.16499	1.84e-12	1.15e-10	17.743
GSE22886-NAIVE-CD4-TCELL-VS-12H-ACT-TH1-DN	1.09149	6.05448	6.15715	1.2e-09	3.1e-08	11.4674
GSE22886-DAY0-VS-DAY1-MONOCYTE-IN-CULTURE-DN	1.07998	4.82003	7.10396	2.79e-12	1.64e-10	17.3391
GSE5455-EX-VIVO-VS-POST-24H-INCUBATION-MONOCYTES-FROM-TUMOR-BEARING-MOUSE-UP	1.05194	4.91426	8.9257	3.26e-18	6.31e-16	30.6477
GSE24574-BCL6-HIGH-VS-LOW-TFH-CD4-TCELL-DN	1.05126	6.17963	6.89408	1.14e-11	5.37e-10	15.9735
GSE23114-PERITONEAL-CAVITY-B1A-BCELL-VS-SPLEEN-BCELL-DN	0.974362	7.79889	5.2254	2.25e-07	2.73e-06	6.43453
GSE17974-CTRL-VS-ACT-IL4-AND-ANTI-IL12-48H-CD4-TCELL-DN	0.966515	4.40843	6.96336	7.18e-12	3.63e-10	16.4203
GSE37605-FOXP3-FUSION-GFP-VS-IRES-GFP-TREG-NOD-UP	0.962051	5.78668	6.32314	4.36e-10	1.37e-08	12.4426
GSE2405-0H-VS-24H-A-PHAGOCYTOPHILUM-STIM-NEUTROPHIL-UP	0.957571	18.3709	3.39219	0.000729154	0.00266395	-1.19061
GSE4748-CTRL-VS-CYANOBACTERIUM-LPSLIKE-STIM-DC-3H-DN	0.955321	5.94067	5.85835	6.95e-09	1.38e-07	9.7713
GSE15930-NAIVE-VS-72H-IN-VITRO-STIM-IFNAB-CD8-TCELL-DN	0.951629	4.81718	7.09128	3.04e-12	1.74e-10	17.2556
GSE22886-DAY0-VS-DAY7-MONOCYTE-IN-CULTURE-DN	0.948848	7.01031	5.24161	2.06e-07	2.56e-06	6.51557
GSE21360-SECONDARY-VS-TERTIARY-MEMORY-CD8-TCELL-UP	0.944293	6.72101	5.2508	1.97e-07	2.44e-06	6.56161
GSE15930-NAIVE-VS-72H-IN-VITRO-STIM-TRICHOSTATINA-CD8-TCELL-DN	0.929109	5.05263	6.6151	6.99e-11	2.73e-09	14.2143
GSE3982-EFF-MEMORY-CD4-TCELL-VS-TH2-DN	0.918137	5.27872	6.14823	1.26e-09	3.25e-08	11.4157
GSE6674-ANTI-IGM-VS-ANTI-IGM-AND-CPG-STIM-BCELL-DN	0.913252	5.7598	4.82768	1.67e-06	1.54e-05	4.51933
GSE25088-ROSIGLITAZONE-VS-IL4-AND-ROSIGLITAZONE-STIM-STAT6-KO-MACROPHAGE-DAY10-DN	0.904933	6.31836	6.4334	2.2e-10	7.37e-09	13.1033
GSE15930-NAIVE-VS-24H-IN-VITRO-STIM-IL12-CD8-TCELL-DN	0.885922	5.33039	5.70402	1.67e-08	2.92e-07	8.92539
GSE28726-NAIVE-VS-ACTIVATED-VA24NEG-NKTCELL-UP	0.867512	6.83966	4.86389	1.4e-06	1.31e-05	4.68784
GSE17974-0.5H-VS-72H-IL4-AND-ANTI-IL12-ACT-CD4-TCELL-DN	0.866539	5.12922	7.2838	8.11e-13	5.56e-11	18.5377
GSE22432-MULTIPOTENT-VS-COMMON-DC-PROGENITOR-UNTREATED-UP	0.866191	6.49709	4.41107	1.18e-05	8.04e-05	2.66638
GSE24292-WT-VS-PPARG-KO-MACROPHAGE-UP	0.862645	4.6597	7.63068	6.98e-14	6.18e-12	20.9228
GSE22886-NEUTROPHIL-VS-MONOCYTE-DN	0.853297	11.5502	3.84015	0.000133177	0.000621834	0.385914
GSE18893-TCONV-VS-TREG-24H-TNF-STIM-UP	0.848624	4.59804	5.23894	2.09e-07	2.58e-06	6.50221
GSE15930-NAIVE-VS-24H-IN-VITRO-STIM-INFAB-CD8-TCELL-DN	0.847635	5.45333	5.58345	3.28e-08	5.18e-07	8.27893
GSE15930-NAIVE-VS-24H-IN-VITRO-STIM-CD8-TCELL-DN	0.843303	5.46215	5.5575	3.79e-08	5.85e-07	8.14146
GSE18203-CTRL-VS-INTRATUMORAL-CPG-INJ-MC38-TUMOR-DN	0.828153	5.09012	6.41366	2.49e-10	8.27e-09	12.9842
GSE17974-CTRL-VS-ACT-IL4-AND-ANTI-IL12-24H-CD4-TCELL-DN	0.812213	4.1965	5.46681	6.21e-08	9.04e-07	7.66571
GSE40274-CTRL-VS-FOXP3-AND-HELIOS-TRANSDUCED-ACTIVATED-CD4-TCELL-DN	0.803576	5.48167	4.7269	2.72e-06	2.32e-05	4.05665
GSE26030-TH1-VS-TH17-RESTIMULATED-DAY5-POST-POLARIZATION-UP	0.785333	6.69343	5.12335	3.81e-07	4.26e-06	5.92961
GSE12845-IGD-POS-VS-NEG-BLOOD-BCELL-DN	0.783644	6.90667	4.49647	7.98e-06	5.73e-05	3.03334
GSE36476-CTRL-VS-TSST-ACT-16H-MEMORY-CD4-TCELL-YOUNG-DN	0.778381	4.80713	5.75743	1.24e-08	2.24e-07	9.21581
GSE24574-NAIVE-VS-TCONV-CD4-TCELL-DN	0.76254	7.08212	4.05436	5.54e-05	0.000294466	1.20614
GSE36476-CTRL-VS-TSST-ACT-40H-MEMORY-CD4-TCELL-YOUNG-DN	0.761264	2.98133	7.4525	2.49e-13	1.92e-11	19.6857
GOLDRATH-NAIVE-VS-EFF-CD8-TCELL-DN	0.760901	2.98269	6.77893	2.43e-11	1.07e-09	15.2396
GSE15930-NAIVE-VS-72H-IN-VITRO-STIM-CD8-TCELL-DN	0.754959	4.49265	6.34934	3.71e-10	1.18e-08	12.5987
GSE36476-CTRL-VS-TSST-ACT-40H-MEMORY-CD4-TCELL-OLD-DN	0.754404	4.39544	5.53948	4.18e-08	6.41e-07	8.04635
GSE17301-IFNA2-VS-IFNA5-STIM-ACD3-ACD28-ACT-CD8-TCELL-DN	0.75435	3.81002	8.03554	3.54e-15	4.3e-13	23.8262
GOLDRATH-EFF-VS-MEMORY-CD8-TCELL-UP	0.749987	3.56488	7.54429	1.3e-13	1.1e-11	20.3199
GSE36476-CTRL-VS-TSST-ACT-72H-MEMORY-CD4-TCELL-YOUNG-DN	0.746268	3.03821	7.39111	3.84e-13	2.81e-11	19.2654
GSE43863-TH1-VS-LY6C-LOW-CXCR5NEG-EFFECTOR-CD4-TCELL-UP	0.738865	4.4857	6.1773	1.06e-09	2.83e-08	11.5846
GSE43260-BTLA-POS-VS-NEG-INTRATUMORAL-CD8-TCELL-UP	0.732516	7.86233	3.97816	7.61e-05	0.000385293	0.909461
GSE14699-DELETIONAL-TOLERANCE-VS-ACTIVATED-CD8-TCELL-DN	0.731361	5.26062	5.74214	1.35e-08	2.4e-07	9.13239
GSE24210-CTRL-VS-IL35-TREATED-TCONV-CD4-TCELL-DN	0.696233	6.55038	3.78795	0.000163864	0.000744779	0.192507
GSE24026-PD1-LIGATION-VS-CTRL-IN-ACT-TCELL-LINE-UP	0.691869	6.41152	5.06465	5.14e-07	5.58e-06	5.64341
GSE17580-UNINFECTED-VS-S-MANSONI-INF-TREG-DN	0.688669	4.84349	5.61849	2.7e-08	4.38e-07	8.4655
GSE33425-CD161-HIGH-VS-INT-CD8-TCELL-DN	0.687248	5.60831	5.80503	9.44e-09	1.8e-07	9.47669
GSE11386-NAIVE-VS-MEMORY-BCELL-UP	0.684977	4.79059	6.30479	4.89e-10	1.49e-08	12.3336
GSE33292-WT-VS-TCF1-KO-DN3-THYMOCYTE-DN	0.674824	2.77895	6.02129	2.69e-09	6.21e-08	10.6867
GSE41176-WT-VS-TAK1-KO-ANTI-IGM-STIM-BCELL-3H-DN	0.672546	6.18545	4.05889	5.44e-05	0.000290379	1.22396
GSE22886-NAIVE-VS-IGG-IGA-MEMORY-BCELL-DN	0.663311	6.11111	4.5069	7.61e-06	5.52e-05	3.07862
GSE36476-CTRL-VS-TSST-ACT-72H-MEMORY-CD4-TCELL-OLD-DN	0.641556	3.96234	5.05108	5.5e-07	5.9e-06	5.57768
GSE13547-2H-VS-12-H-ANTI-IGM-STIM-BCELL-DN	0.622266	4.77782	4.67703	3.44e-06	2.83e-05	3.83109
GSE3982-CENT-MEMORY-CD4-TCELL-VS-TH1-DN	0.620015	5.00358	4.48576	8.39e-06	5.99e-05	2.98693
GSE5679-CTRL-VS-PPARG-LIGAND-ROSIGLITAZONE-TREATED-DC-UP	0.599669	4.93511	4.15084	3.69e-05	0.000210815	1.58953
GSE26030-TH1-VS-TH17-RESTIMULATED-DAY15-POST-POLARIZATION-DN	0.596911	7.90412	3.6692	0.000260262	0.00110145	-0.23797
GSE33162-UNTREATED-VS-4H-LPS-STIM-HDAC3-KO-MACROPHAGE-DN	0.590189	5.01501	4.39305	1.28e-05	8.59e-05	2.58982
GSE33425-CD161-HIGH-VS-NEG-CD8-TCELL-DN	0.584822	5.20473	4.95178	9.06e-07	9.15e-06	5.10171
GSE12845-NAIVE-VS-PRE-GC-TONSIL-BCELL-DN	0.584067	7.18078	3.23244	0.00128022	0.00429077	-1.70704
GSE23568-ID3-KO-VS-WT-CD8-TCELL-UP	0.542231	4.93336	4.63791	4.14e-06	3.35e-05	3.65572
GSE9650-NAIVE-VS-EFF-CD8-TCELL-DN	0.528774	4.38692	4.22576	2.67e-05	0.000161606	1.89315
GSE29614-CTRL-VS-DAY7-TIV-FLU-VACCINE-PBMC-DN	0.517467	2.8082	5.19286	2.66e-07	3.14e-06	6.27251
GSE23568-CTRL-VS-ID3-TRANSDUCED-CD8-TCELL-DN	0.51245	4.17148	4.51298	7.4e-06	5.38e-05	3.10504
GSE10239-NAIVE-VS-KLRG1HIGH-EFF-CD8-TCELL-DN	0.498072	2.97008	5.23414	2.15e-07	2.63e-06	6.47817
GSE24634-NAIVE-CD4-TCELL-VS-DAY7-IL4-CONV-TREG-DN	0.476108	4.80377	3.8777	0.000114552	0.000549979	0.526596
GSE26669-CTRL-VS-COSTIM-BLOCK-MLR-CD8-TCELL-UP	0.466574	5.89655	3.19284	0.0014667	0.00481608	-1.83129
GSE10239-NAIVE-VS-KLRG1INT-EFF-CD8-TCELL-DN	0.440569	3.32733	4.33492	1.65e-05	0.000108445	2.34483
GSE22886-NAIVE-VS-IGM-MEMORY-BCELL-DN	0.418484	5.67804	2.88357	0.00404277	0.0113011	-2.7504
GSE15750-DAY6-VS-DAY10-EFF-CD8-TCELL-UP	0.411122	2.05405	5.09831	4.33e-07	4.79e-06	5.80714
GSE11057-NAIVE-VS-MEMORY-CD4-TCELL-DN	0.40926	5.66626	2.88667	0.00400353	0.0112284	-2.74162
GSE15330-HSC-VS-LYMPHOID-PRIMED-MULTIPOTENT-PROGENITOR-DN	0.407282	3.93665	4.19892	3e-05	0.000179299	1.78376
GSE29618-BCELL-VS-MONOCYTE-DN	0.402765	7.21172	2.32103	0.0205486	0.0442305	-4.18686
GSE39110-DAY3-VS-DAY6-POST-IMMUNIZATION-CD8-TCELL-DN	0.38412	1.49497	5.99711	3.1e-09	7.12e-08	10.5494
GSE18281-CORTICAL-VS-MEDULLARY-THYMOCYTE-UP	0.369161	5.33794	2.6128	0.00915732	0.0223105	-3.47987
GOLDRATH-NAIVE-VS-MEMORY-CD8-TCELL-DN	0.332269	3.49478	2.89458	0.00390511	0.0110178	-2.71923
GSE10239-NAIVE-VS-DAY4.5-EFF-CD8-TCELL-DN	0.273814	3.025	2.51859	0.0119864	0.0279989	-3.71715
GSE13547-CTRL-VS-ANTI-IGM-STIM-BCELL-12H-UP	0.216971	2.21952	2.97567	0.00301595	0.00883779	-2.48623
